# Supplementary material for: Proteomic analysis of Rana sylvatica reveals differentially expressed proteins in liver in response to anoxia, dehydration or freezing stress
Source: Sci Rep. 2024 Jul 4;14:15388. doi: 10.1038/s41598-024-65417-2 (PMC11224343; doi:10.1038/s41598-024-65417-2)
Supplement: Supplementary file 2 — Supplementary Tables. [file 41598_2024_65417_MOESM2_ESM.xlsx]

## Sheet: S1
Supplmentary Table S1
List of all identified proteins with MS information
Protein IDs	Majority protein IDs	Peptide counts (all)	Peptide counts (razor+unique)	Peptide counts (unique)	Fasta headers	Number of proteins	Peptides	Razor + unique peptides	Unique peptides	Peptides Anoxic_02	Peptides Anoxic_03	Peptides Anoxic_05	Peptides Anoxic_06	Peptides Anoxic_07	Peptides Anoxic_08	Peptides Anoxic_09	Peptides Anoxic_10	Peptides Anoxic_11	Peptides Anoxic_12	Peptides Anoxic_13	Peptides Anoxic_14	Peptides Anoxic_15	Peptides Anoxic_16	Peptides Anoxic_17	Peptides Anoxic_18	Peptides Anoxic_19	Peptides Anoxic_20	Peptides Control_01	Peptides Control_02	Peptides Control_03	Peptides Control_04	Peptides Control_05	Peptides Control_06	Peptides Control_07	Peptides Control_08	Peptides Control_09	Peptides Control_10	Peptides Control_11	Peptides Control_13	Peptides Control_14	Peptides Control_15	Peptides Control_16	Peptides Control_17	Peptides Control_18	Peptides Control_20	Peptides Dehydrated_01	Peptides Dehydrated_02	Peptides Dehydrated_03	Peptides Dehydrated_04
A0A2G9NAP1	A0A2G9NAP1	5	5	5	HECT domain-containing protein	1	5	5	5	2	3	3	3	3	1	3	3	3	3	4	2	3	2	2	1	2	3	3	3	2	3	3	2	3	4	3	2	3	3	2	2	2	2	2	2	2	4	3	1
A0A2G9NAT6;A0A2G9NC03	A0A2G9NAT6;A0A2G9NC03	5;4	5;4	5;4	Amino_oxidase domain-containing protein (Fragment);Uncharacterized protein (Fragment)	2	5	5	5	1	1	3	1	3	0	2	0	1	1	3	0	2	4	0	2	1	2	1	0	1	0	1	0	2	3	2	1	1	1	1	0	0	2	0	1	1	2	2	2
A0A2G9NAV1	A0A2G9NAV1	8	3	3	Peripherin	1	8	3	3	5	4	4	6	5	5	6	6	6	6	5	4	7	5	6	5	4	4	6	6	5	6	6	5	6	5	5	5	4	4	6	5	4	4	4	3	5	5	5	5
A0A2G9NAY9	A0A2G9NAY9	2	2	2	Uncharacterized protein	1	2	2	2	0	0	0	0	0	0	1	0	0	0	0	0	0	0	0	0	0	0	0	0	0	1	0	0	0	0	0	0	0	0	0	1	0	0	0	0	0	0	0	0
A0A2G9NAZ9	A0A2G9NAZ9	4	4	4	Branched-chain-amino-acid aminotransferase (Fragment)	1	4	4	4	1	2	2	2	2	1	2	1	3	1	3	2	1	3	2	1	3	3	2	1	2	2	2	2	2	0	1	2	2	2	1	2	1	1	1	2	1	2	1	0
A0A2G9NBA8;A0A2G9NBB3	A0A2G9NBA8;A0A2G9NBB3	4;4	4;4	4;4	Carbonic anhydrase;Carbonic anhydrase	2	4	4	4	4	4	3	3	4	4	4	4	3	4	4	4	4	3	3	4	2	4	4	2	3	4	4	2	4	3	3	4	2	3	4	4	3	3	3	3	4	4	4	4
A0A2G9NBD4;A0A2G9NCG7;A0A2G9NBC8;A0A2G9NBB2	A0A2G9NBD4;A0A2G9NCG7;A0A2G9NBC8;A0A2G9NBB2	7;7;6;6	7;7;6;6	7;7;6;6	Uncharacterized protein;Uncharacterized protein;Uncharacterized protein;Uncharacterized protein	4	7	7	7	3	2	4	4	2	3	5	5	4	3	2	4	3	2	3	3	5	1	2	4	2	2	3	2	2	3	2	1	2	0	2	2	1	1	2	3	1	4	4	4
A0A2G9NBL4;A0A2G9NBK7	A0A2G9NBL4;A0A2G9NBK7	4;3	4;3	4;3	Uncharacterized protein (Fragment);Uncharacterized protein (Fragment)	2	4	4	4	2	1	2	2	2	1	1	2	1	1	1	2	1	1	1	1	1	2	1	2	2	3	1	3	2	1	3	2	1	3	2	2	1	1	2	3	1	1	1	1
A0A2G9NBQ2	A0A2G9NBQ2	7	7	7	Peptidase_M3 domain-containing protein	1	7	7	7	3	3	3	3	2	2	3	4	5	5	5	3	3	4	1	4	2	6	4	2	3	5	3	4	3	3	4	3	2	3	4	3	3	4	3	3	3	3	3	3
A0A2G9NBZ8	A0A2G9NBZ8	5	5	5	Vesicle-fusing ATPase (Fragment)	1	5	5	5	3	3	3	2	3	2	3	3	3	3	2	2	2	2	2	2	4	2	2	3	0	3	1	3	3	3	1	3	2	2	1	2	3	2	2	1	2	2	2	2
A0A2G9NC66;P49900;A0A2G9NAZ7	A0A2G9NC66;P49900;A0A2G9NAZ7	24;24;21	24;24;21	24;24;21	Arginase;Arginase, hepatic;Arginase	3	24	24	24	23	22	22	22	22	20	22	21	22	22	22	22	21	22	22	22	21	22	22	23	22	20	22	20	22	23	22	22	21	20	21	19	21	20	20	21	21	23	23	22
A0A2G9NCH1	A0A2G9NCH1	8	8	8	Uncharacterized protein	1	8	8	8	4	4	3	4	1	2	2	2	3	2	3	6	3	3	2	2	2	3	2	3	4	3	4	3	4	2	2	2	4	2	0	6	4	3	4	3	2	3	3	3
A0A2G9NCR3	A0A2G9NCR3	4	2	2	Glucose-6-phosphate isomerase (Fragment)	1	4	2	2	3	2	3	2	2	2	2	2	2	3	2	2	2	2	2	2	2	2	2	3	2	2	3	2	3	3	2	2	2	2	3	2	2	3	2	3	2	2	2	2
A0A2G9NEQ4	A0A2G9NEQ4	2	2	2	Cullin domain-containing protein (Fragment)	1	2	2	2	1	0	2	1	1	2	1	1	2	0	1	0	1	0	0	1	1	1	1	1	0	0	1	1	1	1	0	0	1	1	1	1	1	0	0	0	1	1	1	0
A0A2G9NG52	A0A2G9NG52	4	4	4	Uncharacterized protein (Fragment)	1	4	4	4	1	2	1	2	1	2	2	2	2	2	2	2	2	3	2	2	2	2	2	1	0	0	1	1	0	0	1	0	0	0	1	1	0	0	1	2	1	2	1	1
A0A2G9NJ02;A0A2G9R7X9;A0A2G9QK44;A0A2G9QLL7;A0A2G9S7Z8;A0A2G9QJC7;A0A2G9RI06;A0A2G9R826	A0A2G9NJ02;A0A2G9R7X9;A0A2G9QK44;A0A2G9QLL7;A0A2G9S7Z8;A0A2G9QJC7;A0A2G9RI06;A0A2G9R826	2;1;1;1;1;1;1;1	2;1;1;1;1;1;1;1	2;1;1;1;1;1;1;1	NACHT domain-containing protein;NACHT domain-containing protein (Fragment);Uncharacterized protein (Fragment);Uncharacterized protein (Fragment);NACHT domain-containing protein;NACHT domain-containing protein (Fragment);NACHT domain-containing protein;NACH	8	2	2	2	1	0	0	0	0	0	0	1	0	0	0	0	0	0	1	0	0	0	1	1	0	1	1	0	0	0	0	1	0	1	0	0	1	0	0	0	0	0	1	0
A0A2G9NL28	A0A2G9NL28	2	2	2	Ribosomal_L19e domain-containing protein (Fragment)	1	2	2	2	2	2	2	2	2	2	2	2	2	2	2	2	2	2	2	2	2	2	2	2	2	2	2	2	2	2	2	2	2	2	2	2	2	2	2	2	2	2	2	2
A0A2G9NLZ8;A0A2G9QD65	A0A2G9NLZ8	26;1	18;0	14;0	Uncharacterized protein	2	26	18	14	19	20	20	16	20	17	17	21	20	20	19	20	21	18	21	21	19	19	22	23	20	21	23	21	21	21	21	21	19	20	20	21	21	21	20	22	16	15	20	20
A0A2G9NNJ7	A0A2G9NNJ7	3	3	3	Uncharacterized protein	1	3	3	3	3	3	3	3	3	3	3	3	3	3	3	3	3	3	2	3	3	3	3	3	3	3	2	2	2	3	2	3	2	2	2	2	3	3	2	2	1	3	3	3
A0A2G9NS13	A0A2G9NS13	1	1	1	Uncharacterized protein (Fragment)	1	1	1	1	1	0	1	0	0	1	0	1	0	0	1	0	0	1	0	1	1	0	1	0	0	0	0	0	1	0	1	0	0	0	0	0	1	0	1	1	1	0	0	0
A0A2G9NS25	A0A2G9NS25	2	2	2	Acyl-CoA_ox_N domain-containing protein (Fragment)	1	2	2	2	2	0	1	0	1	1	2	1	1	0	2	0	1	2	1	0	0	0	0	0	0	0	0	0	1	0	0	0	0	0	0	0	0	0	1	0	2	1	1	0
A0A2G9NUM5	A0A2G9NUM5	1	1	1	DOCKER domain-containing protein (Fragment)	1	1	1	1	1	1	1	1	1	1	1	1	1	1	1	1	1	1	1	1	1	1	1	1	1	1	1	1	1	1	1	1	1	1	1	1	1	1	1	1	1	1	1	1
A0A2G9NVD1	A0A2G9NVD1	12	12	12	Voltage-dependent anion-selective channel protein 3 (Fragment)	1	12	12	12	4	9	7	6	7	5	8	5	5	6	4	5	5	5	7	7	2	7	9	7	8	10	10	8	10	8	9	9	6	10	10	10	9	10	9	10	6	5	4	5
A0A2G9NWC5	A0A2G9NWC5	3	3	3	NOP5NT domain-containing protein	1	3	3	3	3	3	3	3	3	3	3	3	3	2	3	3	3	2	3	3	3	3	3	3	1	2	2	1	2	1	2	2	2	2	2	2	2	2	1	2	2	3	3	3
A0A2G9NWS2	A0A2G9NWS2	1	1	1	Cyclic nucleotide-binding domain-containing protein (Fragment)	1	1	1	1	1	0	0	0	1	1	0	0	0	0	1	0	0	1	0	0	0	0	0	1	0	0	0	0	1	0	0	0	0	0	0	0	0	0	0	1	0	0	0	0
A0A2G9NWZ6;A0A2G9NXX5	A0A2G9NWZ6	6;1	3;1	3;1	NACHT domain-containing protein	2	6	3	3	2	3	2	4	2	2	3	2	2	3	3	2	2	4	1	3	3	3	4	2	1	1	2	1	2	3	3	2	2	4	3	2	2	2	4	2	2	2	3	4
A0A2G9NX78;A0A2G9NY49	A0A2G9NX78;A0A2G9NY49	2;2	2;2	2;2	Uncharacterized protein;Uncharacterized protein	2	2	2	2	1	2	1	1	1	1	1	2	1	1	1	1	1	1	1	1	1	1	1	1	1	1	0	1	1	1	1	1	1	1	2	1	1	1	1	1	1	1	1	2
A0A2G9NXC2	A0A2G9NXC2	9	9	7	Uncharacterized protein	1	9	9	7	3	7	3	3	4	3	5	3	4	4	6	6	5	6	3	5	5	7	5	2	1	5	4	1	4	4	5	2	4	4	5	4	4	3	2	6	5	5	5	5
A0A2G9P0B9;A0A2G9P094;A0A2G9P084	A0A2G9P0B9;A0A2G9P094	9;7;2	9;7;2	9;7;2	M20_dimer domain-containing protein (Fragment);M20_dimer domain-containing protein	3	9	9	9	5	5	2	3	3	2	4	2	1	3	5	1	0	3	2	1	5	0	0	1	3	1	6	2	3	3	2	1	1	0	1	2	3	1	1	2	6	5	3	1
A0A2G9P0H4	A0A2G9P0H4	1	1	1	Uncharacterized protein (Fragment)	1	1	1	1	0	1	0	0	0	0	0	0	0	0	0	0	0	0	0	0	0	1	1	0	0	0	0	0	0	0	0	0	0	0	0	0	1	0	0	0	0	0	0	1
A0A2G9P0L6	A0A2G9P0L6	1	1	1	Uncharacterized protein	1	1	1	1	0	0	0	0	0	0	0	0	0	1	1	1	1	0	0	0	0	1	0	0	0	0	0	0	0	0	0	0	0	0	0	0	0	0	0	0	0	0	0	1
A0A2G9P0V0	A0A2G9P0V0	1	1	1	Uncharacterized protein (Fragment)	1	1	1	1	0	0	1	1	1	0	1	1	1	1	1	0	0	1	0	1	0	0	1	0	1	1	0	1	1	1	1	1	1	1	1	0	1	1	1	1	1	1	1	0
A0A2G9P104;A0A2G9P0X7	A0A2G9P104;A0A2G9P0X7	1;1	1;1	1;1	SH3 domain-containing protein (Fragment);SH3 domain-containing protein (Fragment)	2	1	1	1	1	0	0	0	0	0	0	1	1	0	0	0	0	0	1	0	1	0	0	0	0	0	0	0	0	0	0	0	0	0	0	0	0	0	0	0	0	0	0	1
A0A2G9P167	A0A2G9P167	4	4	1	A2M_N_2 domain-containing protein (Fragment)	1	4	4	1	1	1	1	0	1	1	0	1	0	1	0	0	1	0	0	0	0	0	0	1	2	0	1	1	1	2	0	1	1	0	1	1	1	0	0	0	2	3	1	2
A0A2G9P1A4;A0A2G9P178	A0A2G9P1A4;A0A2G9P178	3;3	3;3	3;3	60S ribosomal protein L31;60S ribosomal protein L31	2	3	3	3	1	0	1	1	1	0	1	0	0	0	1	1	1	1	1	1	1	1	3	3	2	2	2	2	2	2	2	2	2	2	2	3	2	2	2	2	2	2	1	0
A0A2G9P1D2;A0A2G9R779;A0A2G9QLH1	A0A2G9P1D2;A0A2G9R779	3;2;1	2;1;1	1;0;0	Uncharacterized protein;Uncharacterized protein	3	3	2	1	0	2	0	0	1	1	0	0	1	0	0	0	0	0	1	1	1	0	0	0	0	0	0	1	0	1	1	0	0	0	1	1	1	2	1	1	3	1	1	0
A0A2G9P1E4;A0A2G9R9W4	A0A2G9P1E4;A0A2G9R9W4	3;2	2;1	2;1	Cytochrome P450 2B4;Uncharacterized protein (Fragment)	2	3	2	2	0	3	0	2	2	1	1	2	1	1	2	1	2	2	2	2	2	2	1	2	1	2	2	2	2	2	3	0	1	1	2	3	3	3	3	1	3	2	3	1
A0A2G9P1F9;A0A2G9P2L7	A0A2G9P1F9;A0A2G9P2L7	11;9	11;9	11;9	Alpha-1,4 glucan phosphorylase (Fragment);Alpha-1,4 glucan phosphorylase (Fragment)	2	11	11	11	6	5	5	6	5	5	4	6	4	5	5	6	4	5	4	5	5	5	7	6	5	5	7	5	6	6	7	7	7	6	7	6	6	5	7	6	5	6	5	5
A0A2G9P1K2	A0A2G9P1K2	1	1	1	Protein kinase domain-containing protein (Fragment)	1	1	1	1	0	0	0	0	0	0	0	0	0	0	0	0	0	0	0	0	0	0	0	0	0	0	0	0	0	0	0	0	0	0	0	0	0	0	0	0	0	0	0	0
A0A2G9P1U5;A0A2G9P2V8	A0A2G9P1U5;A0A2G9P2V8	3;2	3;2	3;2	Uncharacterized protein;Uncharacterized protein	2	3	3	3	2	0	1	0	2	0	1	2	1	1	2	1	1	0	2	1	2	1	1	2	1	0	2	0	0	3	2	3	3	1	1	2	3	2	0	2	2	2	2	1
A0A2G9P1U6	A0A2G9P1U6	6	6	6	Uncharacterized protein	1	6	6	6	2	2	2	2	3	2	3	3	2	2	3	2	2	3	2	3	2	2	3	2	1	2	1	1	2	2	2	2	1	1	2	2	2	1	1	4	2	2	2	4
A0A2G9P1V5	A0A2G9P1V5	5	5	5	Coatomer subunit delta (Fragment)	1	5	5	5	3	4	3	4	3	2	5	1	3	4	3	3	2	2	2	2	2	3	4	3	2	2	3	1	3	3	3	3	3	5	3	4	2	4	3	4	4	2	2	3
A0A2G9P1X5	A0A2G9P1X5	1	1	1	Cyclic nucleotide ras GEF	1	1	1	1	0	0	0	0	0	0	0	0	0	0	0	0	0	1	0	0	1	0	1	0	0	1	1	0	1	0	1	1	1	0	0	1	0	1	0	1	0	0	0	1
A0A2G9P249;A0A2G9P271	A0A2G9P249;A0A2G9P271	10;10	10;10	10;10	FAA_hydrolase domain-containing protein;FAA_hydrolase domain-containing protein	2	10	10	10	5	3	5	5	4	5	4	4	4	6	5	5	5	5	5	5	3	4	3	6	4	5	4	4	4	4	5	2	3	3	3	3	4	4	2	6	2	6	5	5
A0A2G9P272	A0A2G9P272	2	2	2	Uncharacterized protein	1	2	2	2	1	0	1	1	1	0	1	0	1	1	1	0	1	1	1	1	1	0	1	1	1	1	0	0	1	0	1	1	0	1	1	1	1	2	1	2	1	1	1	1
A0A2G9P276	A0A2G9P276	1	1	1	Sodium/potassium-transporting ATPase subunit beta	1	1	1	1	1	1	1	1	1	0	1	1	1	1	1	1	1	1	1	1	1	1	1	1	1	1	1	1	1	0	1	1	1	1	1	1	1	1	1	1	1	1	1	1
A0A2G9P2F0	A0A2G9P2F0	2	2	2	MRH domain-containing protein	1	2	2	2	1	1	0	0	0	0	1	0	0	0	1	0	0	2	2	1	2	0	0	1	2	1	2	1	1	1	0	1	1	1	2	1	1	0	0	1	2	1	0	2
A0A2G9P2F4	A0A2G9P2F4	4	4	4	PET domain-containing protein (Fragment)	1	4	4	4	3	1	0	2	0	0	2	0	2	2	1	0	0	0	1	0	1	0	1	1	1	1	1	1	1	1	2	1	1	1	1	2	1	1	2	3	0	1	2	0
A0A2G9P2I6;A0A2G9P2G9	A0A2G9P2I6;A0A2G9P2G9	2;2	2;2	2;2	Sulfotransferase (Fragment);Sulfotransferase (Fragment)	2	2	2	2	2	0	0	1	0	1	1	0	1	0	0	0	1	0	1	2	1	0	0	0	0	1	0	0	0	0	1	0	0	1	1	0	1	1	0	1	2	1	1	1
A0A2G9P2I8	A0A2G9P2I8	3	3	3	3-hydroxyisobutyryl-CoA hydrolase, mitochondrial	1	3	3	3	3	1	1	1	1	2	1	2	1	1	1	1	1	2	1	1	1	2	2	1	1	2	3	1	2	2	2	2	1	2	1	2	2	2	1	2	2	2	3	3
A0A2G9P2N8	A0A2G9P2N8	6	6	6	Uncharacterized protein	1	6	6	6	6	5	4	5	5	5	5	5	3	5	4	4	5	5	5	5	5	5	3	4	4	4	4	3	4	4	3	4	4	4	2	3	3	4	3	4	5	5	5	5
A0A2G9P379	A0A2G9P379	7	7	7	Uncharacterized protein	1	7	7	7	4	2	1	2	2	3	5	4	2	3	4	4	3	4	4	1	3	3	4	2	2	3	1	0	2	0	1	2	0	1	1	1	2	1	1	1	3	4	4	4
A0A2G9P386	A0A2G9P386	2	2	2	PCI domain-containing protein	1	2	2	2	1	1	1	1	1	0	1	1	1	1	1	2	1	2	1	1	1	1	1	1	1	1	1	1	0	1	1	1	1	1	1	1	1	1	2	2	0	0	1	0
A0A2G9P3B9;A0A2G9RDU6	A0A2G9P3B9	3;1	3;1	3;1	Copine domain-containing protein	2	3	3	3	2	3	3	3	2	2	3	2	3	3	2	2	2	2	2	3	2	3	2	2	2	2	2	2	2	2	2	2	2	2	2	2	2	2	2	2	2	2	3	2
A0A2G9P3I8;A0A2G9P3M3;A0A2G9P3E9	A0A2G9P3I8;A0A2G9P3M3	75;65;16	75;65;16	54;49;9	Clathrin-link domain-containing protein;Clathrin-link domain-containing protein	3	75	75	54	54	55	54	59	58	54	58	52	56	53	59	57	51	55	59	56	55	55	55	47	45	51	46	41	46	49	48	46	46	52	50	50	51	51	55	52	57	53	59	55
A0A2G9P3P0	A0A2G9P3P0	4	4	4	3-hydroxyisobutyryl-CoA hydrolase, mitochondrial	1	4	4	4	2	1	3	0	0	1	1	1	2	2	1	2	3	1	2	1	0	2	4	4	1	2	3	4	3	4	2	2	1	4	1	3	4	3	3	4	1	1	1	2
A0A2G9P3U0;A0A2G9RBS1	A0A2G9P3U0;A0A2G9RBS1	21;15	21;15	16;13	ADP/ATP translocase;ADP/ATP translocase	2	21	21	16	9	14	11	14	12	10	18	12	11	10	11	16	15	9	11	15	7	12	15	15	17	15	17	14	16	16	14	16	13	16	15	15	16	15	16	14	14	9	10	13
A0A2G9P3V0	A0A2G9P3V0	6	6	6	Uncharacterized protein (Fragment)	1	6	6	6	3	3	4	4	4	3	4	4	4	4	3	4	4	6	3	3	4	4	5	3	2	3	5	1	3	3	4	2	3	2	2	3	3	2	4	3	2	4	3	3
A0A2G9P3Y5	A0A2G9P3Y5	2	2	2	SH3 domain-containing protein	1	2	2	2	1	0	1	1	1	1	1	1	1	1	1	1	1	1	1	1	1	0	1	1	1	1	1	1	1	1	1	1	1	1	1	1	1	1	1	1	1	2	0	0
A0A2G9P402	A0A2G9P402	2	2	2	Uncharacterized protein (Fragment)	1	2	2	2	2	2	1	2	2	1	1	1	2	2	2	2	2	1	2	1	1	1	1	1	1	1	1	1	2	1	1	2	2	2	1	2	1	1	2	2	1	2	2	2
A0A2G9P406	A0A2G9P406	10	10	2	Uncharacterized protein (Fragment)	1	10	10	2	6	6	5	6	5	6	5	8	5	5	7	7	6	8	6	6	6	7	8	7	6	6	8	4	6	5	6	5	7	5	6	5	5	5	6	5	8	7	8	8
A0A2G9P412	A0A2G9P412	1	1	1	R3H domain-containing protein	1	1	1	1	0	1	0	0	1	1	0	0	1	0	1	0	0	1	0	1	0	0	1	1	1	1	1	0	1	1	0	0	0	1	0	1	1	0	0	1	1	1	1	0
A0A2G9P423	A0A2G9P423	1	1	1	EGF-like domain-containing protein (Fragment)	1	1	1	1	0	0	0	0	0	0	0	0	0	0	0	0	0	0	0	0	0	0	0	0	0	0	0	0	0	0	0	0	0	0	0	1	0	0	0	0	0	0	0	0
A0A2G9P5A4;A0A2G9P450	A0A2G9P5A4;A0A2G9P450	5;5	5;5	5;5	26S proteasome non-ATPase regulatory subunit 5;Uncharacterized protein	2	5	5	5	3	4	4	4	4	1	3	2	5	4	4	3	3	4	3	4	4	3	4	3	3	5	3	4	3	2	4	3	4	4	4	4	3	3	2	5	2	2	4	2
A0A2G9P4C3;A0A2G9P4D9	A0A2G9P4C3;A0A2G9P4D9	4;4	3;3	3;3	Tubulin beta chain (Fragment);Tubulin beta chain (Fragment)	2	4	3	3	4	4	3	3	3	3	3	2	4	4	4	3	4	3	3	3	3	3	2	3	3	4	4	4	3	4	4	4	3	4	4	4	4	4	3	4	3	4	3	2
A0A2G9P4T8	A0A2G9P4T8	31	23	23	Uncharacterized protein	1	31	23	23	15	15	15	15	16	12	15	17	15	15	17	15	14	16	14	14	16	18	16	15	16	17	15	14	16	15	13	14	12	14	14	16	12	16	16	16	15	13	19	17
A0A2G9P536;CON__ENSEMBL:ENSBTAP00000025008	A0A2G9P536	24;4	24;4	4;0	Tubulin beta chain	2	24	24	4	21	18	20	22	21	18	22	17	19	21	21	20	21	19	22	17	20	18	19	20	20	16	19	22	17	18	21	20	20	19	20	20	18	19	19	18	21	21	18	17
A0A2G9P543	A0A2G9P543	2	2	2	Uncharacterized protein (Fragment)	1	2	2	2	1	1	1	1	1	1	1	1	1	1	1	1	1	0	1	1	1	1	0	0	2	0	0	1	0	1	0	0	2	2	1	1	0	1	1	0	2	1	1	1
A0A2G9P5A1	A0A2G9P5A1	4	4	4	GMP_synt_C domain-containing protein	1	4	4	4	2	2	2	4	2	1	3	4	2	2	3	3	2	2	3	3	2	4	3	2	1	2	2	1	3	3	3	3	2	3	3	3	3	3	3	3	2	2	2	1
A0A2G9P5B5	A0A2G9P5B5	6	6	6	Anion exchange protein	1	6	6	6	6	6	3	2	5	4	4	5	2	3	2	4	5	2	5	6	4	6	3	5	6	6	4	6	5	6	3	6	5	4	4	3	6	4	4	6	4	6	6	2
A0A2G9P5D3	A0A2G9P5D3	8	8	8	Uncharacterized protein (Fragment)	1	8	8	8	7	6	7	7	6	3	3	3	7	7	7	7	3	7	6	7	2	7	7	6	7	3	7	3	6	3	2	7	7	3	6	6	7	6	3	3	7	6	6	7
A0A2G9P5F5	A0A2G9P5F5	4	4	4	Cathepsin X	1	4	4	4	2	3	3	3	3	2	3	3	3	3	3	3	3	3	3	3	3	3	3	3	1	3	3	3	3	3	3	3	3	3	3	3	3	3	3	3	2	2	3	3
A0A2G9P672;A0A2G9P673;A0A2G9P675	A0A2G9P672;A0A2G9P673;A0A2G9P675	3;3;3	3;3;3	3;3;3	Nucleobindin-1;Nucleobindin-1;Nucleobindin-1	3	3	3	3	1	2	2	2	1	1	2	2	2	1	2	2	2	1	2	1	2	2	0	0	0	0	0	0	0	0	0	0	0	0	0	0	0	0	0	0	2	1	1	1
A0A2G9P735	A0A2G9P735	1	1	1	Uncharacterized protein (Fragment)	1	1	1	1	1	1	1	0	1	0	1	1	1	1	0	0	0	1	1	1	1	1	1	1	0	0	0	0	0	1	1	0	0	1	0	0	1	1	0	1	1	1	1	1
A0A2G9P7A4	A0A2G9P7A4	16	16	15	4-hydroxyphenylpyruvate dioxygenase (Fragment)	1	16	16	15	13	14	14	13	12	14	14	14	14	12	14	14	13	13	13	13	11	13	14	14	14	13	14	12	12	13	13	13	12	12	12	13	13	14	12	13	13	12	14	14
A0A2G9P7K5;A0A2G9P7N9	A0A2G9P7K5;A0A2G9P7N9	1;1	1;1	1;1	Uncharacterized protein;Fibrillar collagen NC1 domain-containing protein	2	1	1	1	0	0	0	0	0	0	1	0	0	0	0	1	0	0	0	0	0	0	1	0	1	1	1	1	1	1	1	1	0	0	0	0	0	0	0	0	0	1	0	0
A0A2G9P7U0;A0A2G9P7U7	A0A2G9P7U0;A0A2G9P7U7	10;10	10;10	10;10	AlaDh_PNT_C domain-containing protein (Fragment);AlaDh_PNT_C domain-containing protein (Fragment)	2	10	10	10	7	7	7	7	7	6	8	6	8	7	7	7	6	6	7	8	3	7	5	7	6	6	7	5	6	7	8	7	6	8	6	9	6	8	8	7	6	7	8	8
A0A2G9P9A4;A0A2G9P862;A0A2G9P805	A0A2G9P9A4;A0A2G9P862;A0A2G9P805	2;2;2	2;2;2	2;2;2	Uncharacterized protein;Uncharacterized protein;Uncharacterized protein	3	2	2	2	0	0	0	0	0	0	0	0	0	0	0	0	0	0	0	0	0	0	0	0	0	0	1	0	1	0	0	0	0	0	0	1	0	1	0	0	0	0	0	0
A0A2G9P807	A0A2G9P807	9	9	9	Uncharacterized protein (Fragment)	1	9	9	9	0	0	0	0	0	0	0	0	1	1	0	2	0	0	0	0	2	0	2	1	3	5	6	2	6	0	2	2	3	1	1	3	1	2	4	1	1	2	0	1
A0A2G9P899	A0A2G9P899	4	4	4	Prenylcys_lyase domain-containing protein (Fragment)	1	4	4	4	3	2	3	1	3	0	2	2	1	3	3	2	3	3	1	2	2	2	2	1	0	2	1	2	1	0	1	0	1	2	2	1	2	1	2	2	2	3	2	3
A0A2G9P8A0	A0A2G9P8A0	4	4	4	Polysacc_synt_4 domain-containing protein	1	4	4	4	3	2	3	3	3	3	3	3	3	3	2	3	3	2	3	2	3	3	3	3	1	2	3	1	2	2	1	2	1	1	0	1	2	1	2	2	1	2	2	2
A0A2G9P8A3	A0A2G9P8A3	1	1	1	Calponin-homology (CH) domain-containing protein	1	1	1	1	0	1	1	0	1	0	0	1	1	0	1	1	1	0	1	0	1	1	1	1	1	1	0	1	0	1	1	1	1	1	0	1	1	1	0	1	1	0	1	1
A0A2G9P8B7;A0A2G9SN25;A0A2G9SKU8	A0A2G9P8B7;A0A2G9SN25;A0A2G9SKU8	4;4;4	4;4;4	1;1;1	Histone domain-containing protein (Fragment);Histone domain-containing protein (Fragment);Histone H3	3	4	4	1	3	2	2	2	1	2	3	2	1	3	1	3	4	2	3	2	4	2	2	2	3	4	4	4	4	3	3	3	4	1	1	3	3	3	1	3	2	3	2	2
A0A2G9P8G2	A0A2G9P8G2	1	1	1	Prenylcys_lyase domain-containing protein (Fragment)	1	1	1	1	1	1	1	1	1	1	1	1	0	1	1	0	1	1	1	1	1	1	1	1	1	1	1	0	1	1	1	0	0	1	1	1	1	1	1	1	1	1	1	1
A0A2G9P8G5	A0A2G9P8G5	2	1	1	Dihydropyrimidinase-related protein 2	1	2	1	1	1	0	0	1	1	0	0	1	1	0	1	0	1	0	1	0	1	0	1	1	1	1	1	1	1	2	1	1	1	1	1	1	1	1	1	1	0	0	0	0
A0A2G9P8J1	A0A2G9P8J1	2	2	2	Prenylcys_lyase domain-containing protein	1	2	2	2	1	1	1	1	1	1	1	1	1	1	2	1	1	1	1	1	1	1	0	0	0	1	1	0	1	0	1	0	0	2	1	2	1	2	1	1	1	1	1	2
A0A2G9P8U3	A0A2G9P8U3	7	7	7	N-acetyltransferase domain-containing protein	1	7	7	7	2	5	3	4	5	4	4	4	4	3	4	2	3	4	5	2	2	4	3	6	5	4	3	2	6	6	6	6	6	6	6	4	4	5	6	6	4	5	5	5
A0A2G9P9F9	A0A2G9P9F9	12	12	12	Importin N-terminal domain-containing protein	1	12	12	12	6	5	4	5	4	6	6	6	7	7	7	4	8	6	6	5	5	9	8	9	6	8	7	7	9	6	6	7	7	7	9	4	8	7	7	5	6	2	3	6
A0A2G9P9J0;A0A2G9SBX8	A0A2G9P9J0	7;1	7;1	7;1	Uncharacterized protein	2	7	7	7	3	5	4	4	5	3	4	3	4	5	4	3	4	4	4	4	3	2	3	2	2	2	2	2	3	2	4	2	2	3	1	2	2	3	2	3	2	4	3	4
A0A2G9P9J9	A0A2G9P9J9	2	2	2	Uncharacterized protein	1	2	2	2	1	1	2	2	2	1	1	1	0	2	1	2	2	1	1	1	2	1	1	2	1	0	1	0	1	1	1	1	1	1	1	0	1	0	1	1	1	1	2	0
A0A2G9PBH6	A0A2G9PBH6	1	1	1	Troponin C, skeletal muscle (Fragment)	1	1	1	1	0	1	0	0	0	0	0	0	0	0	0	0	0	0	0	0	0	0	0	0	0	1	0	1	0	1	0	1	1	0	0	1	0	0	0	0	0	0	0	0
A0A2G9PCP6;A0A2G9PBL5;A0A2G9PBN5;A0A2G9PBJ1	A0A2G9PCP6;A0A2G9PBL5;A0A2G9PBN5;A0A2G9PBJ1	1;1;1;1	1;1;1;1	1;1;1;1	Importin N-terminal domain-containing protein;Importin N-terminal domain-containing protein;Importin N-terminal domain-containing protein;Importin N-terminal domain-containing protein	4	1	1	1	1	1	1	1	0	0	1	1	1	1	1	1	1	1	1	1	1	1	0	0	0	1	1	1	0	0	0	1	1	1	1	1	0	0	0	1	0	0	1	1
A0A2G9PDX7	A0A2G9PDX7	1	1	1	RRM domain-containing protein	1	1	1	1	0	0	0	0	0	0	0	0	1	0	0	0	0	0	0	0	0	0	0	1	0	0	0	0	0	0	0	0	0	0	0	0	0	0	0	0	0	0	0	0
A0A2G9PHY5;A0A2G9PJ31;A0A2G9PHX1	A0A2G9PHY5;A0A2G9PJ31;A0A2G9PHX1	5;5;5	5;5;5	5;5;5	Uncharacterized protein (Fragment);Uncharacterized protein (Fragment);Uncharacterized protein (Fragment)	3	5	5	5	4	2	2	3	1	2	2	2	3	1	1	3	1	2	3	2	1	4	3	3	1	1	1	1	1	0	1	2	2	0	1	2	1	0	1	1	4	2	3	3
A0A2G9PI66;A0A2G9PI84;A0A2G9PJE4	A0A2G9PI66;A0A2G9PI84;A0A2G9PJE4	4;3;3	4;3;3	2;1;2	Histone H2A (Fragment);Histone H2A (Fragment);Histone H2A (Fragment)	3	4	4	2	1	2	1	1	0	1	4	1	1	0	0	2	3	0	3	0	4	0	0	1	1	2	2	2	3	1	1	1	1	1	1	3	1	1	1	3	1	2	1	2
A0A2G9PIG6	A0A2G9PIG6	3	3	3	Uncharacterized protein (Fragment)	1	3	3	3	1	1	1	1	2	2	2	3	2	3	1	1	2	1	1	2	3	3	1	1	2	2	1	1	2	1	1	2	1	2	1	1	1	1	1	1	2	1	2	2
A0A2G9PJ15	A0A2G9PJ15	8	8	8	Uncharacterized protein (Fragment)	1	8	8	8	5	5	5	5	4	5	4	5	5	5	5	4	4	4	5	4	3	4	6	6	7	6	4	6	6	7	5	6	6	6	6	6	6	6	6	7	2	4	4	5
A0A2G9PJK3	A0A2G9PJK3	8	8	8	Uncharacterized protein (Fragment)	1	8	8	8	6	6	7	6	7	6	7	6	6	7	7	6	6	6	6	7	6	6	7	7	6	7	6	6	7	7	6	6	7	6	7	7	7	6	7	5	6	5	7	6
A0A2G9PK54	A0A2G9PK54	10	10	10	APH domain-containing protein	1	10	10	10	1	2	5	7	5	3	6	3	3	2	5	4	7	5	6	4	1	5	3	3	4	3	4	0	2	3	3	3	1	2	3	3	4	3	3	2	4	4	2	4
A0A2G9PMI2	A0A2G9PMI2	1	1	1	Uncharacterized protein (Fragment)	1	1	1	1	1	1	1	1	1	1	0	1	1	1	1	0	0	1	0	1	0	1	0	0	0	1	0	0	0	0	0	1	0	0	0	0	0	0	0	0	0	0	0	0
A0A2G9PMW3	A0A2G9PMW3	15	15	9	RNA helicase	1	15	15	9	12	10	12	12	12	12	14	12	12	11	11	12	12	13	12	12	14	12	12	12	8	10	10	7	10	9	9	9	9	10	10	13	10	11	9	12	12	12	12	12
A0A2G9PN32	A0A2G9PN32	2	2	2	TauD domain-containing protein	1	2	2	2	1	1	1	1	1	1	1	1	0	2	2	1	0	2	1	1	1	1	0	0	0	0	0	0	1	0	0	0	0	0	0	0	0	0	0	0	1	1	1	1
A0A2G9PNM4	A0A2G9PNM4	13	13	13	Phosphotransferase	1	13	13	13	10	10	10	9	9	10	9	10	9	11	11	10	9	9	9	9	9	10	10	11	11	11	12	9	11	10	10	10	11	9	10	11	10	11	10	11	10	11	10	10
A0A2G9PPJ8	A0A2G9PPJ8	11	11	11	Uncharacterized protein (Fragment)	1	11	11	11	5	9	9	10	8	6	9	7	10	7	8	8	9	7	8	8	7	8	8	7	4	8	7	8	8	8	8	10	6	9	9	8	9	8	6	10	8	6	6	7
A0A2G9PPR5	A0A2G9PPR5	5	5	5	Carn_acyltransf domain-containing protein	1	5	5	5	1	0	0	0	0	1	0	0	0	1	0	1	0	1	1	2	1	2	3	2	2	3	3	1	2	3	2	2	1	2	1	3	2	2	2	3	0	1	1	1
A0A2G9PR68	A0A2G9PR68	6	6	6	Carn_acyltransf domain-containing protein	1	6	6	6	2	4	4	4	4	4	3	4	3	4	4	4	4	3	4	3	2	3	2	3	3	3	2	2	3	2	2	3	1	2	3	4	2	3	3	3	2	2	3	4
A0A2G9PRM7	A0A2G9PRM7	11	11	11	STI1 domain-containing protein (Fragment)	1	11	11	11	8	10	10	10	10	6	10	7	8	9	8	8	9	7	7	7	8	9	6	6	6	5	6	5	5	4	6	5	5	5	6	6	4	4	6	6	9	6	9	9
A0A2G9PUG4;A0A2G9PVK9;A0A2G9PUL1	A0A2G9PUG4;A0A2G9PVK9;A0A2G9PUL1	3;3;3	3;3;3	3;3;3	Uncharacterized protein (Fragment);Uncharacterized protein (Fragment);Uncharacterized protein (Fragment)	3	3	3	3	1	1	1	1	1	0	1	1	1	1	1	1	1	0	1	1	2	1	0	0	0	0	1	0	1	0	1	0	0	1	1	0	1	0	0	0	0	1	0	0
A0A2G9PUH3	A0A2G9PUH3	20	20	18	Rab GDP dissociation inhibitor (Fragment)	1	20	20	18	10	9	9	10	9	11	9	11	9	9	13	10	10	12	11	10	11	10	13	11	12	10	12	10	12	11	12	13	10	12	14	13	12	13	14	13	7	12	9	11
A0A2G9Q1K9;A0A2G9Q0G4	A0A2G9Q1K9;A0A2G9Q0G4	2;2	2;2	2;2	DH domain-containing protein (Fragment);DH domain-containing protein (Fragment)	2	2	2	2	0	0	0	0	0	0	1	1	1	0	0	1	1	1	1	0	1	0	2	2	2	2	2	2	2	2	2	2	2	2	2	2	2	2	2	1	0	0	0	1
A0A2G9Q197	A0A2G9Q197	2	2	2	RRM domain-containing protein	1	2	2	2	2	2	2	1	1	2	1	1	1	1	2	0	0	1	1	1	1	2	1	1	1	1	1	1	1	1	1	1	1	1	1	1	1	1	1	1	2	2	0	2
A0A2G9Q550;A0A2G9Q1E4;A0A2G9Q5Y3;A0A2G9QFC3;A0A2G9QEW0;A0A2G9QET6;A0A2G9QFL0;A0A2G9QFA2;A0A2G9QEY8	A0A2G9Q550;A0A2G9Q1E4;A0A2G9Q5Y3;A0A2G9QFC3;A0A2G9QEW0;A0A2G9QET6;A0A2G9QFL0;A0A2G9QFA2;A0A2G9QEY8	2;2;2;2;2;2;2;2;2	2;2;2;2;2;2;2;2;2	2;2;2;2;2;2;2;2;2	ABC transporter domain-containing protein (Fragment);ABC transporter domain-containing protein;ABC transporter domain-containing protein (Fragment);ABC transporter domain-containing protein (Fragment);ABC transporter domain-containing protein (Fragment);AB	9	2	2	2	0	0	0	1	0	0	0	0	1	1	1	0	0	1	0	1	0	2	1	0	0	1	1	0	1	0	0	0	0	0	0	1	2	0	1	1	0	0	0	0
A0A2G9Q1Q1	A0A2G9Q1Q1	2	2	2	ThiF domain-containing protein (Fragment)	1	2	2	2	1	1	1	1	1	0	1	1	1	1	1	1	1	1	0	1	1	1	0	0	0	0	0	0	0	0	0	0	0	0	0	0	0	0	0	0	0	1	1	1
A0A2G9Q272	A0A2G9Q272	1	1	1	Uncharacterized protein (Fragment)	1	1	1	1	0	1	1	1	1	0	0	1	0	1	1	1	1	1	1	1	1	1	1	1	1	1	1	1	1	1	0	1	1	1	0	1	1	1	0	1	0	0	1	1
A0A2G9Q2I0	A0A2G9Q2I0	2	2	2	Uncharacterized protein (Fragment)	1	2	2	2	1	1	1	1	1	1	1	1	1	1	1	1	1	1	2	1	1	1	1	1	1	1	1	1	1	1	1	1	1	1	1	1	1	1	1	1	1	1	1	1
A0A2G9Q3C9	A0A2G9Q3C9	1	1	1	Uncharacterized protein (Fragment)	1	1	1	1	0	1	1	1	0	1	1	1	1	1	1	1	1	1	1	0	1	1	1	1	1	1	1	1	1	0	1	1	1	1	1	1	0	1	1	1	1	0	1	1
A0A2G9Q3E9	A0A2G9Q3E9	4	4	4	Uncharacterized protein	1	4	4	4	2	3	2	2	2	2	3	2	3	3	3	2	2	3	2	2	2	2	3	3	3	3	3	3	3	3	3	3	3	3	3	3	3	3	3	3	1	2	2	2
A0A2G9Q9Q6;A0A2G9Q3H3;C1C4Z9	A0A2G9Q9Q6;A0A2G9Q3H3;C1C4Z9	5;5;5	5;5;5	5;5;5	Transcription factor BTF3 (Fragment);Transcription factor BTF3 (Fragment);Transcription factor BTF3	3	5	5	5	4	4	3	5	4	5	4	5	4	3	3	3	4	3	3	3	3	3	4	4	4	4	4	3	4	2	3	4	4	3	3	4	4	3	4	4	5	5	4	4
A0A2G9Q407	A0A2G9Q407	3	3	3	Uncharacterized protein	1	3	3	3	1	1	1	2	1	1	1	1	1	1	1	1	1	1	1	1	1	1	2	3	2	2	2	2	2	2	2	2	2	2	2	2	2	3	2	2	1	1	1	1
A0A2G9Q439	A0A2G9Q439	1	1	1	Ig-like domain-containing protein (Fragment)	1	1	1	1	0	0	0	0	0	0	0	1	0	0	0	0	0	0	0	0	0	0	0	0	0	0	0	0	0	0	0	0	0	0	1	0	0	0	0	0	0	0	0	0
A0A2G9Q447;A0A2G9QGR7;A0A2G9Q9V0;A0A2G9RJR9	A0A2G9Q447;A0A2G9QGR7;A0A2G9Q9V0;A0A2G9RJR9	1;1;1;1	1;1;1;1	1;1;1;1	Uncharacterized protein (Fragment);Uncharacterized protein (Fragment);ATPase_AAA_core domain-containing protein (Fragment);ABC transporter domain-containing protein (Fragment)	4	1	1	1	0	1	1	0	0	0	0	0	1	1	1	0	0	1	0	1	0	1	0	0	0	1	0	0	1	1	0	0	0	0	0	0	0	1	0	0	1	1	1	0
A0A2G9Q481	A0A2G9Q481	2	2	2	CN hydrolase domain-containing protein (Fragment)	1	2	2	2	0	2	2	2	1	0	2	1	2	2	1	1	2	2	1	1	1	2	1	1	0	2	1	2	1	2	2	2	1	1	1	1	1	1	1	1	1	0	0	2
A0A2G9Q498	A0A2G9Q498	4	4	4	Uncharacterized protein	1	4	4	4	3	3	3	3	3	3	3	3	3	3	3	3	3	3	3	3	3	3	2	2	3	3	2	3	3	3	2	3	3	3	4	4	3	3	3	3	3	3	2	3
A0A2G9Q4F9	A0A2G9Q4F9	4	3	3	IF rod domain-containing protein (Fragment)	1	4	3	3	3	2	3	2	3	3	3	3	3	3	3	3	3	3	3	3	2	3	2	3	2	1	3	2	2	2	1	1	3	2	2	3	1	3	3	3	3	3	3	2
A0A2G9Q4P6	A0A2G9Q4P6	1	1	1	Uncharacterized protein	1	1	1	1	0	0	0	0	0	0	0	0	0	0	0	0	0	0	0	0	0	0	0	0	0	0	0	0	0	0	0	0	0	0	0	0	0	0	0	0	0	0	0	0
A0A2G9Q4V0;A0A2G9RLX9;A0A2G9S1X7;A0A2G9R4I5;A0A2G9QHD7;A0A2G9R9K4;A0A2G9QG53	A0A2G9Q4V0;A0A2G9RLX9;A0A2G9S1X7	3;2;2;1;1;1;1	3;2;2;1;1;1;1	1;1;0;0;0;0;0	Uncharacterized protein (Fragment);Uncharacterized protein;Uncharacterized protein	7	3	3	1	2	1	1	3	2	2	2	2	2	2	3	3	2	2	3	2	2	2	3	2	2	2	2	2	1	1	1	2	2	2	2	2	2	1	2	1	1	1	3	2
A0A2G9Q5G4	A0A2G9Q5G4	5	5	5	UBC core domain-containing protein (Fragment)	1	5	5	5	4	4	4	4	4	4	4	4	4	4	4	4	4	4	3	3	4	4	4	3	3	4	4	3	3	4	3	3	4	4	4	3	3	4	4	4	4	4	4	4
A0A2G9Q5L5	A0A2G9Q5L5	3	3	3	Uncharacterized protein	1	3	3	3	2	2	2	2	2	2	2	2	2	1	2	2	2	2	2	2	2	2	3	3	2	2	2	2	1	2	1	2	2	2	1	3	3	2	1	2	3	2	2	3
A0A2G9Q5R4	A0A2G9Q5R4	3	3	3	eIF2B_5 domain-containing protein (Fragment)	1	3	3	3	2	2	1	1	2	1	2	2	2	3	3	3	2	2	2	2	1	2	3	2	2	2	2	2	1	1	3	3	2	2	2	2	2	2	3	3	2	1	3	3
A0A2G9Q611	A0A2G9Q611	1	1	1	Uncharacterized protein (Fragment)	1	1	1	1	0	0	0	0	0	0	0	0	0	0	0	0	0	0	0	0	0	0	0	0	0	0	0	0	0	0	1	0	1	0	0	0	0	0	0	1	0	0	0	0
A0A2G9Q671	A0A2G9Q671	6	6	6	Uncharacterized protein (Fragment)	1	6	6	6	3	3	3	3	4	3	4	3	4	3	4	5	5	3	4	3	5	3	2	4	1	2	1	1	1	4	1	1	2	4	3	3	3	4	3	4	3	3	3	3
A0A2G9Q6N8	A0A2G9Q6N8	4	4	4	Uncharacterized protein	1	4	4	4	4	4	4	4	4	4	4	4	4	4	4	4	3	4	4	4	4	4	3	3	3	3	3	2	3	2	3	2	3	3	3	3	3	3	3	3	4	4	3	4
A0A2G9Q714	A0A2G9Q714	5	5	5	Cyclin-A/CDK2-associated protein p19 (Fragment)	1	5	5	5	3	5	3	4	2	2	3	2	2	2	3	2	2	3	4	2	3	3	2	0	2	2	2	0	3	0	1	0	0	2	2	2	2	0	1	1	4	4	4	5
A0A2G9Q730	A0A2G9Q730	7	7	5	Helicase C-terminal domain-containing protein	1	7	7	5	5	6	5	6	5	5	5	6	6	6	5	4	5	5	4	6	5	5	4	6	4	7	5	4	4	5	5	4	5	5	5	5	5	5	5	5	6	6	5	5
A0A2G9Q7K0	A0A2G9Q7K0	1	1	1	Hydroxymethylbilane synthase	1	1	1	1	0	0	1	1	1	0	0	0	1	0	0	0	0	0	0	0	0	0	1	1	1	1	0	1	1	1	0	1	1	1	0	1	1	1	0	1	1	1	0	0
A0A2G9Q7M4	A0A2G9Q7M4	1	1	1	Uncharacterized protein (Fragment)	1	1	1	1	0	1	0	1	0	0	1	0	0	0	0	0	0	0	1	0	0	0	1	0	1	1	0	0	0	0	0	0	0	1	1	0	1	0	0	1	1	0	0	0
A0A2G9Q7W9;A0A2G9Q6N0	A0A2G9Q7W9;A0A2G9Q6N0	4;3	4;3	4;3	Uncharacterized protein (Fragment);Uncharacterized protein (Fragment)	2	4	4	4	2	3	3	3	3	2	3	2	3	3	3	3	3	3	3	4	3	4	4	3	3	4	4	2	3	2	4	3	2	3	3	3	3	3	1	3	2	2	3	3
A0A2G9Q7Y3	A0A2G9Q7Y3	4	4	2	Uncharacterized protein (Fragment)	1	4	4	2	2	3	3	1	2	0	2	2	2	2	2	2	2	1	2	2	2	1	2	1	1	2	3	2	2	2	1	1	2	3	3	3	3	2	2	3	2	1	2	3
A0A2G9Q860;A0A2G9Q859	A0A2G9Q860;A0A2G9Q859	1;1	1;1	1;1	Uncharacterized protein;Uncharacterized protein	2	1	1	1	1	1	1	1	1	1	0	1	1	1	1	0	1	1	1	1	0	1	1	1	1	1	1	1	1	1	1	1	1	1	1	1	1	1	1	1	1	1	1	1
A0A2G9Q885;A0A2G9QAS3	A0A2G9Q885;A0A2G9QAS3	5;3	5;3	5;3	RRM domain-containing protein (Fragment);RRM domain-containing protein (Fragment)	2	5	5	5	1	3	2	3	0	1	2	3	1	2	0	3	2	1	3	1	3	1	1	1	1	1	1	0	4	0	0	0	1	1	0	1	1	1	2	2	2	2	2	3
A0A2G9S4Q1;A0A2G9Q897	A0A2G9S4Q1;A0A2G9Q897	2;2	2;2	2;2	Methyltransf_2 domain-containing protein;Methyltransf_2 domain-containing protein	2	2	2	2	1	2	2	2	1	1	2	2	2	2	1	1	2	1	1	1	2	2	2	0	0	1	0	0	1	1	0	1	0	1	1	0	1	1	1	0	1	0	1	0
A0A2G9Q8A7;A0A2G9S4R1	A0A2G9Q8A7	3;1	3;1	3;1	Uncharacterized protein (Fragment)	2	3	3	3	1	1	2	2	2	0	1	2	2	1	2	2	2	2	2	2	2	2	2	1	1	2	3	0	1	1	2	0	1	1	1	2	2	2	2	2	2	1	2	2
A0A2G9Q8G9	A0A2G9Q8G9	9	7	7	Fructose-bisphosphate aldolase (Fragment)	1	9	7	7	8	7	8	7	9	7	7	7	8	8	9	8	7	8	6	7	7	8	6	8	6	7	5	5	6	5	4	6	4	6	7	7	7	5	7	7	7	8	6	8
A0A2G9Q8K2	A0A2G9Q8K2	4	4	4	40S ribosomal protein S15a (Fragment)	1	4	4	4	2	2	3	3	3	1	2	2	3	3	3	2	3	3	3	3	3	3	3	3	3	3	3	3	3	2	3	3	3	3	3	3	3	3	3	3	3	2	3	3
A0A2G9Q8N6	A0A2G9Q8N6	5	5	5	Uncharacterized protein (Fragment)	1	5	5	5	4	4	4	3	4	4	3	3	4	4	3	3	3	3	3	4	3	3	5	4	4	5	5	5	5	5	5	5	5	5	5	5	5	5	5	5	3	3	2	2
A0A2G9QEV6;A0A2G9Q8Q5;A0A2G9R757;A0A2G9QCP4;A0A2G9QKG8	A0A2G9QEV6;A0A2G9Q8Q5;A0A2G9R757;A0A2G9QCP4;A0A2G9QKG8	3;3;3;3;2	2;2;2;2;1	2;2;2;2;1	Peptidase S1 domain-containing protein (Fragment);Peptidase S1 domain-containing protein (Fragment);Peptidase S1 domain-containing protein (Fragment);Peptidase S1 domain-containing protein;Peptidase S1 domain-containing protein (Fragment)	5	3	2	2	0	1	1	0	0	0	2	1	0	0	0	2	2	0	2	0	3	0	0	0	0	0	0	1	2	0	0	0	1	0	0	1	0	0	0	1	0	1	1	1
A0A2G9Q8V0	A0A2G9Q8V0	3	3	2	PCI domain-containing protein (Fragment)	1	3	3	2	3	2	3	3	3	2	3	3	3	3	2	3	2	2	3	2	3	2	3	3	0	3	2	1	3	1	2	1	2	3	2	2	2	2	3	3	2	1	3	1
A0A2G9Q8W4	A0A2G9Q8W4	2	2	2	Uncharacterized protein	1	2	2	2	1	2	1	2	0	1	0	1	1	1	0	1	1	1	1	1	1	1	1	1	1	1	1	1	1	1	1	1	1	1	1	1	1	1	1	1	2	1	1	0
A0A2G9Q8Y4	A0A2G9Q8Y4	1	1	1	Uncharacterized protein (Fragment)	1	1	1	1	1	1	0	1	1	1	1	1	1	1	1	1	1	1	1	0	1	1	1	1	1	1	1	0	1	1	1	1	0	0	0	1	1	1	0	0	1	1	1	1
A0A2G9Q932	A0A2G9Q932	5	5	5	XRRM domain-containing protein (Fragment)	1	5	5	5	3	2	3	2	1	1	3	3	1	2	3	1	1	2	1	1	3	3	1	2	3	3	1	1	1	2	1	1	1	1	2	1	3	3	2	1	1	2	1	2
A0A2G9Q975	A0A2G9Q975	8	8	8	Uncharacterized protein (Fragment)	1	8	8	8	6	6	6	6	6	6	6	6	6	6	6	6	6	6	5	6	4	5	6	6	4	3	4	5	6	6	5	5	4	5	5	5	6	6	5	7	5	3	4	5
A0A2G9Q9D7	A0A2G9Q9D7	1	1	1	Mannose-6-phosphate isomerase	1	1	1	1	1	1	0	1	1	1	1	1	1	1	1	1	1	1	1	1	1	1	1	0	1	1	1	1	1	1	1	0	1	0	0	1	0	1	0	1	0	1	1	1
A0A2G9Q9K2	A0A2G9Q9K2	1	1	1	Protein S100	1	1	1	1	0	0	0	1	1	0	0	0	1	1	0	0	0	0	0	0	0	0	0	0	0	0	0	0	0	0	0	0	0	0	0	0	0	0	0	0	0	1	1	0
A0A2G9Q9L4;A8JP47;CON__P02676	A0A2G9Q9L4	8;1;1	8;1;1	8;1;1	Fibrinogen C-terminal domain-containing protein	3	8	8	8	5	6	6	6	4	7	7	4	5	6	6	6	6	6	6	7	7	5	5	6	7	7	7	5	6	7	8	6	7	6	5	7	5	7	7	6	5	5	6	5
A0A2G9QA19	A0A2G9QA19	2	2	2	Uncharacterized protein (Fragment)	1	2	2	2	0	2	0	1	1	1	2	2	2	0	0	2	1	0	0	1	0	1	2	1	1	2	2	0	2	2	1	0	0	2	1	2	0	1	1	0	0	0	1	1
A0A2G9QA21	A0A2G9QA21	4	4	4	Pyruvate dehydrogenase E1 component subunit beta (Fragment)	1	4	4	4	3	3	3	2	1	3	2	3	3	3	3	2	2	3	3	3	2	3	4	3	3	4	3	2	1	2	3	2	2	2	3	3	2	3	3	2	3	3	3	3
A0A2G9QBU7;A0A2G9QA77	A0A2G9QBU7;A0A2G9QA77	1;1	1;1	1;1	IGv domain-containing protein (Fragment);Ig heavy chain V region XIG14	2	1	1	1	1	1	1	1	1	1	1	1	0	1	1	1	1	0	1	0	1	1	0	0	0	0	0	0	0	0	0	0	0	0	0	0	0	0	0	0	1	0	1	0
A0A2G9QAC2	A0A2G9QAC2	2	2	2	PFK domain-containing protein	1	2	2	2	1	1	1	1	2	2	2	2	1	2	2	2	2	2	1	1	2	2	2	2	0	2	2	2	2	1	2	1	0	1	0	1	2	1	2	1	0	0	1	1
A0A2G9RKS0;A0A2G9RIY4;A0A2G9QDJ7;A0A2G9RB92;A0A2G9R737;A0A2G9QAE8;A0A2G9Q5Y7;A0A2G9R6K2;A0A2G9S5X9;A0A2G9RCN9;A0A2G9Q648;A0A2G9QDU4;A0A2G9SKH2;A0A2G9SKL8;A0A2G9RFP0;A0A2G9RHG3;A0A2G9QCP3;A0A2G9RD67;A0A2G9Q7A3;A0A2G9QB04;A0A2G9QGK6;A0A2G9RQC4;A0A2G9QAY5;A0A2G9QFF3;A0A2G9Q5L4;A0A2G9QGB9;A0A2G9R9C7;A0A2G9QAZ9;A0A2G9RGS7;A0A2G9Q659;A0A2G9RIH8;A0A2G9Q9W3;A0A2G9QJT7	A0A2G9RKS0;A0A2G9RIY4;A0A2G9QDJ7;A0A2G9RB92;A0A2G9R737;A0A2G9QAE8;A0A2G9Q5Y7;A0A2G9R6K2;A0A2G9S5X9;A0A2G9RCN9;A0A2G9Q648;A0A2G9QDU4;A0A2G9SKH2;A0A2G9SKL8;A0A2G9RFP0;A0A2G9RHG3;A0A2G9QCP3;A0A2G9RD67;A0A2G9Q7A3;A0A2G9QB04;A0A2G9QGK6;A0A2G9RQC4;A0A2G9QAY5;A0A2G9QFF3;A0A2G9Q5L4;A0A2G9QGB9;A0A2G9R9C7;A0A2G9QAZ9;A0A2G9RGS7;A0A2G9Q659;A0A2G9RIH8;A0A2G9Q9W3;A0A2G9QJT7	2;2;2;2;2;2;1;1;1;1;1;1;1;1;1;1;1;1;1;1;1;1;1;1;1;1;1;1;1;1;1;1;1	2;2;2;2;2;2;1;1;1;1;1;1;1;1;1;1;1;1;1;1;1;1;1;1;1;1;1;1;1;1;1;1;1	1;1;1;1;1;1;1;1;1;1;1;1;1;1;1;1;1;1;1;1;1;1;1;1;1;1;1;1;1;1;1;1;1	Uncharacterized protein (Fragment);Uncharacterized protein (Fragment);Uncharacterized protein (Fragment);Uncharacterized protein (Fragment);Uncharacterized protein (Fragment);Uncharacterized protein (Fragment);KRAB domain-containing protein (Fragment);Unch	33	2	2	1	0	0	1	1	0	0	1	0	0	0	0	1	1	1	1	0	1	1	0	0	1	0	1	1	1	1	1	1	1	0	0	1	0	0	1	1	0	0	1	0
A0A2G9QCB3;A0A2G9QAG9	A0A2G9QCB3;A0A2G9QAG9	2;2	2;2	2;2	Leuk-A4-hydro_C domain-containing protein;Leuk-A4-hydro_C domain-containing protein	2	2	2	2	1	1	1	1	1	1	0	0	1	0	0	1	1	1	1	1	1	1	0	2	1	1	1	1	0	1	1	1	1	0	1	1	1	0	1	1	1	0	0	1
A0A2G9QAT4	A0A2G9QAT4	1	1	1	Trafficking protein particle complex subunit	1	1	1	1	0	0	0	1	0	0	0	0	0	0	0	0	0	0	0	0	0	0	0	1	1	0	0	1	0	1	0	1	0	0	0	0	0	1	0	0	1	0	0	0
A0A2G9QAU3	A0A2G9QAU3	5	5	5	Uncharacterized protein (Fragment)	1	5	5	5	2	4	3	3	4	3	4	3	3	3	3	4	3	3	2	4	2	4	3	2	2	2	2	1	2	1	2	2	1	2	3	3	2	3	2	2	3	3	4	4
A0A2G9QB50	A0A2G9QB50	1	1	1	Alpha-galactosidase	1	1	1	1	0	1	1	1	1	1	0	1	1	1	1	1	0	1	1	1	1	0	0	0	0	0	1	0	0	0	0	0	0	1	1	0	0	0	0	1	1	1	1	0
A0A2G9QB93;V9P4H3;A0A2G9RB89	A0A2G9QB93	18;5;4	18;5;4	11;3;2	Elongation factor 1-alpha	3	18	18	11	13	15	13	15	13	11	14	13	15	13	13	14	14	14	13	12	14	16	12	12	9	11	9	10	14	13	12	13	12	11	10	12	13	12	11	13	13	11	13	13
A0A2G9QBF6	A0A2G9QBF6	1	1	1	U6 snRNA-associated Sm-like protein LSm3 (Fragment)	1	1	1	1	0	0	0	0	0	0	0	0	0	0	0	1	0	1	1	0	0	0	0	0	0	0	0	0	0	0	0	0	0	0	0	0	0	0	0	0	1	1	1	0
A0A2G9QBM6	A0A2G9QBM6	5	5	5	Sulfotransferase	1	5	5	5	3	5	3	5	5	5	4	5	3	3	4	4	2	4	3	3	2	4	3	4	3	4	3	4	3	4	4	4	3	3	3	4	3	4	4	4	4	4	4	4
A0A2G9QBS2	A0A2G9QBS2	3	3	3	MI domain-containing protein	1	3	3	3	1	1	1	1	2	1	1	1	1	1	1	1	1	1	1	1	1	1	1	0	1	1	0	0	0	1	2	0	0	1	1	1	0	1	1	1	1	1	1	1
A0A2G9QBT6;C1C4T0	A0A2G9QBT6;C1C4T0	2;2	2;2	2;2	Calpactin I light chain (Fragment);Calpactin I light chain	2	2	2	2	2	2	2	2	2	2	2	2	2	2	2	2	2	2	2	2	2	2	2	2	1	2	2	2	2	2	2	2	2	2	2	2	2	2	2	2	2	2	2	2
A0A2G9QBU0	A0A2G9QBU0	3	3	3	Uncharacterized protein	1	3	3	3	1	1	1	1	1	2	1	2	1	1	1	1	1	1	1	1	1	1	2	1	0	3	2	1	3	2	1	1	1	2	1	1	0	3	2	0	1	2	2	2
A0A2G9QC34	A0A2G9QC34	3	3	3	EF-hand domain-containing protein	1	3	3	3	1	1	1	1	0	1	0	0	0	1	1	1	1	1	1	1	0	1	0	0	0	0	0	0	0	0	0	0	0	0	1	0	0	0	0	0	1	1	1	1
A0A2G9QC42	A0A2G9QC42	1	1	1	Pyruvate dehydrogenase E1 component subunit beta (Fragment)	1	1	1	1	1	1	0	0	0	1	1	1	0	0	1	1	1	0	1	0	0	1	0	0	0	1	1	0	0	1	0	1	0	1	1	1	0	1	0	0	1	1	1	1
A0A2G9QC69	A0A2G9QC69	2	2	2	CRAL-TRIO domain-containing protein	1	2	2	2	1	2	1	2	1	1	1	2	1	2	1	2	2	1	0	2	2	2	1	0	0	0	0	0	1	1	0	0	0	1	1	2	0	1	1	1	1	1	1	2
A0A2G9QC89	A0A2G9QC89	9	9	9	Tr-type G domain-containing protein (Fragment)	1	9	9	9	7	8	7	7	6	7	5	6	6	5	6	6	5	7	6	6	6	7	4	5	5	5	6	4	4	5	6	4	4	4	6	4	5	6	5	5	6	6	7	8
A0A2G9QCG4	A0A2G9QCG4	8	8	5	Peroxiredoxin	1	8	8	5	5	5	4	4	2	5	3	6	5	3	2	3	3	3	5	5	5	4	3	4	2	3	4	2	3	5	2	4	2	3	4	2	3	2	4	1	4	4	3	5
A0A2G9QCI9	A0A2G9QCI9	7	7	7	Sulfurtransferase	1	7	7	7	5	5	7	6	7	5	5	5	5	6	6	4	6	6	7	7	4	4	6	5	6	5	5	5	4	6	4	4	6	4	7	5	5	5	7	4	5	5	4	4
A0A2G9QCR8	A0A2G9QCR8	6	6	6	Malate dehydrogenase	1	6	6	6	3	2	5	3	6	3	5	3	3	6	3	3	3	3	3	6	3	3	3	3	2	2	3	3	5	5	2	3	4	3	5	5	5	5	5	3	3	3	3	3
A0A2G9QCW9	A0A2G9QCW9	2	2	2	Glycine N-acyltransferase-like protein	1	2	2	2	1	2	1	1	1	2	1	1	1	1	1	1	1	2	1	1	1	1	1	0	2	0	1	0	1	0	1	1	0	2	1	1	1	1	1	2	1	2	2	2
A0A2G9QCZ1	A0A2G9QCZ1	2	2	2	Uncharacterized protein (Fragment)	1	2	2	2	2	1	2	2	2	1	2	2	1	2	1	1	2	1	2	2	1	2	0	0	1	1	1	1	1	1	1	1	1	1	1	1	1	1	1	1	1	2	2	2
A0A2G9QCZ6	A0A2G9QCZ6	2	2	2	3HCDH domain-containing protein	1	2	2	2	2	2	2	2	2	2	2	2	2	2	2	2	2	2	2	2	2	2	2	2	2	2	2	2	2	2	2	2	2	2	2	2	2	2	2	2	2	2	2	2
A0A2G9QD80;A0A2G9QEI9	A0A2G9QD80;A0A2G9QEI9	2;1	2;1	2;1	Uncharacterized protein (Fragment);Uncharacterized protein (Fragment)	2	2	2	2	1	2	2	1	1	2	2	2	1	1	1	2	1	2	2	1	2	1	2	2	2	2	2	2	2	2	2	2	2	1	1	1	2	1	1	2	2	2	2	2
A0A2G9QD88	A0A2G9QD88	6	3	3	AhpC-TSA domain-containing protein	1	6	3	3	5	3	3	3	2	4	3	5	4	3	2	2	3	3	4	3	4	4	4	6	3	5	4	3	3	4	3	4	4	3	5	3	4	3	3	2	3	3	3	4
A0A2G9QDC2	A0A2G9QDC2	2	2	2	Uncharacterized protein (Fragment)	1	2	2	2	0	0	1	0	0	0	1	0	2	1	0	1	1	1	0	0	0	1	0	1	1	2	0	0	0	0	1	1	1	2	2	1	1	0	1	1	0	0	0	0
A0A2G9QDC3	A0A2G9QDC3	11	11	11	HATPase_c domain-containing protein	1	11	11	11	6	8	6	6	6	5	6	6	6	7	6	5	6	6	6	7	7	7	6	4	5	5	6	6	6	4	6	6	6	6	6	6	7	6	6	4	7	5	8	6
A0A2G9QDC4	A0A2G9QDC4	8	8	6	ADH_zinc_N domain-containing protein (Fragment)	1	8	8	6	6	6	6	6	6	6	6	6	6	6	7	6	6	6	6	6	6	6	7	7	7	7	7	7	6	7	6	7	7	7	7	7	7	7	6	6	6	6	6	6
A0A2G9QDI5	A0A2G9QDI5	6	6	6	Uncharacterized protein	1	6	6	6	2	3	3	3	2	2	2	2	4	4	4	3	3	4	3	4	3	3	3	5	2	3	5	3	4	4	4	5	4	5	4	5	5	5	6	5	3	3	4	3
A0A2G9QDI8	A0A2G9QDI8	5	5	5	Uncharacterized protein (Fragment)	1	5	5	5	4	3	5	4	5	3	4	3	4	4	3	4	4	3	4	4	4	3	2	4	4	2	4	4	4	2	3	1	4	3	3	2	4	2	4	5	4	3	3	3
A0A2G9QDK1	A0A2G9QDK1	5	5	5	Uncharacterized protein	1	5	5	5	2	3	3	3	3	3	3	2	3	3	1	3	3	3	3	3	2	3	3	4	2	4	4	1	2	3	3	3	4	5	4	3	2	5	5	3	2	2	2	3
A0A2G9QDM2	A0A2G9QDM2	6	6	6	Uncharacterized protein (Fragment)	1	6	6	6	3	3	3	3	3	3	3	4	3	3	3	4	4	4	4	5	3	4	5	4	4	4	4	4	4	3	3	3	3	2	4	3	4	3	3	3	3	4	4	4
A0A2G9QDN8	A0A2G9QDN8	6	6	6	Uncharacterized protein (Fragment)	1	6	6	6	4	5	5	5	5	4	5	4	5	4	5	5	5	4	5	4	4	6	4	4	5	4	3	3	3	3	5	3	4	4	3	4	5	2	3	3	3	2	4	5
A0A2G9QDR0	A0A2G9QDR0	1	1	1	Ankyrin_rpt-contain_dom domain-containing protein	1	1	1	1	1	1	0	1	1	0	1	0	1	0	0	1	0	1	0	1	0	1	1	1	0	1	1	1	1	1	1	1	1	1	1	0	0	1	1	0	1	0	0	1
A0A2G9QDS1	A0A2G9QDS1	15	15	15	AdoHcyase_NAD domain-containing protein (Fragment)	1	15	15	15	10	9	9	9	9	9	9	10	11	9	10	10	8	9	9	10	10	9	13	12	11	11	12	11	10	10	11	11	9	9	11	9	11	12	10	11	10	10	10	9
A0A2G9QDT6	A0A2G9QDT6	1	1	1	PIPK domain-containing protein	1	1	1	1	0	0	0	0	0	0	0	0	0	0	0	0	0	0	0	0	0	0	0	0	0	0	0	0	0	0	0	0	0	0	0	0	0	0	0	0	0	0	0	0
A0A2G9QDT7	A0A2G9QDT7	7	7	7	Amine oxidase (Fragment)	1	7	7	7	2	3	3	3	2	4	5	2	3	0	1	7	4	5	0	1	1	1	2	0	2	1	3	0	1	0	2	0	2	1	2	3	3	3	1	5	1	2	3	3
A0A2G9QDT8	A0A2G9QDT8	2	2	2	Ribosomal protein L19	1	2	2	2	1	2	1	1	1	1	1	2	2	1	2	2	2	2	1	2	1	2	2	1	2	1	2	1	2	2	2	2	1	2	2	2	1	1	1	2	1	1	2	2
A0A2G9QDW6	A0A2G9QDW6	2	2	2	Uncharacterized protein	1	2	2	2	2	2	1	1	1	1	1	1	1	1	1	1	1	2	1	1	1	1	2	2	1	2	2	1	2	1	1	1	1	2	1	2	1	1	1	2	1	1	2	1
A0A2G9QE48	A0A2G9QE48	4	4	4	Ubiquitin carboxyl-terminal hydrolase (Fragment)	1	4	4	4	0	2	1	2	1	1	2	1	2	2	2	2	1	2	2	2	1	2	1	1	1	1	2	0	0	1	1	1	2	0	0	0	0	0	0	0	1	2	1	1
A0A2G9QE63;A0A2G9QE95	A0A2G9QE63;A0A2G9QE95	3;2	3;2	3;2	Uncharacterized protein (Fragment);Uncharacterized protein (Fragment)	2	3	3	3	1	1	1	1	1	1	2	1	1	1	1	1	1	1	1	1	1	1	0	0	0	2	0	0	0	0	1	1	0	2	2	1	0	1	1	1	1	1	0	1
A0A2G9QE80;A0A2G9QAL2	A0A2G9QE80;A0A2G9QAL2	4;3	4;3	4;3	Alpha-1,4 glucan phosphorylase;Alpha-1,4 glucan phosphorylase (Fragment)	2	4	4	4	3	2	3	3	2	2	3	4	3	3	3	3	3	3	2	3	3	4	3	3	3	3	3	3	3	3	3	3	3	3	3	3	3	3	3	3	3	2	3	3
A0A2G9QE84	A0A2G9QE84	2	2	2	Sulfotransferase	1	2	2	2	1	1	1	1	1	1	1	1	1	1	1	1	1	1	1	1	1	1	1	1	1	1	1	0	1	1	1	1	0	1	1	0	1	1	1	1	1	1	1	1
A0A2G9QE96	A0A2G9QE96	1	1	1	Pept_C1 domain-containing protein (Fragment)	1	1	1	1	1	1	1	1	1	1	1	1	1	1	1	1	1	1	1	1	1	1	1	1	1	1	1	1	1	1	1	1	1	1	1	1	1	1	1	1	1	1	1	1
A0A2G9QEJ0	A0A2G9QEJ0	13	13	13	Thioredoxin domain-containing protein (Fragment)	1	13	13	13	9	11	10	10	10	9	9	10	10	10	10	10	10	10	9	10	10	10	10	9	10	10	11	9	10	9	8	9	10	11	8	10	10	10	8	11	9	9	9	11
A0A2G9QEQ3;A0A2G9QIG2	A0A2G9QEQ3;A0A2G9QIG2	2;2	2;2	2;2	Uncharacterized protein;Uncharacterized protein	2	2	2	2	0	0	1	0	0	1	0	2	0	0	1	0	0	1	0	0	1	0	1	0	0	1	2	0	1	1	1	2	0	0	0	0	1	1	1	0	0	1	0	0
A0A2G9QER9;C1C4V0	A0A2G9QER9;C1C4V0	2;2	2;2	2;2	Translation initiation factor eIF-2B subunit alpha (Fragment);Translation initiation factor eIF-2B subunit alpha	2	2	2	2	0	1	1	0	0	0	0	0	1	1	0	1	0	1	0	0	0	0	0	0	0	0	0	0	0	0	0	0	0	0	0	0	0	0	0	0	0	0	0	1
A0A2G9QES0;A0A2G9Q6N5	A0A2G9QES0;A0A2G9Q6N5	7;6	7;6	7;6	60S ribosomal protein L17 (Fragment);60S ribosomal protein L17 (Fragment)	2	7	7	7	4	5	5	4	5	5	4	5	5	5	5	3	3	3	4	3	4	3	5	3	2	2	1	2	4	3	1	1	1	3	3	5	3	4	4	5	4	4	4	5
A0A2G9QET2	A0A2G9QET2	4	4	3	VWFA domain-containing protein (Fragment)	1	4	4	3	3	2	2	0	2	1	1	2	1	1	3	1	1	1	1	1	1	2	1	1	2	2	2	2	1	1	1	0	2	2	2	2	1	3	2	2	2	2	3	0
A0A2G9SFJ4;A0A2G9QEX5;A0A2G9SDF6	A0A2G9SFJ4;A0A2G9QEX5;A0A2G9SDF6	1;1;1	1;1;1	1;1;1	Uncharacterized protein (Fragment);Uncharacterized protein (Fragment);Uncharacterized protein (Fragment)	3	1	1	1	0	1	1	1	1	0	0	0	1	0	0	1	0	0	0	1	1	0	1	1	0	1	0	0	0	0	0	1	0	1	1	0	1	1	1	1	1	1	1	1
A0A2G9QEZ3	A0A2G9QEZ3	5	5	5	Uncharacterized protein	1	5	5	5	4	4	4	4	4	4	4	4	4	4	3	3	3	4	3	3	4	3	4	4	4	3	4	3	4	3	3	4	3	4	5	2	4	4	3	5	4	4	4	4
A0A2G9QF48	A0A2G9QF48	3	3	3	Uncharacterized protein (Fragment)	1	3	3	3	2	0	2	2	2	0	2	2	2	2	1	3	1	1	1	1	2	0	1	1	1	0	0	0	0	0	0	0	0	1	0	1	1	2	1	1	1	2	1	2
A0A2G9QF59	A0A2G9QF59	4	4	4	Uncharacterized protein (Fragment)	1	4	4	4	1	2	1	1	1	1	1	2	1	1	3	3	3	2	2	3	2	2	2	2	2	1	3	1	1	2	3	1	1	2	0	2	1	2	1	2	2	2	1	1
A0A2G9QFB9;A0A2G9QF74	A0A2G9QFB9;A0A2G9QF74	1;1	1;1	1;1	Peptidase S59 domain-containing protein (Fragment);Peptidase S59 domain-containing protein (Fragment)	2	1	1	1	0	0	0	0	0	0	0	0	0	0	0	0	0	1	0	0	0	0	0	0	0	0	1	0	0	0	0	0	0	0	0	0	0	0	0	0	0	0	0	0
A0A2G9QF82	A0A2G9QF82	8	1	1	Uncharacterized protein (Fragment)	1	8	1	1	6	5	6	3	5	5	6	5	5	5	5	5	6	5	5	5	5	5	5	6	5	6	5	1	5	5	5	5	3	4	5	6	5	4	5	7	6	5	5	6
A0A2G9QF90	A0A2G9QF90	1	1	1	Uncharacterized protein (Fragment)	1	1	1	1	0	0	0	1	0	0	0	0	0	1	0	1	0	0	0	1	0	0	1	0	0	0	1	0	1	0	1	0	0	1	1	1	0	1	1	1	1	1	0	1
A0A2G9QF99	A0A2G9QF99	1	1	1	Uncharacterized protein (Fragment)	1	1	1	1	0	0	0	0	0	0	0	0	0	0	0	0	0	1	0	0	0	0	0	0	0	0	0	0	0	0	0	0	0	0	0	0	0	0	0	0	0	0	0	0
A0A2G9QFA3	A0A2G9QFA3	1	1	1	Creatine kinase	1	1	1	1	1	1	0	0	0	1	1	1	0	0	0	0	1	1	1	0	0	0	0	1	0	0	0	0	0	0	0	0	0	0	0	0	0	0	0	0	0	1	0	0
A0A2G9QFD1	A0A2G9QFD1	7	7	7	Uncharacterized protein (Fragment)	1	7	7	7	4	5	4	5	2	3	4	3	5	4	4	3	2	2	4	3	5	5	6	6	6	7	4	5	5	7	4	5	4	4	4	4	7	5	4	5	2	2	5	4
A0A2G9QFF4	A0A2G9QFF4	2	2	2	CBM20 domain-containing protein	1	2	2	2	0	1	0	0	1	1	1	1	1	0	1	1	1	1	1	1	0	1	0	1	1	1	1	1	1	1	1	1	1	2	1	2	1	1	1	1	1	0	1	1
A0A2G9QFF7	A0A2G9QFF7	5	3	3	Adaptin_N domain-containing protein (Fragment)	1	5	3	3	3	5	3	4	2	5	4	4	4	4	5	4	5	4	4	5	4	4	5	3	2	2	2	4	4	3	4	4	4	4	4	4	3	2	4	4	4	4	4	5
A0A2G9QFG0	A0A2G9QFG0	1	1	1	Uncharacterized protein (Fragment)	1	1	1	1	0	0	0	0	0	0	0	0	0	0	0	0	0	0	0	0	0	0	1	1	1	1	1	1	1	1	1	1	1	1	1	1	1	1	1	1	0	0	0	0
A0A2G9QFH4	A0A2G9QFH4	2	2	2	Uncharacterized protein (Fragment)	1	2	2	2	1	1	1	1	1	0	1	1	1	1	1	1	1	1	0	1	0	1	1	0	0	1	1	1	1	1	1	1	1	1	1	1	1	1	1	1	1	0	0	0
A0A2G9QFK4	A0A2G9QFK4	4	4	2	Plug_translocon domain-containing protein	1	4	4	2	3	3	3	3	3	3	3	2	2	2	3	3	3	3	3	3	2	4	2	2	2	4	3	1	4	2	3	3	4	3	3	3	4	3	3	4	3	3	4	3
A0A2G9QFL6	A0A2G9QFL6	6	6	4	RL10P_insert domain-containing protein (Fragment)	1	6	6	4	3	4	5	3	3	3	3	3	4	4	4	4	4	4	4	4	3	5	5	3	4	5	4	5	4	3	5	6	5	4	5	4	4	4	4	6	4	4	3	4
A0A2G9QFM2	A0A2G9QFM2	3	3	3	Uncharacterized protein (Fragment)	1	3	3	3	0	1	1	1	1	0	1	1	1	0	1	2	1	1	2	1	1	1	1	1	1	1	2	1	2	0	1	1	1	2	1	2	1	1	1	2	0	1	2	1
A0A2G9QFM8	A0A2G9QFM8	9	8	8	14_3_3 domain-containing protein (Fragment)	1	9	8	8	7	6	7	6	6	6	7	6	8	7	6	6	7	8	7	7	6	8	5	7	6	6	7	4	6	6	5	7	5	4	5	6	6	6	5	6	7	7	7	6
A0A2G9QFN4	A0A2G9QFN4	7	7	7	Gp_dh_N domain-containing protein (Fragment)	1	7	7	7	5	5	6	5	5	5	7	5	5	5	6	5	6	5	6	6	6	5	5	5	4	5	5	5	4	5	6	5	4	5	5	5	5	5	5	5	5	6	6	6
A0A2G9QFP1	A0A2G9QFP1	5	5	5	Pyrroline-5-carboxylate reductase (Fragment)	1	5	5	5	1	2	1	2	2	0	2	1	0	0	0	2	0	1	0	2	0	1	1	0	0	1	1	0	0	0	1	0	0	1	0	0	0	2	2	2	2	1	3	2
A0A2G9QFQ2	A0A2G9QFQ2	6	6	6	ATP-synt_ab domain-containing protein (Fragment)	1	6	6	6	5	6	5	5	5	5	5	5	5	5	6	6	5	6	6	6	5	5	6	4	5	5	5	5	5	5	5	5	5	5	5	5	5	5	4	5	6	6	6	6
A0A2G9QFS7;A0A2G9S0U0	A0A2G9QFS7	4;1	4;1	4;1	Creatine kinase	2	4	4	4	1	1	1	1	1	0	0	1	0	1	0	0	0	1	0	0	1	1	1	1	0	1	0	1	1	1	1	2	2	2	2	4	1	1	1	1	0	1	0	1
A0A2G9QFX4	A0A2G9QFX4	3	3	3	ADF-H domain-containing protein (Fragment)	1	3	3	3	3	3	2	2	3	3	1	3	3	3	3	3	3	3	3	3	3	3	2	2	2	3	2	2	2	2	2	2	3	2	3	3	2	2	2	2	2	3	2	2
A0A2G9QFX8	A0A2G9QFX8	7	7	7	Prot_ATP_ID_OB domain-containing protein (Fragment)	1	7	7	7	5	5	6	4	5	5	6	5	6	5	6	5	5	6	5	5	5	5	5	4	3	5	5	5	4	5	5	4	4	5	4	5	4	5	4	5	5	5	6	5
A0A2G9QG81	A0A2G9QG81	1	1	1	Uncharacterized protein (Fragment)	1	1	1	1	0	0	0	0	0	0	0	0	0	0	0	0	0	0	0	0	0	0	0	0	0	0	0	0	0	0	0	0	0	0	0	0	0	0	0	0	0	0	0	0
A0A2G9QG84	A0A2G9QG84	3	3	3	Uncharacterized protein (Fragment)	1	3	3	3	3	1	0	0	1	0	2	1	0	0	0	3	1	1	1	0	2	0	0	0	0	0	0	1	2	1	0	0	0	0	0	1	1	0	1	1	2	2	0	2
A0A2G9QGC8	A0A2G9QGC8	4	4	4	CAS_CSE1 domain-containing protein (Fragment)	1	4	4	4	1	3	4	3	4	3	3	4	3	4	2	4	3	4	2	2	1	3	3	1	0	2	2	0	2	1	1	2	2	1	1	2	1	2	2	3	2	2	3	4
A0A2G9QGE5	A0A2G9QGE5	3	3	1	IRG-type G domain-containing protein	1	3	3	1	0	2	0	0	0	0	0	0	2	0	0	0	2	0	1	0	1	0	0	0	2	2	0	1	1	2	0	0	0	0	0	0	1	0	0	0	0	2	2	1
A0A2G9QGH1	A0A2G9QGH1	4	1	1	NmrA domain-containing protein	1	4	1	1	2	1	3	3	3	3	2	2	3	2	2	1	2	2	3	2	3	2	3	2	2	2	2	2	2	2	2	2	3	2	2	2	2	3	2	2	4	1	1	2
A0A2G9QGH4	A0A2G9QGH4	2	2	2	Uncharacterized protein (Fragment)	1	2	2	2	2	2	1	2	2	1	2	2	1	2	2	2	1	2	0	2	2	2	0	1	1	1	1	1	1	0	1	1	1	1	1	1	1	1	1	1	1	1	2	2
A0A2G9QGL3;A0A2G9Q9U1;A0A2G9QHN3	A0A2G9QGL3	5;1;1	5;1;1	5;1;1	Pept_C1 domain-containing protein	3	5	5	5	5	4	5	4	3	5	2	3	4	4	3	2	3	5	3	5	3	5	5	3	3	4	3	2	4	3	4	4	3	3	4	3	2	4	3	4	4	4	5	4
A0A2G9QGN2	A0A2G9QGN2	12	1	1	Tubulin beta chain	1	12	1	1	9	6	7	9	8	6	9	7	8	8	8	7	8	6	10	6	7	7	7	8	8	6	7	9	7	7	9	9	9	8	9	8	7	7	8	7	9	8	7	6
A0A2G9QGN7	A0A2G9QGN7	8	8	8	Epimerase domain-containing protein (Fragment)	1	8	8	8	6	6	7	5	7	6	6	6	5	6	6	6	6	6	7	5	5	6	4	5	5	6	6	5	5	4	6	6	6	5	6	6	5	6	6	6	7	7	6	6
A0A2G9QGP1;A0A2G9QGP3	A0A2G9QGP1;A0A2G9QGP3	2;1	2;1	2;1	Uncharacterized protein;Uncharacterized protein	2	2	2	2	0	0	0	0	0	0	0	0	0	0	0	0	0	0	0	0	0	0	0	0	0	0	0	0	0	0	0	0	0	0	0	1	0	0	0	0	0	0	0	0
A0A2G9QGQ3	A0A2G9QGQ3	12	12	12	Uncharacterized protein	1	12	12	12	6	6	5	5	5	5	5	5	5	7	7	5	7	6	5	5	5	7	6	8	5	7	5	6	7	7	5	6	4	4	4	4	7	6	2	6	6	6	4	4
A0A2G9QGR6	A0A2G9QGR6	1	1	1	Uncharacterized protein (Fragment)	1	1	1	1	1	1	0	1	0	1	1	1	1	0	0	1	0	1	0	0	1	0	1	0	0	0	0	0	1	0	1	0	0	0	0	0	0	0	0	0	0	0	0	0
A0A2G9QGR9	A0A2G9QGR9	7	7	7	ATP-synt_ab domain-containing protein	1	7	7	7	3	4	3	4	4	1	3	4	4	4	5	4	4	4	3	4	3	4	4	4	3	4	5	4	5	5	4	3	4	4	4	5	4	5	5	5	4	4	4	4
A0A2G9QGS4	A0A2G9QGS4	3	3	3	Uncharacterized protein	1	3	3	3	2	1	1	1	1	1	1	1	1	1	1	1	1	1	2	1	2	1	1	2	2	1	2	0	1	1	1	0	1	2	1	1	0	2	1	1	2	1	1	1
A0A2G9QGT7	A0A2G9QGT7	8	6	6	Uncharacterized protein (Fragment)	1	8	6	6	5	6	5	7	6	4	7	5	6	5	5	5	6	7	7	5	6	6	7	6	5	5	6	5	6	5	6	5	3	5	5	6	7	7	5	7	4	5	7	5
A0A2G9QGX2	A0A2G9QGX2	3	1	1	Uncharacterized protein	1	3	1	1	1	2	1	1	1	1	1	1	1	0	1	1	1	1	1	1	1	2	0	1	1	2	1	0	2	0	1	1	2	1	1	1	2	1	1	2	1	1	2	1
A0A2G9QGY4	A0A2G9QGY4	1	1	1	Uncharacterized protein (Fragment)	1	1	1	1	0	0	0	0	0	0	0	0	0	0	1	0	0	1	0	0	0	0	0	0	0	0	1	0	0	0	0	0	0	0	0	0	0	0	0	0	0	0	0	0
A0A2G9QGY6	A0A2G9QGY6	3	3	3	CAP_N domain-containing protein (Fragment)	1	3	3	3	2	1	1	2	1	1	1	1	2	1	2	1	2	1	1	1	2	2	2	2	1	1	1	1	2	0	2	1	1	0	1	1	1	1	1	1	1	2	2	1
A0A2G9QGZ0	A0A2G9QGZ0	3	2	2	Uncharacterized protein (Fragment)	1	3	2	2	2	2	2	2	2	2	2	2	1	2	1	2	2	2	2	2	2	2	1	1	1	2	1	1	1	2	1	1	1	1	1	1	2	1	2	2	2	1	2	2
A0A2G9QH21	A0A2G9QH21	1	1	1	Triosephosphate isomerase	1	1	1	1	1	1	1	1	1	1	1	1	1	1	1	1	1	1	1	1	1	1	1	1	1	1	0	1	1	1	1	1	1	0	1	1	1	1	1	1	1	0	1	1
A0A2G9QH59	A0A2G9QH59	2	2	2	GST N-terminal domain-containing protein	1	2	2	2	2	2	2	2	2	2	2	2	2	2	2	2	2	2	2	2	2	2	2	2	2	2	2	2	2	2	2	2	2	2	2	2	2	2	2	2	2	2	2	2
A0A2G9QH69	A0A2G9QH69	4	4	4	Uncharacterized protein	1	4	4	4	3	3	3	3	3	3	3	3	3	3	3	3	3	3	2	3	3	3	4	4	2	3	4	3	4	4	4	3	3	3	3	3	4	3	3	4	3	2	3	3
A0A2G9QH91	A0A2G9QH91	3	2	2	Uncharacterized protein	1	3	2	2	0	1	1	1	1	0	1	1	1	1	1	1	0	1	0	1	1	1	1	0	0	0	2	0	1	0	0	0	0	1	0	0	0	1	0	1	0	1	2	2
A0A2G9QHE1	A0A2G9QHE1	1	1	1	Mitochondrial import inner membrane translocase subunit (Fragment)	1	1	1	1	0	0	0	0	0	0	0	0	0	0	1	0	0	0	0	0	0	0	1	1	1	1	1	1	1	1	1	1	1	1	1	1	1	1	0	1	0	0	0	0
A0A2G9QHE3	A0A2G9QHE3	4	4	4	Aldo_ket_red domain-containing protein	1	4	4	4	1	1	1	1	1	1	2	2	1	2	1	2	2	2	2	2	2	1	1	1	1	1	1	1	1	1	1	1	1	1	1	1	1	1	2	1	1	1	2	2
A0A2G9QHG8	A0A2G9QHG8	2	2	2	PHD-type domain-containing protein (Fragment)	1	2	2	2	0	0	0	0	0	0	0	0	0	0	0	0	0	0	0	0	2	0	0	0	0	0	0	0	0	0	0	0	0	0	0	0	0	0	0	0	0	1	1	0
A0A2G9QHI5	A0A2G9QHI5	3	3	3	Uncharacterized protein	1	3	3	3	1	3	2	0	2	0	1	1	1	1	1	0	2	0	3	0	0	2	0	0	0	0	1	0	1	1	1	2	0	2	2	1	0	0	1	1	1	0	3	1
A0A2G9QHJ4	A0A2G9QHJ4	5	5	5	Alpha-L-fucosidase I (Fragment)	1	5	5	5	3	4	3	4	4	3	4	4	3	4	4	4	3	4	3	4	4	4	3	3	3	4	3	3	3	3	3	3	3	3	3	3	3	3	3	3	2	2	2	4
A0A2G9QHP1	A0A2G9QHP1	1	1	1	GIDA_assoc domain-containing protein	1	1	1	1	0	0	0	0	0	0	0	0	0	0	0	0	0	0	0	0	0	0	0	0	0	0	0	0	0	0	0	0	0	0	0	0	0	1	0	0	0	0	0	0
A0A2G9QHP3	A0A2G9QHP3	4	4	4	ATPase_AAA_core domain-containing protein	1	4	4	4	0	2	2	2	3	2	2	2	2	1	2	2	2	2	2	2	2	2	3	1	1	2	1	2	1	2	3	1	3	2	3	1	2	4	1	2	0	1	1	1
A0A2G9QHQ5	A0A2G9QHQ5	7	7	7	Fructose-bisphosphate aldolase	1	7	7	7	5	5	6	6	5	5	6	5	5	4	5	5	6	6	5	3	6	4	4	5	5	4	4	4	3	4	4	5	5	4	4	5	5	3	4	6	5	6	5	5
A0A2G9QHR1	A0A2G9QHR1	4	2	2	Uncharacterized protein (Fragment)	1	4	2	2	2	2	2	2	1	1	1	2	3	2	3	1	2	2	0	1	3	2	3	1	1	2	3	2	2	2	3	2	2	2	3	2	3	3	3	3	2	3	1	1
A0A2G9QHT6	A0A2G9QHT6	6	6	6	Nucleoside-diphosphate kinase (Fragment)	1	6	6	6	4	5	4	4	4	4	6	4	4	3	5	4	5	4	4	3	3	4	3	4	4	5	3	3	4	3	4	4	4	4	3	4	4	3	4	4	5	4	4	2
A0A2G9QHU2	A0A2G9QHU2	3	3	3	Uncharacterized protein	1	3	3	3	2	1	2	3	2	1	1	3	1	2	1	2	2	1	1	2	2	1	2	3	3	3	3	3	2	3	3	3	3	3	2	2	1	3	3	3	2	1	1	2
A0A2G9QHY8;A0A2G9Q3I5	A0A2G9QHY8;A0A2G9Q3I5	3;2	3;2	3;2	AIRS_C domain-containing protein (Fragment);Uncharacterized protein (Fragment)	2	3	3	3	2	3	3	3	1	2	1	3	3	3	3	2	2	3	2	3	2	1	1	1	1	1	1	1	1	1	1	1	1	1	1	0	1	1	1	1	2	2	2	3
A0A2G9QHZ9	A0A2G9QHZ9	4	1	1	Uncharacterized protein	1	4	1	1	3	3	1	3	1	2	2	2	1	2	1	1	2	1	2	1	1	1	1	2	2	3	1	2	2	3	3	1	2	1	2	2	2	1	1	2	3	3	3	2
A0A2G9QI43	A0A2G9QI43	3	3	3	Sulfotransferase	1	3	3	3	2	3	2	3	2	3	3	3	3	3	3	2	3	3	1	3	2	2	3	0	0	0	2	0	2	3	3	0	1	2	3	1	1	2	2	3	1	1	3	3
A0A2G9QI96	A0A2G9QI96	20	20	3	Myosin motor domain-containing protein (Fragment)	1	20	20	3	4	5	2	3	1	6	4	1	2	3	3	5	3	2	3	1	3	1	3	4	1	1	7	1	1	2	0	5	1	1	1	13	1	1	2	0	2	4	3	3
A0A2G9QIA9	A0A2G9QIA9	1	1	1	Uncharacterized protein	1	1	1	1	1	0	0	0	0	1	0	1	0	0	0	1	0	0	0	0	0	0	1	0	0	1	1	0	0	1	1	0	1	0	1	0	1	0	0	0	0	1	1	0
A0A2G9QIF6;A0A2G9QIH2	A0A2G9QIF6;A0A2G9QIH2	11;9	11;9	11;9	Uncharacterized protein;EF-1-gamma C-terminal domain-containing protein	2	11	11	11	7	8	7	8	7	5	8	7	8	9	9	7	9	9	9	10	8	10	7	6	4	8	6	7	8	6	6	6	6	8	8	8	6	8	6	7	5	6	8	9
A0A2G9QIH1	A0A2G9QIH1	2	2	2	C2H2-type domain-containing protein	1	2	2	2	2	2	2	2	2	2	2	1	2	2	2	2	2	2	2	2	2	2	2	2	1	2	2	1	1	0	2	1	1	2	2	2	1	2	2	2	2	2	2	2
A0A2G9QIH9	A0A2G9QIH9	1	1	1	Uncharacterized protein	1	1	1	1	0	1	1	1	1	1	0	1	1	1	1	1	1	1	1	1	1	1	0	1	0	0	0	0	1	0	0	0	0	0	0	0	1	0	0	0	1	1	1	1
A0A2G9QIJ5	A0A2G9QIJ5	2	2	2	Uncharacterized protein (Fragment)	1	2	2	2	2	1	1	1	1	2	1	1	1	1	1	1	1	1	1	1	1	1	1	1	0	2	2	2	1	1	2	2	2	2	2	2	1	2	2	2	2	1	1	1
C1C4X4;A0A2G9QIJ7	C1C4X4;A0A2G9QIJ7	8;8	8;8	8;8	Myosin light polypeptide 6;Uncharacterized protein	2	8	8	8	6	6	7	6	7	7	6	7	7	7	7	7	7	7	6	7	7	7	6	7	7	6	6	6	7	5	6	7	6	6	6	6	5	6	6	6	5	5	6	6
A0A2G9QIK9	A0A2G9QIK9	7	7	7	VWFA domain-containing protein (Fragment)	1	7	7	7	4	5	5	6	5	3	5	5	5	4	6	7	5	4	5	5	6	5	6	5	4	4	4	5	4	5	5	3	5	5	6	4	5	5	6	6	6	6	6	5
A0A2G9QIL2	A0A2G9QIL2	2	2	2	Calponin-homology (CH) domain-containing protein (Fragment)	1	2	2	2	1	1	1	2	1	2	2	1	0	1	1	1	1	1	1	1	1	0	1	1	1	2	1	1	1	1	1	1	1	1	1	1	2	1	2	1	1	1	1	1
A0A2G9QIN1	A0A2G9QIN1	4	4	4	40S ribosomal protein S23 (Fragment)	1	4	4	4	3	2	3	4	4	2	3	1	2	2	3	4	3	2	3	3	3	2	2	4	2	3	3	1	3	3	1	3	3	2	2	4	2	2	2	4	4	2	3	2
A0A2G9QIP3	A0A2G9QIP3	1	1	1	Uncharacterized protein	1	1	1	1	0	0	0	0	0	1	0	0	0	0	0	0	1	0	1	1	0	0	0	0	0	1	0	0	0	0	1	0	0	0	0	0	0	0	0	0	0	0	0	0
A0A2G9QIS7	A0A2G9QIS7	5	5	5	Uncharacterized protein (Fragment)	1	5	5	5	4	4	4	4	4	4	4	4	4	4	4	4	4	4	3	4	5	5	3	3	4	2	2	1	3	2	4	2	2	4	3	4	4	3	2	3	5	5	5	5
A0A2G9QIU8	A0A2G9QIU8	3	2	2	PCI domain-containing protein (Fragment)	1	3	2	2	2	2	2	2	2	1	2	2	2	2	2	2	1	2	2	1	2	2	3	1	0	1	1	0	2	0	1	0	1	1	0	2	1	2	2	3	2	1	3	1
A0A2G9QIX6	A0A2G9QIX6	9	9	9	PCI domain-containing protein (Fragment)	1	9	9	9	4	8	6	6	6	5	7	6	7	4	5	5	7	5	5	8	8	7	6	4	0	1	4	1	3	4	3	1	6	6	7	5	6	4	5	4	7	2	5	7
A0A2G9QJ21;A0A2G9QKU2	A0A2G9QJ21;A0A2G9QKU2	3;2	3;2	3;2	Bile_Hydr_Trans domain-containing protein (Fragment);Bile_Hydr_Trans domain-containing protein	2	3	3	3	1	2	2	1	1	1	1	2	2	2	2	1	0	2	0	1	2	2	1	1	1	1	1	1	1	1	1	0	1	1	1	1	1	1	1	1	2	2	1	0
A0A2G9QJ26;A0A2G9RBL1	A0A2G9QJ26;A0A2G9RBL1	1;1	1;1	1;1	Ig-like domain-containing protein;Uncharacterized protein	2	1	1	1	1	0	0	0	0	1	0	1	0	0	1	1	1	1	0	0	1	0	0	0	0	1	1	0	0	1	0	1	1	0	0	1	1	0	0	0	1	0	0	0
A0A2G9RQV1;A0A2G9QKL0;A0A2G9QJ51;A0A2G9QJ33;A0A2G9QJ50;A0A2G9QKL5;A0A2G9QJ32	A0A2G9RQV1;A0A2G9QKL0;A0A2G9QJ51;A0A2G9QJ33;A0A2G9QJ50;A0A2G9QKL5;A0A2G9QJ32	2;2;2;2;1;1;1	2;2;2;2;1;1;1	2;2;2;2;1;1;1	Uncharacterized protein (Fragment);Uncharacterized protein (Fragment);Uncharacterized protein (Fragment);Uncharacterized protein (Fragment);Uncharacterized protein;Uncharacterized protein;Uncharacterized protein	7	2	2	2	0	1	0	0	1	1	2	2	0	0	1	0	0	2	0	1	2	0	0	0	0	0	0	0	0	0	0	0	0	0	0	0	0	0	0	1	1	1	0	1
A0A2G9QJ39	A0A2G9QJ39	8	8	8	40S_SA_C domain-containing protein	1	8	8	8	8	8	8	8	7	8	8	8	8	8	8	8	8	8	8	8	8	8	8	8	8	7	8	7	8	8	8	8	7	8	8	8	7	8	7	8	8	8	8	8
A0A2G9QJ87	A0A2G9QJ87	1	1	1	Uncharacterized protein (Fragment)	1	1	1	1	0	1	1	0	0	0	1	1	0	0	0	0	0	0	1	1	0	1	1	1	0	1	1	0	1	1	1	1	1	1	1	1	1	1	1	0	0	0	0	1
A0A2G9QJA9	A0A2G9QJA9	3	3	3	Uncharacterized protein (Fragment)	1	3	3	3	1	2	1	1	2	1	2	2	2	1	2	2	1	1	1	1	2	1	2	1	1	2	2	1	1	0	1	0	2	0	1	2	1	0	2	1	2	1	1	1
A0A2G9QJC0	A0A2G9QJC0	4	4	4	Sm domain-containing protein (Fragment)	1	4	4	4	3	3	3	3	3	0	3	2	3	3	3	3	2	3	2	3	3	3	3	3	3	2	3	2	2	1	1	1	1	1	1	1	2	2	2	2	2	2	4	3
A0A2G9QJD2	A0A2G9QJD2	1	1	1	WASH-7_mid domain-containing protein (Fragment)	1	1	1	1	0	0	0	0	0	0	0	0	0	0	0	0	0	0	0	0	1	0	0	0	0	0	0	0	0	0	0	0	0	0	0	0	0	0	0	0	0	0	0	0
A0A2G9QJF6	A0A2G9QJF6	9	9	9	Uncharacterized protein	1	9	9	9	1	3	3	2	4	2	3	3	3	4	5	4	2	5	3	5	4	5	4	4	4	3	6	1	3	3	3	4	3	5	3	4	5	4	5	4	3	3	4	3
A0A2G9QJI0	A0A2G9QJI0	2	2	2	ATP-synt_ab domain-containing protein	1	2	2	2	2	2	2	2	2	2	2	2	2	2	2	2	2	2	2	2	1	2	1	2	2	2	2	2	2	2	2	2	2	2	2	2	2	2	2	2	2	2	2	2
A0A2G9QJI3	A0A2G9QJI3	10	10	10	Aspartate aminotransferase	1	10	10	10	9	9	7	9	8	8	8	9	9	9	9	8	8	9	7	8	8	8	7	7	6	8	8	6	8	8	8	9	7	7	7	5	7	7	7	6	6	7	8	9
A0A2G9QJI5	A0A2G9QJI5	4	4	4	Aspartate transaminase (Fragment)	1	4	4	4	4	4	4	4	4	4	4	3	4	3	4	4	4	4	3	3	2	2	3	3	3	3	4	3	4	3	4	4	3	2	3	4	4	3	4	3	4	2	4	4
A0A2G9QJI6	A0A2G9QJI6	3	3	3	Pyridoxine kinase (Fragment)	1	3	3	3	2	3	1	3	2	2	2	2	1	2	2	1	0	0	3	2	3	2	1	0	0	0	1	0	2	0	0	0	0	0	0	0	0	0	1	0	1	2	2	1
A0A2G9QJN8	A0A2G9QJN8	5	5	5	Glucosylceramidase (Fragment)	1	5	5	5	1	2	1	1	0	2	2	0	1	3	2	3	2	2	1	3	1	3	2	1	0	2	2	0	0	0	0	1	1	1	2	1	1	0	1	1	0	1	1	1
A0A2G9QJS4;C1C3M8	A0A2G9QJS4	20;5	20;5	5;2	Tubulin alpha chain (Fragment)	2	20	20	5	18	16	16	17	18	15	15	17	16	16	17	17	17	14	16	17	17	16	17	17	16	17	16	14	16	18	15	16	18	14	17	15	17	17	17	16	17	17	17	16
A0A2G9QJU6	A0A2G9QJU6	9	9	9	Uncharacterized protein (Fragment)	1	9	9	9	8	6	8	6	8	6	8	6	9	8	8	6	8	8	5	8	7	7	9	6	8	8	9	8	9	9	8	9	8	9	9	9	9	7	8	9	7	6	6	9
A0A2G9QJY1	A0A2G9QJY1	3	3	3	ATP synthase subunit d, mitochondrial	1	3	3	3	3	3	3	3	3	3	3	3	3	3	2	2	2	2	2	3	2	2	3	3	2	3	3	3	3	3	3	3	3	3	3	2	2	2	3	2	3	2	3	3
A0A2G9QJY9	A0A2G9QJY9	2	2	2	Uncharacterized protein	1	2	2	2	1	1	1	1	1	1	1	1	1	1	1	1	1	1	1	1	1	1	1	1	0	0	1	0	1	1	1	1	0	1	0	1	1	1	1	1	1	1	1	1
A0A2G9QK41;A0A2G9P8C8;A0A2G9P8B4	A0A2G9QK41	6;1;1	6;1;1	6;1;1	RRM domain-containing protein	3	6	6	6	4	4	3	4	3	4	5	4	4	4	4	3	5	4	6	5	4	4	5	3	4	3	4	2	2	4	3	2	3	1	3	3	2	3	3	4	5	3	5	3
A0A2G9QK46	A0A2G9QK46	2	2	2	AB hydrolase-1 domain-containing protein (Fragment)	1	2	2	2	0	2	1	1	0	2	2	2	0	1	0	2	0	0	1	0	0	2	1	1	1	1	1	1	1	1	1	1	2	0	1	1	1	1	1	1	1	2	1	0
A0A2G9QK69	A0A2G9QK69	1	1	1	Uncharacterized protein (Fragment)	1	1	1	1	1	1	1	1	1	1	1	1	1	1	1	0	1	1	1	1	1	1	1	1	1	1	1	1	1	1	1	1	1	1	1	1	1	1	1	1	1	1	1	1
A0A2G9QKB5;Q9YH57;C1C409	A0A2G9QKB5;Q9YH57	15;11;7	15;11;7	15;11;7	Uncharacterized protein;p26olf	3	15	15	15	10	9	11	9	11	11	12	12	11	11	11	11	12	14	11	11	12	12	11	10	9	9	7	8	10	8	11	10	9	7	8	9	8	9	9	9	8	11	10	12
A0A2G9QKF2	A0A2G9QKF2	17	17	17	Uncharacterized protein (Fragment)	1	17	17	17	13	12	13	11	11	12	11	13	12	11	12	11	11	11	11	11	11	11	13	10	12	11	11	11	11	12	11	10	11	11	11	10	13	11	10	13	12	12	11	13
A0A2G9QKI6;A0A2G9QM17	A0A2G9QKI6;A0A2G9QM17	6;6	6;6	6;6	Uncharacterized protein;Uncharacterized protein	2	6	6	6	2	2	1	2	1	1	2	2	0	0	1	2	2	2	3	1	1	2	1	0	0	1	1	1	1	2	1	1	0	3	1	1	2	2	1	2	1	1	1	1
A0A2G9QKL3	A0A2G9QKL3	2	2	1	Peptidase S1 domain-containing protein	1	2	2	1	2	1	1	1	0	1	1	0	0	1	0	1	1	0	0	0	2	0	0	1	1	1	2	2	1	2	1	1	1	0	2	2	1	1	2	1	2	2	1	0
A0A2G9QKQ7;A0A2G9S109	A0A2G9QKQ7;A0A2G9S109	1;1	1;1	1;1	Protein kinase domain-containing protein;Protein kinase domain-containing protein	2	1	1	1	1	1	0	0	0	0	0	1	0	0	0	0	0	0	0	0	0	1	0	0	0	0	0	0	0	0	0	0	0	0	0	0	0	0	0	0	0	0	1	0
A0A2G9QKX0;A0A2G9QKU5	A0A2G9QKX0;A0A2G9QKU5	2;2	2;2	1;1	Kinesin-like protein;Kinesin-like protein (Fragment)	2	2	2	1	2	2	2	2	2	2	2	2	2	2	2	2	2	2	2	2	2	2	2	2	1	2	2	2	2	2	2	2	1	2	2	2	2	2	1	2	2	2	2	2
A0A2G9QKV8	A0A2G9QKV8	1	1	1	Uncharacterized protein (Fragment)	1	1	1	1	0	0	0	0	0	0	0	0	0	0	0	1	0	0	0	0	1	0	1	1	1	1	1	0	1	0	1	1	0	0	1	1	1	1	0	1	0	0	0	0
A0A2G9QKX5;A0A2G9QKW7	A0A2G9QKX5;A0A2G9QKW7	5;5	5;5	5;5	MOSC domain-containing protein;MOSC domain-containing protein	2	5	5	5	3	4	3	3	3	2	3	3	2	3	3	3	3	4	3	3	3	4	2	2	2	2	2	1	2	2	1	2	2	2	3	2	1	2	2	2	2	1	3	3
A0A2G9QKW9;A0A2G9QKS4;A0A2G9QKR5	A0A2G9QKW9	9;4;4	9;4;4	9;4;4	NIPSNAP domain-containing protein (Fragment)	3	9	9	9	5	7	5	6	8	6	6	6	6	6	7	7	7	7	7	7	5	5	6	3	4	2	5	3	6	4	3	2	1	6	6	5	5	5	4	7	6	6	7	6
A0A2G9QKX3	A0A2G9QKX3	1	1	1	Uncharacterized protein (Fragment)	1	1	1	1	0	0	0	0	0	0	0	0	0	0	0	0	0	0	0	0	0	0	1	0	0	0	0	0	0	0	0	0	0	0	0	0	0	0	0	0	0	0	0	0
A0A2G9QKX7	A0A2G9QKX7	9	9	9	Uncharacterized protein (Fragment)	1	9	9	9	7	6	6	5	5	5	6	4	7	5	6	6	6	7	5	4	5	7	7	6	6	7	7	4	6	6	3	7	7	7	7	6	6	7	5	5	6	5	5	4
A0A2G9QKZ8;A0A2G9QMH5;A0A2G9QL27	A0A2G9QKZ8;A0A2G9QMH5;A0A2G9QL27	2;2;1	2;2;1	2;2;1	Uncharacterized protein (Fragment);Uncharacterized protein;Uncharacterized protein (Fragment)	3	2	2	2	0	1	1	1	1	0	1	1	2	2	1	1	1	1	1	1	1	1	2	1	1	1	1	1	1	1	1	1	1	1	1	2	1	2	2	1	1	0	1	2
A0A2G9QL04	A0A2G9QL04	1	1	1	Uncharacterized protein (Fragment)	1	1	1	1	0	1	1	0	0	1	1	1	1	1	1	1	1	1	1	0	1	1	1	1	1	1	1	1	1	1	1	1	1	1	1	1	1	1	1	1	1	1	1	0
A0A2G9QL12	A0A2G9QL12	3	3	3	Uncharacterized protein	1	3	3	3	0	1	0	0	1	0	0	0	0	0	0	0	0	0	0	0	0	0	0	0	0	0	1	0	0	0	0	0	0	0	1	1	0	0	0	0	0	0	0	0
A0A2G9QL54	A0A2G9QL54	4	4	4	Cytochrome c oxidase subunit NDUFA4 (Fragment)	1	4	4	4	2	2	2	2	2	2	2	2	2	3	2	2	3	2	1	2	2	2	3	2	1	2	3	0	3	3	0	3	0	2	3	2	2	3	2	3	2	2	2	2
A0A2G9QL61	A0A2G9QL61	2	2	2	PDZ domain-containing protein	1	2	2	2	0	1	1	1	1	1	1	1	1	1	1	1	0	1	0	1	1	1	0	0	0	0	0	1	0	0	0	0	0	0	0	0	0	0	0	0	0	0	1	1
A0A2G9QL71	A0A2G9QL71	1	1	1	Uncharacterized protein (Fragment)	1	1	1	1	0	0	0	1	0	0	1	0	0	0	0	0	0	1	0	0	0	0	0	1	0	1	0	0	1	1	0	1	0	1	0	1	0	1	1	1	0	0	0	1
A0A2G9QL74	A0A2G9QL74	6	6	6	Uncharacterized protein	1	6	6	6	5	5	5	5	5	5	5	5	5	5	5	5	5	5	5	5	5	5	6	5	5	5	5	5	6	5	5	5	5	5	5	6	5	6	5	5	5	4	5	5
A0A2G9QLA5	A0A2G9QLA5	14	14	14	Adaptin_N domain-containing protein (Fragment)	1	14	14	14	5	9	9	8	7	5	9	6	8	8	7	6	7	10	7	8	6	8	8	9	7	5	7	5	7	6	4	4	7	5	5	7	6	8	4	7	6	5	6	7
A0A2G9QLB4	A0A2G9QLB4	12	12	12	RRM domain-containing protein	1	12	12	12	7	9	6	8	7	7	8	7	9	8	9	7	6	7	6	7	7	5	7	6	7	6	6	6	6	5	5	6	7	7	6	7	6	5	8	7	6	6	8	7
A0A2G9QLC4	A0A2G9QLC4	2	2	2	Phosphomevalonate kinase (Fragment)	1	2	2	2	0	0	1	1	1	0	0	0	0	0	0	0	0	0	0	0	0	0	1	1	1	1	1	1	1	1	2	1	1	1	1	1	1	1	1	1	0	0	0	0
A0A2G9QLD9	A0A2G9QLD9	3	3	3	A to I editase domain-containing protein	1	3	3	3	0	1	1	1	2	0	0	0	1	1	1	0	1	1	2	1	0	1	1	1	1	1	1	1	1	0	1	1	1	1	1	1	1	1	1	1	0	1	1	0
A0A2G9QLE9	A0A2G9QLE9	3	3	3	Uncharacterized protein (Fragment)	1	3	3	3	1	2	1	2	2	1	2	2	2	2	2	2	2	2	3	1	2	2	2	2	2	2	2	1	2	1	2	2	1	2	3	3	2	2	3	2	2	1	2	2
A0A2G9QLF2	A0A2G9QLF2	5	5	5	Fucokinase domain-containing protein (Fragment)	1	5	5	5	1	2	1	3	1	4	1	2	3	5	2	4	4	2	0	3	1	5	3	1	3	4	3	3	2	2	3	1	2	3	4	3	4	0	4	2	3	4	4	3
A0A2G9QLG9	A0A2G9QLG9	8	8	8	Uncharacterized protein	1	8	8	8	5	7	7	4	5	5	6	6	6	6	5	7	4	6	5	7	7	6	5	5	5	5	6	5	4	6	5	5	5	2	5	5	5	4	6	5	5	5	5	6
A0A2G9QLJ2	A0A2G9QLJ2	1	1	1	VWFA domain-containing protein (Fragment)	1	1	1	1	1	1	1	1	1	1	1	1	1	1	1	1	1	1	1	1	1	1	1	1	1	1	1	1	0	1	1	1	1	1	1	1	1	1	1	1	1	1	1	1
A0A2G9QLM3	A0A2G9QLM3	6	6	5	AA_TRNA_LIGASE_II domain-containing protein (Fragment)	1	6	6	5	0	1	0	1	0	0	4	2	2	0	3	3	3	1	1	1	4	0	0	0	0	0	2	4	4	1	1	1	0	0	0	3	0	3	0	1	0	1	2	2
A0A2G9QLP1	A0A2G9QLP1	3	3	3	Dimethylaniline monooxygenase [N-oxide-forming] 5 (Fragment)	1	3	3	3	1	3	3	2	3	1	3	2	3	2	2	3	1	2	2	2	2	2	3	1	2	1	1	0	1	1	1	2	0	1	1	1	3	1	1	1	3	1	2	2
A0A2G9QLP4	A0A2G9QLP4	12	12	12	BBC domain-containing protein (Fragment)	1	12	12	12	6	9	9	9	7	8	8	8	9	8	9	9	8	9	8	8	7	7	10	9	8	10	10	9	9	8	10	9	9	10	10	10	10	10	10	10	8	6	8	8
A0A2G9QLQ3	A0A2G9QLQ3	4	4	4	Glyoxalase domain-containing protein 4 (Fragment)	1	4	4	4	3	3	3	3	3	2	3	3	2	3	2	3	2	3	2	3	3	3	2	3	3	3	3	3	2	2	3	3	3	3	3	2	3	3	3	3	3	3	3	3
A0A2G9QLT5	A0A2G9QLT5	19	19	19	Flotillin	1	19	19	19	8	14	12	12	13	10	15	13	10	14	14	10	13	14	12	12	14	13	10	8	10	14	13	7	13	4	10	9	5	10	11	11	12	13	10	13	13	14	12	15
A0A2G9QLU7	A0A2G9QLU7	4	4	4	RRM domain-containing protein (Fragment)	1	4	4	4	4	4	4	4	4	4	4	4	4	4	4	4	4	4	4	4	4	4	3	4	4	4	4	4	4	3	4	4	4	4	4	4	4	4	4	4	4	4	4	4
A0A2G9QLW8	A0A2G9QLW8	4	4	4	Uncharacterized protein	1	4	4	4	1	2	3	3	3	2	4	3	3	3	1	2	2	2	2	2	3	2	3	2	1	3	3	0	3	1	2	1	0	3	3	2	1	2	2	3	1	2	2	1
A0A2G9QLY7	A0A2G9QLY7	8	8	8	Uncharacterized protein (Fragment)	1	8	8	8	4	4	4	4	4	2	3	3	4	4	3	3	3	4	4	4	6	5	6	5	4	7	5	5	4	4	5	5	5	7	6	5	5	6	6	7	4	6	7	6
A0A2G9QLZ0	A0A2G9QLZ0	8	8	8	40S ribosomal protein S11	1	8	8	8	4	5	6	6	6	4	7	7	6	6	5	6	5	5	6	6	5	5	2	4	2	4	3	4	4	5	3	3	3	4	4	5	3	3	4	5	4	4	4	6
A0A2G9QLZ1	A0A2G9QLZ1	2	2	2	Uncharacterized protein (Fragment)	1	2	2	2	2	2	2	2	2	2	2	2	2	2	2	2	2	2	2	2	2	2	2	2	2	2	2	2	2	2	2	2	2	2	2	2	2	2	2	1	2	2	2	2
A0A2G9QM29	A0A2G9QM29	2	2	2	Uncharacterized protein (Fragment)	1	2	2	2	2	1	1	1	1	1	1	1	1	1	1	2	1	1	1	1	1	1	1	1	1	1	1	1	1	1	1	1	1	1	1	1	1	1	2	1	1	1	1	1
A0A2G9QM31	A0A2G9QM31	2	2	2	Uncharacterized protein	1	2	2	2	0	0	0	0	1	0	0	1	0	0	0	1	1	0	0	0	1	0	0	0	0	0	1	0	0	0	0	0	0	0	0	0	0	0	0	0	0	0	1	0
A0A2G9QM54	A0A2G9QM54	1	1	1	Kringle domain-containing protein (Fragment)	1	1	1	1	0	0	0	0	0	0	0	0	0	0	0	0	0	0	0	0	0	0	0	0	0	0	0	0	0	1	0	0	0	0	0	1	0	0	0	0	1	0	0	0
A0A2G9QM83;A0A2G9QM52;A0A2G9SIG6;A0A2G9SGF2	A0A2G9QM83;A0A2G9QM52	4;3;1;1	4;3;1;1	4;3;1;1	Cathepsin S;Uncharacterized protein (Fragment)	4	4	4	4	3	2	1	2	1	3	1	2	3	3	3	3	2	3	3	2	2	2	2	2	2	4	4	2	1	2	3	3	2	2	2	1	2	1	2	3	2	1	2	1
A0A2G9QM89	A0A2G9QM89	2	2	2	RNA helicase (Fragment)	1	2	2	2	1	0	1	0	0	0	0	1	1	0	0	0	1	0	0	1	1	0	1	0	1	1	0	0	0	1	0	1	1	1	0	0	0	1	0	0	1	0	0	0
A0A2G9QM91	A0A2G9QM91	13	4	3	Calponin-homology (CH) domain-containing protein (Fragment)	1	13	4	3	10	9	7	6	7	8	6	8	7	7	7	7	8	8	8	7	6	7	6	7	7	8	6	5	8	6	8	5	6	7	7	7	6	4	10	7	8	8	8	5
A0A2G9QMC6	A0A2G9QMC6	7	5	5	2-phospho-D-glycerate hydro-lyase	1	7	5	5	5	5	4	5	4	4	4	4	4	4	2	4	4	3	4	4	4	4	4	5	4	5	4	4	4	5	4	5	5	4	4	5	4	4	5	5	4	4	4	4
A0A2G9QMK6;A0A2G9QL41	A0A2G9QMK6;A0A2G9QL41	3;2	3;2	2;2	Uncharacterized protein (Fragment);Uncharacterized protein (Fragment)	2	3	3	2	1	2	1	1	2	1	1	1	1	1	2	1	2	2	2	2	1	1	2	2	2	2	1	1	1	1	2	2	1	1	2	2	2	2	2	1	1	1	3	1
A0A2G9QMY3	A0A2G9QMY3	11	11	11	Uncharacterized protein (Fragment)	1	11	11	11	8	7	7	6	6	6	7	7	7	6	7	6	5	7	6	7	6	7	7	5	5	7	6	5	7	4	5	6	6	8	7	8	5	7	6	7	8	9	8	7
A0A2G9QN03	A0A2G9QN03	1	1	1	CAF1C_H4-bd domain-containing protein (Fragment)	1	1	1	1	0	1	0	0	0	0	1	0	0	0	0	1	1	0	1	0	1	0	0	0	0	0	0	0	0	0	0	1	0	0	0	0	0	1	0	1	1	1	0	0
A0A2G9QNA3	A0A2G9QNA3	7	7	7	RRM domain-containing protein	1	7	7	7	4	5	5	4	3	4	3	3	5	5	5	4	5	3	3	4	4	4	3	5	5	5	4	3	4	4	3	5	4	4	5	4	4	4	4	4	4	5	4	4
A0A2G9QNB4	A0A2G9QNB4	10	2	2	Eukaryotic translation initiation factor 5A	1	10	2	2	8	8	7	8	8	9	8	9	8	8	9	9	8	9	8	8	9	8	7	6	5	7	8	6	8	9	7	6	7	6	7	8	7	7	6	8	8	7	8	9
A0A2G9QNM9	A0A2G9QNM9	10	10	10	HELP domain-containing protein (Fragment)	1	10	10	10	4	4	7	5	3	4	6	3	4	5	5	3	6	4	4	5	5	4	6	6	5	4	5	5	6	5	6	3	6	6	6	5	6	7	4	6	3	4	3	5
A0A2G9QXE1	A0A2G9QXE1	2	2	2	Uncharacterized protein (Fragment)	1	2	2	2	1	1	1	1	1	1	1	1	1	1	1	1	1	1	1	1	1	1	1	1	1	1	1	1	1	1	1	1	1	1	1	1	1	1	1	1	1	1	1	1
A0A2G9QZ09	A0A2G9QZ09	3	3	3	Acyl-CoA_dh_1 domain-containing protein	1	3	3	3	0	1	0	1	2	1	1	1	1	0	1	0	1	2	2	1	1	2	0	1	2	2	1	1	3	2	2	2	1	3	0	1	0	1	2	3	1	1	1	1
A0A2G9R3C3;A0A2G9R3F3	A0A2G9R3C3;A0A2G9R3F3	3;3	3;3	1;1	Eukaryotic translation initiation factor 6;Uncharacterized protein (Fragment)	2	3	3	1	2	3	3	3	2	3	1	3	3	3	3	3	2	2	2	3	1	2	2	3	2	2	2	2	3	2	2	3	2	2	2	2	2	2	3	3	3	2	2	3
A0A2G9R3G1;A0A2G9R543	A0A2G9R3G1;A0A2G9R543	10;9	10;9	10;9	RRM domain-containing protein (Fragment);RRM domain-containing protein (Fragment)	2	10	10	10	6	6	6	7	5	6	7	6	8	7	8	7	8	7	8	6	6	7	7	7	8	7	8	6	6	7	7	6	8	7	8	8	6	7	7	8	8	7	7	7
A0A2G9R3K4;A0A2G9RD07	A0A2G9R3K4;A0A2G9RD07	5;3	5;3	5;3	Uncharacterized protein (Fragment);PDZ domain-containing protein (Fragment)	2	5	5	5	5	4	4	5	4	3	3	4	4	4	5	4	2	3	3	5	4	4	3	1	2	2	3	2	3	1	1	2	2	0	3	2	1	1	3	3	3	5	4	4
A0A2G9R3L0;A0A2G9R5A0	A0A2G9R3L0;A0A2G9R5A0	2;2	2;2	2;2	FGGY_C domain-containing protein;FGGY_C domain-containing protein	2	2	2	2	0	0	1	1	1	0	1	0	2	1	0	0	0	0	0	0	0	0	2	2	1	1	1	1	1	2	1	1	0	1	1	1	1	1	0	2	1	1	1	0
A0A2G9R3N1	A0A2G9R3N1	4	4	4	PH domain-containing protein	1	4	4	4	0	1	1	0	2	2	0	0	0	0	0	0	0	0	1	0	0	0	1	1	1	1	1	1	1	1	1	1	1	1	1	0	1	1	1	1	1	0	2	0
A0A2G9R3Q2	A0A2G9R3Q2	3	3	3	Uncharacterized protein (Fragment)	1	3	3	3	0	1	1	1	0	0	2	0	0	0	0	0	0	0	0	1	0	2	0	0	0	0	0	0	0	0	0	0	0	0	0	0	0	0	0	0	0	0	0	1
A0A2G9R3R1	A0A2G9R3R1	15	15	15	T-complex protein 1 subunit eta (Fragment)	1	15	15	15	11	12	13	11	11	12	12	11	13	11	11	13	13	10	11	12	12	12	13	14	12	13	11	11	12	14	13	13	12	11	14	12	12	12	13	13	10	12	12	12
A0A2G9R3S3	A0A2G9R3S3	1	1	1	Hydroxymethylglutaryl-CoA lyase (Fragment)	1	1	1	1	1	0	0	0	0	0	0	0	0	0	0	0	0	1	0	0	0	0	0	0	0	0	0	1	0	0	0	0	0	0	0	0	0	0	1	0	1	0	0	0
A0A2G9R3S8;A0A2G9R3S6	A0A2G9R3S8;A0A2G9R3S6	1;1	1;1	1;1	Uncharacterized protein;Uncharacterized protein	2	1	1	1	0	0	0	0	0	0	0	0	0	0	0	1	0	0	0	0	1	0	0	0	0	0	0	0	0	0	0	0	0	0	0	0	0	0	0	0	0	0	0	0
A0A2G9R3Y2	A0A2G9R3Y2	6	6	6	Citrate synthase (Fragment)	1	6	6	6	6	6	6	6	6	5	6	6	6	6	6	6	6	6	5	6	4	5	4	5	3	4	4	4	4	5	5	6	4	4	4	5	5	4	4	3	5	6	6	6
A0A2G9R405	A0A2G9R405	2	2	2	Cystatin domain-containing protein (Fragment)	1	2	2	2	2	1	1	1	2	0	2	0	1	1	1	0	2	1	2	1	2	2	1	0	1	1	1	1	1	1	1	0	1	1	0	0	0	1	1	0	2	1	1	2
A0A2G9R443	A0A2G9R443	12	12	12	Aldedh domain-containing protein	1	12	12	12	8	8	6	8	8	8	8	7	8	8	8	8	8	8	8	8	8	8	9	10	10	9	10	10	11	9	10	10	10	10	10	9	7	11	11	9	8	8	8	8
A0A2G9R464	A0A2G9R464	5	5	5	Prohibitin (Fragment)	1	5	5	5	4	5	5	5	5	4	5	4	5	5	5	4	5	5	5	5	1	5	4	3	5	5	5	4	5	5	4	4	4	5	5	5	5	5	5	5	4	2	3	5
A0A2G9R467;Q7ZW59;A0A385KNR9	A0A2G9R467	28;12;2	28;12;2	5;2;1	Actin, cytoplasmic 2	3	28	28	5	22	22	22	22	22	22	22	23	22	22	22	22	22	22	22	22	22	21	23	23	23	22	20	21	22	22	21	22	22	21	23	22	22	23	23	23	22	21	22	22
A0A2G9R479;A0A2G9RUF2	A0A2G9R479	13;1	13;1	13;1	Uncharacterized protein (Fragment)	2	13	13	13	9	10	9	10	8	8	9	9	9	9	9	10	8	10	9	9	9	10	7	6	5	4	6	4	7	4	4	4	7	5	3	8	7	4	7	8	8	10	11	10
A0A2G9R481	A0A2G9R481	4	4	4	Glycerate kinase (Fragment)	1	4	4	4	2	3	2	3	4	3	3	3	4	3	4	2	2	2	3	2	2	2	4	3	2	2	3	2	1	3	2	3	3	3	2	2	4	2	2	1	3	1	2	3
A0A2G9R495	A0A2G9R495	1	1	1	Uncharacterized protein (Fragment)	1	1	1	1	1	1	1	1	1	1	1	1	1	1	1	1	1	1	1	1	1	1	1	1	1	1	1	1	1	1	1	1	1	0	1	1	0	1	1	1	1	1	1	1
A0A2G9R496	A0A2G9R496	10	10	10	Flavodoxin-like domain-containing protein (Fragment)	1	10	10	10	6	8	7	7	8	7	8	8	8	8	8	8	9	8	8	7	8	8	8	4	5	6	8	3	6	4	5	6	4	4	8	7	7	7	4	8	8	7	7	8
A0A2G9R4D8;C1C430;C1C3S3	A0A2G9R4D8;C1C430;C1C3S3	9;9;6	9;9;6	9;9;6	Thioredoxin domain-containing protein (Fragment);Thioredoxin-dependent peroxide reductase, mitochondrial;Thioredoxin-dependent peroxide reductase, mitochondrial	3	9	9	9	5	6	7	7	6	5	6	5	6	5	5	5	7	7	6	6	6	7	7	6	6	7	6	4	5	5	5	7	6	6	6	5	6	8	7	7	7	6	6	8
A0A2G9R4F2	A0A2G9R4F2	9	9	9	Uncharacterized protein (Fragment)	1	9	9	9	6	8	8	8	8	7	7	8	8	7	8	7	8	8	7	6	7	7	7	5	5	5	7	5	6	6	6	5	5	6	6	6	5	7	6	6	7	6	8	8
A0A2G9R4K7;A0A2G9R4Q7	A0A2G9R4K7	9;3	9;3	3;2	NACHT domain-containing protein (Fragment)	2	9	9	3	5	7	5	7	3	3	4	1	5	7	5	5	5	7	5	7	2	7	6	4	2	6	5	3	7	6	5	4	2	5	5	6	6	4	5	5	2	3	8	6
A0A2G9R4L3	A0A2G9R4L3	6	6	6	VOC domain-containing protein (Fragment)	1	6	6	6	5	5	6	5	6	6	6	5	5	5	5	5	4	4	5	5	6	6	5	5	4	6	5	5	5	5	5	5	4	5	5	4	5	6	5	6	5	4	5	4
A0A2G9R4M6	A0A2G9R4M6	1	1	1	Uncharacterized protein (Fragment)	1	1	1	1	0	0	0	0	0	0	0	0	0	0	0	0	0	0	0	0	0	0	0	0	0	0	0	0	0	0	0	0	0	0	0	0	0	0	0	0	0	0	0	0
A0A2G9R4N0	A0A2G9R4N0	6	4	4	Sulfotransferase	1	6	4	4	4	5	5	4	4	4	5	4	4	5	3	4	4	5	4	4	4	5	5	5	4	5	5	5	5	5	5	5	4	5	5	5	5	5	5	5	4	4	5	5
A0A2G9R4N8	A0A2G9R4N8	9	9	1	Uncharacterized protein	1	9	9	1	5	4	5	5	4	5	5	5	6	4	4	4	4	5	5	5	4	5	5	6	4	4	4	3	2	5	4	4	5	5	5	5	4	5	4	6	5	3	4	4
A0A2G9R4Q0	A0A2G9R4Q0	4	4	4	40S ribosomal protein S15	1	4	4	4	2	2	2	2	2	2	2	2	2	2	2	2	2	2	3	2	2	2	2	2	1	2	2	0	2	1	2	1	1	1	1	2	3	1	1	2	2	2	2	2
A0A2G9R4R7	A0A2G9R4R7	1	1	1	Uncharacterized protein	1	1	1	1	0	1	0	0	0	0	0	0	0	0	0	0	0	0	0	0	0	0	0	0	0	0	0	0	0	0	0	0	0	0	0	0	0	0	0	0	0	0	0	0
A0A2G9R4U4	A0A2G9R4U4	1	1	1	Uncharacterized protein	1	1	1	1	1	1	1	1	1	1	1	1	1	1	1	1	1	1	1	1	1	1	1	1	1	1	1	1	1	1	1	1	1	1	1	1	1	1	1	1	1	1	1	1
A0A2G9R4V5	A0A2G9R4V5	2	2	2	Jacalin-type lectin domain-containing protein	1	2	2	2	0	0	0	0	0	0	2	0	0	0	0	1	0	0	0	0	1	0	0	0	0	0	0	0	0	0	0	0	0	0	0	0	0	0	0	0	0	0	1	0
A0A2G9R4W4;Q9YHD4;A0A2G9SL97;A0A2G9Q3K2;A0A2G9S1H8	A0A2G9R4W4;Q9YHD4	14;10;4;3;1	8;7;1;1;0	7;6;0;0;0	Uncharacterized protein;Myosin heavy chain (Fragment)	5	14	8	7	3	5	1	0	1	0	2	1	2	2	2	3	1	2	1	2	1	0	2	3	2	3	3	1	1	0	1	5	0	1	0	7	1	1	2	2	1	0	1	1
A0A2G9R507;A0A2G9R6N0	A0A2G9R507;A0A2G9R6N0	2;2	2;2	2;2	Actin-related protein 2/3 complex subunit 5 (Fragment);Actin-related protein 2/3 complex subunit 5	2	2	2	2	1	1	1	1	1	1	1	0	1	1	1	1	0	1	1	1	1	1	2	2	2	2	2	2	2	2	2	2	2	1	2	1	2	2	1	2	1	1	2	0
A0A2G9R528	A0A2G9R528	3	3	3	CSD domain-containing protein (Fragment)	1	3	3	3	2	2	2	2	2	1	2	2	1	2	2	2	2	2	2	2	3	3	3	2	2	2	3	2	3	2	1	2	1	2	1	2	1	2	2	3	2	2	2	2
A0A2G9R537	A0A2G9R537	4	1	1	Uncharacterized protein	1	4	1	1	2	1	2	2	1	2	4	2	2	2	2	2	1	2	1	1	1	1	2	3	3	3	3	2	2	1	1	2	2	1	2	2	1	2	1	2	3	2	1	3
A0A2G9R555	A0A2G9R555	4	4	4	Protein ERGIC-53	1	4	4	4	1	2	1	1	1	2	1	2	1	0	1	0	1	1	1	1	2	3	1	0	1	0	1	0	1	0	0	1	0	1	1	3	0	1	1	2	2	2	1	2
A0A2G9R559;A0A2G9RCH8	A0A2G9R559;A0A2G9RCH8	5;3	5;3	5;3	RRM domain-containing protein;Uncharacterized protein	2	5	5	5	4	5	3	5	3	5	5	5	4	5	4	5	5	5	5	4	5	4	4	3	3	4	4	3	3	4	3	3	3	2	4	3	3	4	4	3	4	5	3	5
A0A2G9R597	A0A2G9R597	2	2	2	Uncharacterized protein (Fragment)	1	2	2	2	0	0	0	0	0	0	0	0	0	0	0	1	0	1	0	0	0	0	1	1	0	1	1	0	0	0	1	0	1	0	1	1	0	0	1	1	0	0	0	1
A0A2G9R5B1	A0A2G9R5B1	1	1	1	Uncharacterized protein	1	1	1	1	1	0	0	0	1	1	0	1	0	0	1	0	1	0	1	0	0	0	0	0	0	0	0	0	0	0	0	0	0	0	0	0	0	0	0	0	0	0	0	0
A0A2G9R5B3	A0A2G9R5B3	2	2	2	Uncharacterized protein (Fragment)	1	2	2	2	2	2	1	2	2	2	2	2	2	2	2	2	1	2	2	2	2	2	1	2	0	0	1	0	1	0	0	0	1	1	1	2	2	2	2	1	1	1	1	2
A0A2G9R5C3	A0A2G9R5C3	3	3	3	CathepsinC_exc domain-containing protein (Fragment)	1	3	3	3	1	2	3	3	2	2	2	2	2	3	3	3	3	2	3	2	3	2	2	2	2	3	3	2	3	1	2	2	2	2	2	2	2	2	1	2	2	1	2	2
A0A2G9R5C5	A0A2G9R5C5	1	1	1	60S ribosomal protein L6	1	1	1	1	1	1	1	1	1	1	1	1	1	1	1	1	1	1	1	1	1	1	1	1	1	1	1	1	1	1	1	1	1	1	1	1	1	1	1	1	1	1	1	1
A0A2G9R5D7	A0A2G9R5D7	5	5	5	Protein kinase domain-containing protein	1	5	5	5	4	3	1	4	4	0	4	4	2	3	5	4	4	4	5	2	5	1	3	3	2	2	1	1	1	1	2	2	2	4	2	3	3	3	1	3	2	4	3	4
A0A2G9R5E6;A0A2G9SMG5	A0A2G9R5E6;A0A2G9SMG5	6;5	1;1	1;1	IF rod domain-containing protein (Fragment);IF rod domain-containing protein	2	6	1	1	5	4	5	5	5	3	4	3	4	3	3	4	4	4	4	3	3	2	4	4	4	4	4	4	3	3	4	4	3	3	2	3	4	3	3	3	3	4	4	5
A0A2G9R5F0	A0A2G9R5F0	9	9	9	Pept_C1 domain-containing protein (Fragment)	1	9	9	9	6	6	7	6	6	5	5	6	5	7	6	5	5	6	5	5	5	7	6	5	5	6	6	5	4	5	6	6	5	5	5	4	4	4	5	5	5	6	5	7
A0A2G9R5F5	A0A2G9R5F5	3	3	3	Asp_protease domain-containing protein	1	3	3	3	2	2	2	2	3	2	2	3	2	2	3	3	3	3	2	3	2	3	2	2	1	1	1	2	2	1	2	2	2	1	3	1	1	0	1	2	2	0	1	3
A0A2G9R5F6	A0A2G9R5F6	11	11	11	Uncharacterized protein (Fragment)	1	11	11	11	7	6	8	9	8	6	2	7	7	5	7	8	6	4	8	5	4	5	7	6	6	7	8	7	7	8	6	7	6	5	5	6	7	9	8	7	8	7	6	7
A0A2G9R5H5	A0A2G9R5H5	9	9	9	Glucose-6-phosphate 1-dehydrogenase	1	9	9	9	3	4	5	6	5	8	4	5	6	4	6	3	5	4	5	3	3	2	6	5	3	4	2	4	3	4	5	4	4	4	5	5	3	5	5	5	7	3	3	1
A0A2G9R5K2	A0A2G9R5K2	7	7	7	Queuosine salvage protein	1	7	7	7	5	6	5	6	5	6	6	6	5	5	6	6	6	5	6	6	5	5	5	5	4	4	3	3	5	5	4	4	3	4	4	4	4	4	4	4	4	5	6	6
A0A2G9R5L8	A0A2G9R5L8	5	5	5	Uncharacterized protein	1	5	5	5	0	4	2	2	1	1	3	0	1	1	0	1	1	0	0	2	0	0	1	0	1	2	2	0	2	1	1	0	0	2	0	3	2	1	0	2	0	1	1	1
A0A2G9R5M2	A0A2G9R5M2	3	3	3	Ubiquitin-like domain-containing protein	1	3	3	3	1	1	1	1	1	1	1	1	1	1	1	1	1	2	1	1	2	2	1	0	1	0	2	1	1	1	1	1	1	0	1	0	1	1	1	0	1	1	1	1
A0A2G9R5P0	A0A2G9R5P0	2	2	2	tRNA-synt_His domain-containing protein (Fragment)	1	2	2	2	2	2	2	2	2	2	2	2	2	2	2	1	2	2	2	2	1	2	1	1	2	2	0	0	1	1	1	2	1	1	1	1	1	1	1	1	1	1	2	2
A0A2G9R5U1	A0A2G9R5U1	2	2	2	Uncharacterized protein (Fragment)	1	2	2	2	1	2	1	2	1	2	2	1	2	2	2	2	2	2	1	2	2	1	1	1	1	1	1	1	1	1	1	1	1	1	1	1	1	1	0	1	0	2	2	2
A0A2G9R5U8;A0A2G9RBF7;A0A2G9SLE5	A0A2G9R5U8	6;2;1	6;2;1	4;0;0	VLIG-type G domain-containing protein	3	6	6	4	2	4	3	3	3	3	4	2	3	4	4	4	4	4	3	4	2	3	3	1	1	4	3	2	2	3	1	2	1	2	1	2	1	3	2	3	2	2	3	2
A0A2G9R613	A0A2G9R613	3	3	3	Sulfotransferase	1	3	3	3	3	3	3	3	3	3	3	3	3	3	3	3	3	3	3	3	3	3	3	3	3	3	3	3	3	3	3	3	2	3	3	3	3	3	3	3	3	3	3	3
A0A2G9R622	A0A2G9R622	5	5	4	Uncharacterized protein	1	5	5	4	2	4	4	3	3	4	4	3	4	3	5	2	4	3	4	4	4	4	3	3	2	3	4	2	4	4	2	2	2	3	2	3	4	3	3	3	4	3	4	3
A0A2G9R626	A0A2G9R626	4	4	4	Cytochrome c oxidase polypeptide Va	1	4	4	4	2	2	2	2	2	2	2	2	2	1	1	1	3	2	3	2	1	1	1	1	3	3	2	3	3	1	1	2	1	2	2	3	1	2	2	3	2	2	1	1
A0A2G9R628	A0A2G9R628	1	1	1	Ig-like domain-containing protein	1	1	1	1	0	0	1	1	0	0	1	1	0	0	1	1	1	1	1	0	0	1	0	1	1	0	0	0	1	0	0	1	1	1	1	0	0	1	1	0	1	1	1	1
A0A2G9R640;A0A2G9S556	A0A2G9R640;A0A2G9S556	7;5	7;5	7;5	Uncharacterized protein (Fragment);Uncharacterized protein (Fragment)	2	7	7	7	2	3	2	2	3	3	2	3	2	2	1	3	2	3	3	3	3	3	1	2	0	4	2	0	0	3	1	2	1	3	2	2	3	0	1	3	3	4	4	3
A0A2G9R641	A0A2G9R641	1	1	1	Uncharacterized protein	1	1	1	1	1	1	1	1	1	1	1	1	1	1	1	1	1	1	1	1	1	1	1	1	1	1	1	1	1	1	1	1	1	1	1	1	1	1	1	1	1	1	1	1
A0A2G9R665	A0A2G9R665	10	10	10	Uncharacterized protein	1	10	10	10	5	5	5	6	5	6	6	5	6	6	5	7	6	5	5	5	4	6	7	7	5	6	7	5	5	6	6	5	7	6	6	5	5	6	6	6	4	5	5	6
A0A2G9R674	A0A2G9R674	7	7	7	Aldo_ket_red domain-containing protein	1	7	7	7	3	3	4	4	6	3	5	4	6	5	4	4	4	4	1	4	4	4	7	5	5	4	5	5	6	6	6	5	6	7	6	7	5	5	6	5	1	3	4	4
A0A2G9R689;A0A2G9R608	A0A2G9R689	3;1	3;1	3;1	Transferrin-like domain-containing protein	2	3	3	3	3	3	3	3	3	3	3	3	3	3	3	2	3	3	3	3	2	3	3	3	3	3	2	3	2	3	3	3	3	3	3	2	3	3	3	3	2	3	3	3
A0A2G9R692	A0A2G9R692	1	1	1	G-patch domain-containing protein (Fragment)	1	1	1	1	0	0	1	0	0	0	1	0	0	0	1	1	0	0	0	0	1	1	0	0	0	0	0	0	0	0	0	0	0	0	0	0	0	0	0	0	0	0	0	0
A0A2G9R6C6	A0A2G9R6C6	6	6	6	Uncharacterized protein	1	6	6	6	4	4	4	4	4	4	4	4	4	4	4	4	4	4	4	4	4	3	4	2	2	3	6	1	4	2	6	4	4	5	6	6	3	3	4	5	4	5	4	4
A0A2G9R6G0	A0A2G9R6G0	2	2	2	Uncharacterized protein	1	2	2	2	0	0	0	0	1	0	1	1	1	1	1	1	1	1	0	1	2	0	1	0	0	1	0	1	1	1	1	1	1	1	1	1	1	1	1	1	0	0	0	1
A0A2G9R6J3	A0A2G9R6J3	2	2	2	FTP domain-containing protein	1	2	2	2	0	1	0	1	2	0	1	0	0	0	2	2	2	2	0	1	1	2	1	0	0	1	2	1	0	0	0	0	0	1	0	0	0	0	1	0	0	0	0	1
A0A2G9R6J7	A0A2G9R6J7	5	5	5	Heme oxygenase (biliverdin-producing) (Fragment)	1	5	5	5	2	4	1	3	3	2	3	3	1	2	3	3	2	4	3	3	2	3	2	2	2	2	1	0	1	1	1	1	1	1	0	1	1	2	1	1	3	3	2	4
A0A2G9R6N4	A0A2G9R6N4	9	9	9	40S ribosomal protein S9	1	9	9	9	4	3	4	4	4	3	4	3	3	4	3	2	3	3	3	3	4	3	5	5	3	3	5	4	6	5	5	4	4	4	5	5	4	5	6	5	4	7	4	4
A0A2G9R6T2	A0A2G9R6T2	3	3	3	U5_2-snRNA_bdg domain-containing protein	1	3	3	3	2	3	2	3	2	2	2	3	2	3	3	2	2	3	3	1	3	1	3	2	2	2	2	1	2	1	1	0	2	2	2	3	3	2	3	3	3	3	3	1
A0A2G9R703	A0A2G9R703	2	2	2	SERPIN domain-containing protein (Fragment)	1	2	2	2	2	2	2	2	2	2	2	2	2	1	2	2	2	2	2	2	2	2	0	1	0	1	0	0	0	0	0	0	0	2	2	2	0	0	2	1	2	2	1	2
A0A2G9R8R8;A0A2G9R704	A0A2G9R8R8;A0A2G9R704	8;8	8;8	8;8	MIF4G domain-containing protein (Fragment);MIF4G domain-containing protein (Fragment)	2	8	8	8	4	5	6	6	7	5	7	5	6	4	3	7	7	1	5	6	6	4	6	2	2	6	4	5	4	5	3	2	4	4	5	3	5	4	4	5	4	2	5	4
A0A2G9R720	A0A2G9R720	2	2	2	RRM domain-containing protein (Fragment)	1	2	2	2	1	1	1	1	1	1	2	1	1	2	1	1	1	1	1	1	1	2	1	1	1	1	1	1	0	1	1	1	1	0	1	1	0	1	1	1	1	1	1	1
A0A2G9R792;A0A2G9R725;A0A2G9R722;A0A2G9R730	A0A2G9R792;A0A2G9R725;A0A2G9R722	15;15;8;7	15;15;8;7	15;15;8;7	Nop domain-containing protein (Fragment);Nop domain-containing protein (Fragment);Nop domain-containing protein (Fragment)	4	15	15	15	7	5	11	11	11	7	8	8	9	11	8	11	8	11	11	9	6	9	9	8	4	10	8	6	10	5	7	9	6	8	9	9	6	8	7	10	9	10	8	7
A0A2G9R735	A0A2G9R735	6	6	6	L-lactate dehydrogenase	1	6	6	6	3	3	4	4	4	3	4	4	3	3	2	3	4	4	3	2	3	3	5	5	4	4	3	5	4	4	4	5	4	3	4	2	1	4	5	3	2	3	3	3
A0A2G9R742	A0A2G9R742	6	6	6	Uncharacterized protein (Fragment)	1	6	6	6	2	1	2	2	2	2	2	4	4	2	2	3	4	2	2	3	1	1	4	3	1	4	3	2	3	3	4	3	3	4	4	3	3	2	3	4	2	1	3	4
A0A2G9R749	A0A2G9R749	4	4	4	PALP domain-containing protein	1	4	4	4	1	2	2	2	2	2	1	1	1	2	1	1	2	1	1	1	1	1	1	2	1	3	1	2	3	3	3	2	2	1	1	0	1	1	3	1	1	2	1	1
A0A2G9R798	A0A2G9R798	12	12	12	DZF domain-containing protein	1	12	12	12	6	8	8	8	7	7	9	6	8	8	8	6	7	9	6	9	8	6	9	9	8	8	9	9	7	10	6	9	10	9	10	11	8	9	10	11	9	7	7	7
A0A2G9R7E4;A0A2G9R7A8;A0A2G9R912;A0A2G9R7D2	A0A2G9R7E4;A0A2G9R7A8;A0A2G9R912;A0A2G9R7D2	4;4;2;2	4;4;2;2	4;4;2;2	Protein-serine/threonine kinase;Protein-serine/threonine kinase;Protein-serine/threonine kinase;Protein-serine/threonine kinase	4	4	4	4	2	1	1	1	3	2	1	2	2	1	1	2	2	2	2	1	2	1	0	0	1	1	2	1	1	0	0	0	0	1	0	2	0	0	1	1	2	2	2	3
A0A2G9R7B6	A0A2G9R7B6	5	5	5	Uncharacterized protein	1	5	5	5	3	4	3	3	4	4	3	4	4	4	3	4	3	4	3	4	3	4	3	2	3	3	2	3	2	2	2	3	2	3	2	2	2	3	2	3	3	2	3	3
A0A2G9R7F2	A0A2G9R7F2	3	3	3	Uncharacterized protein	1	3	3	3	2	1	2	1	2	2	1	1	2	1	1	1	1	2	2	1	2	1	1	1	1	1	1	1	1	1	2	1	1	1	2	2	1	1	1	0	2	2	2	1
A0A2G9R7H3	A0A2G9R7H3	4	4	4	Uncharacterized protein (Fragment)	1	4	4	4	0	1	0	0	4	1	0	0	0	1	2	0	0	3	3	0	1	1	2	0	1	0	2	1	0	1	1	0	1	0	2	2	0	0	0	1	2	0	1	0
A0A2G9R7J4	A0A2G9R7J4	2	2	2	tRNA-synt_His domain-containing protein	1	2	2	2	1	2	1	1	2	1	2	2	2	1	1	1	1	0	1	2	1	1	2	1	0	2	2	0	1	0	2	0	0	2	2	1	2	1	1	1	2	1	1	2
A0A2G9R7N8;A0A2G9RZR2	A0A2G9R7N8	4;1	4;1	3;0	Peptidase S1 domain-containing protein	2	4	4	3	0	1	0	0	0	0	4	1	0	0	0	4	3	0	3	0	4	0	0	0	1	1	0	1	1	0	0	0	1	0	0	1	0	0	0	1	0	3	1	0
A0A2G9R7T2;A0A2G9R7P6;A0A2G9R7Q9	A0A2G9R7T2;A0A2G9R7P6;A0A2G9R7Q9	1;1;1	1;1;1	1;1;1	Uncharacterized protein;Uncharacterized protein;Uncharacterized protein	3	1	1	1	0	1	1	0	1	0	1	1	1	1	1	0	1	1	1	0	1	0	1	1	1	1	1	1	0	1	1	1	1	1	1	1	1	0	1	0	0	1	1	1
A0A2G9R9I2;A0A2G9R7Q3;A0A2G9R9E6	A0A2G9R9I2;A0A2G9R7Q3;A0A2G9R9E6	1;1;1	1;1;1	1;1;1	Kinesin-like protein;Kinesin-like protein;Kinesin-like protein	3	1	1	1	0	0	1	1	0	0	1	0	0	0	0	0	1	1	1	0	1	0	0	0	0	0	0	0	0	0	0	0	0	0	0	0	0	0	0	0	1	1	0	1
A0A2G9R7U2	A0A2G9R7U2	2	1	1	Uncharacterized protein (Fragment)	1	2	1	1	0	0	0	0	0	0	0	0	0	0	0	0	1	1	1	1	1	1	1	1	1	1	1	1	1	1	1	1	1	1	1	1	1	0	1	0	0	0	0	0
A0A2G9R7V2	A0A2G9R7V2	1	1	1	Ankyrin_rpt-contain_dom domain-containing protein (Fragment)	1	1	1	1	0	0	0	0	0	0	0	0	0	0	0	0	1	0	0	0	0	1	0	0	0	0	0	0	0	0	0	0	0	0	0	0	0	0	0	0	0	0	0	0
A0A2G9R7W0	A0A2G9R7W0	3	3	3	40S ribosomal protein S15a	1	3	3	3	3	3	1	1	1	3	2	2	2	2	2	2	2	2	2	2	3	2	2	2	1	1	1	1	1	1	1	0	1	1	1	2	2	2	1	1	3	3	3	2
A0A2G9R802;A0A2G9R7W2	A0A2G9R802;A0A2G9R7W2	1;1	1;1	1;1	Ig-like domain-containing protein (Fragment);Ig-like domain-containing protein (Fragment)	2	1	1	1	0	0	0	0	0	0	0	0	0	0	0	0	0	0	0	0	0	0	0	0	0	0	1	0	0	0	0	0	0	0	0	0	0	0	0	0	0	0	0	0
A0A2G9R7Y0;Q0PCW4;A0A2G9R7P9;A0A2G9R7P1	A0A2G9R7Y0;Q0PCW4;A0A2G9R7P9	7;7;5;2	7;7;5;2	7;7;5;2	H(+)-transporting two-sector ATPase;H(+)-transporting two-sector ATPase;H(+)-transporting two-sector ATPase	4	7	7	7	3	4	4	3	4	4	2	4	4	4	4	5	3	4	5	4	4	5	4	3	3	2	4	2	4	3	3	2	4	4	4	3	2	4	4	4	4	5	5	4
A0A2G9R7Z5	A0A2G9R7Z5	2	2	2	Secretory carrier-associated membrane protein (Fragment)	1	2	2	2	1	1	0	0	1	1	1	0	0	0	0	0	0	0	1	1	1	0	1	1	1	1	2	0	0	1	1	0	1	1	2	1	0	1	1	1	0	1	0	1
A0A2G9R805	A0A2G9R805	1	1	1	LIM zinc-binding domain-containing protein	1	1	1	1	1	1	1	1	1	0	1	1	1	1	0	1	1	1	1	0	0	0	1	1	1	1	1	1	0	1	1	1	1	1	1	1	1	0	1	0	0	1	0	0
A0A2G9R842	A0A2G9R842	21	21	19	TIP120 domain-containing protein	1	21	21	19	12	13	12	12	12	11	13	15	14	12	11	13	13	12	12	11	10	14	13	12	12	15	16	12	15	14	16	12	13	14	15	14	14	15	15	16	12	10	11	12
A0A2G9R872	A0A2G9R872	1	1	1	Nudix hydrolase domain-containing protein (Fragment)	1	1	1	1	1	1	1	0	1	1	1	1	1	1	1	1	1	1	0	1	1	1	1	0	0	1	1	1	1	0	1	1	1	1	1	1	1	1	1	1	1	0	1	0
A0A2G9R8A7	A0A2G9R8A7	4	4	4	Uncharacterized protein	1	4	4	4	0	0	1	0	1	0	1	0	1	2	1	2	0	1	0	1	0	1	1	1	1	0	3	2	3	2	1	1	2	3	1	2	1	1	2	4	0	2	0	1
A0A2G9R8J0;A0A2G9R8C0;A0A2G9RA18	A0A2G9R8J0;A0A2G9R8C0;A0A2G9RA18	2;2;2	2;2;2	2;2;2	Uncharacterized protein (Fragment);Uncharacterized protein (Fragment);Uncharacterized protein (Fragment)	3	2	2	2	1	2	1	2	2	0	2	2	2	2	2	2	2	2	2	1	2	2	1	0	0	1	1	1	1	1	1	1	0	1	1	2	1	1	1	1	1	1	2	2
A0A2G9R8P2;A0A2G9R8G9	A0A2G9R8P2;A0A2G9R8G9	11;11	11;11	11;11	GMP reductase;GMP reductase	2	11	11	11	6	8	5	7	7	7	8	9	7	7	8	9	8	7	8	6	9	7	7	8	6	7	8	7	9	8	7	8	4	7	7	6	6	7	6	8	7	5	6	9
A0A2G9R8L0;A0A2G9RAD3	A0A2G9R8L0;A0A2G9RAD3	10;9	4;4	1;1	Elongation factor 1-alpha;Tr-type G domain-containing protein	2	10	4	1	7	8	7	7	6	6	6	6	8	6	6	7	6	6	6	6	7	8	5	7	6	6	5	5	7	7	5	7	6	5	6	8	6	6	6	5	7	7	7	6
A0A2G9RMX0;A0A2G9R8L6	A0A2G9RMX0;A0A2G9R8L6	1;1	1;1	1;1	Uncharacterized protein;Uncharacterized protein	2	1	1	1	0	0	0	0	0	0	0	0	0	0	0	0	0	0	0	0	0	0	0	0	0	0	0	0	0	0	0	0	0	0	0	0	0	0	0	0	1	0	0	0
A0A2G9R8Q6	A0A2G9R8Q6	3	3	3	Glycerol-3-phosphate phosphatase	1	3	3	3	1	1	1	0	1	1	0	0	1	1	1	0	0	2	0	0	0	1	0	1	0	0	2	2	0	1	0	0	1	0	1	1	0	0	0	1	1	1	1	0
A0A2G9R8S1	A0A2G9R8S1	10	10	10	Mitochondrial ornithine transporter 1	1	10	10	10	5	9	6	7	7	6	7	5	6	5	4	6	6	4	5	7	0	7	8	8	7	8	8	6	7	8	7	7	7	9	7	7	8	8	9	6	6	5	5	5
A0A2G9R8S2	A0A2G9R8S2	6	6	6	Coproporphyrinogen oxidase	1	6	6	6	4	3	4	3	4	3	3	4	4	4	4	3	4	6	3	4	4	5	3	3	3	3	3	3	4	2	3	4	2	3	4	2	4	2	4	3	3	3	4	3
A0A2G9R8Y1	A0A2G9R8Y1	9	4	4	Catalase	1	9	4	4	6	4	4	3	2	5	3	4	5	4	3	4	4	3	4	4	5	5	4	5	3	4	3	6	4	5	2	4	5	2	3	3	4	4	3	2	6	4	4	2
A0A2G9R8Z6	A0A2G9R8Z6	14	14	14	Peptide-methionine (S)-S-oxide reductase	1	14	14	14	9	9	9	9	8	7	8	7	8	8	9	7	8	9	7	7	9	7	8	8	8	8	9	9	9	7	8	6	8	8	9	8	8	13	9	10	7	10	9	9
A0A2G9R921	A0A2G9R921	10	10	10	40S ribosomal protein S2	1	10	10	10	8	8	7	8	7	7	7	7	8	7	8	8	8	7	6	7	8	5	7	6	6	5	5	5	5	5	5	2	6	7	6	6	6	6	7	7	6	3	5	4
A0A2G9R966	A0A2G9R966	1	1	1	Uncharacterized protein (Fragment)	1	1	1	1	1	1	1	1	1	0	1	1	1	1	1	1	1	0	1	1	0	1	1	0	0	1	1	0	0	1	0	0	0	1	1	1	1	0	1	1	0	0	0	1
A0A2G9R972	A0A2G9R972	1	1	1	Signal recognition particle receptor subunit beta (Fragment)	1	1	1	1	1	0	1	1	1	1	1	1	1	1	1	1	1	1	1	1	1	1	0	0	0	0	0	0	0	0	0	0	0	0	0	0	0	0	0	0	1	1	1	1
A0A2G9R9I8	A0A2G9R9I8	15	15	15	Uncharacterized protein (Fragment)	1	15	15	15	10	9	8	10	7	8	9	9	8	8	9	9	9	9	8	10	9	10	12	12	12	11	10	11	9	11	9	12	11	11	11	10	10	9	12	11	8	9	10	10
A0A2G9R9L2	A0A2G9R9L2	2	2	2	Inositol oxygenase	1	2	2	2	0	1	1	1	1	1	1	1	1	0	0	1	0	0	1	1	1	1	0	0	0	0	0	0	0	0	0	0	0	0	0	0	0	0	0	0	1	0	1	1
A0A2G9R9M1	A0A2G9R9M1	2	2	2	Uncharacterized protein	1	2	2	2	1	1	1	1	1	0	1	1	1	1	1	1	1	1	1	1	1	1	0	0	0	1	1	0	0	0	1	1	0	1	0	2	2	1	1	1	1	1	1	1
A0A2G9R9N6	A0A2G9R9N6	4	4	2	Uncharacterized protein (Fragment)	1	4	4	2	2	3	3	3	1	1	1	2	3	3	3	2	3	3	0	1	3	3	3	2	2	3	3	3	3	3	3	2	2	3	3	2	3	3	3	3	2	2	2	2
A0A2G9R9Q5	A0A2G9R9Q5	3	3	3	RRM domain-containing protein	1	3	3	3	2	1	3	3	2	3	3	3	3	3	3	3	2	3	3	3	3	3	3	3	3	3	3	3	3	3	3	3	3	3	3	3	3	3	3	3	3	3	3	2
A0A2G9R9R1	A0A2G9R9R1	19	19	1	T-complex protein 1 subunit delta (Fragment)	1	19	19	1	11	14	9	13	12	10	12	10	14	11	11	14	13	13	13	13	13	15	16	16	14	13	13	9	17	15	15	14	13	14	14	14	15	13	14	14	10	9	11	11
A0A2G9R9S0;A0A2G9RBJ2;A0A2G9R9T8	A0A2G9R9S0;A0A2G9RBJ2	9;5;4	9;5;4	9;5;4	ADH_zinc_N domain-containing protein;Uncharacterized protein	3	9	9	9	4	4	6	5	3	4	4	6	5	5	5	3	3	4	4	4	5	5	5	4	2	2	4	2	4	2	3	4	3	5	2	6	0	4	4	1	4	4	4	5
A0A2G9R9W8	A0A2G9R9W8	3	3	3	Molybdopterin domain-containing protein	1	3	3	3	1	1	1	1	0	1	1	0	1	0	1	0	0	2	1	2	1	0	3	2	2	3	3	1	3	2	3	3	2	2	2	2	2	3	3	2	0	0	1	1
A0A2G9R9Y6	A0A2G9R9Y6	2	2	2	SH3 domain-containing protein (Fragment)	1	2	2	2	0	0	1	0	1	0	1	0	1	1	1	1	1	2	0	1	1	1	2	1	2	1	2	1	2	2	1	2	2	2	2	2	2	2	2	2	0	0	0	1
A0A2G9RA03	A0A2G9RA03	1	1	1	ORM1-like protein	1	1	1	1	0	0	1	1	1	0	0	0	0	0	0	0	0	0	0	1	0	1	1	0	1	1	1	0	1	0	1	0	0	1	0	0	0	1	0	1	1	0	1	0
A0A2G9RA26	A0A2G9RA26	2	1	1	IF rod domain-containing protein (Fragment)	1	2	1	1	2	1	2	1	2	2	2	2	2	2	1	2	2	2	2	2	2	2	1	1	2	2	2	1	2	2	1	2	2	2	2	2	1	2	2	2	2	2	1	1
A0A2G9RA77	A0A2G9RA77	6	6	6	Uncharacterized protein (Fragment)	1	6	6	6	3	5	3	4	4	1	2	3	4	2	4	5	5	4	3	4	4	3	4	3	2	4	2	1	2	2	2	2	2	3	2	4	3	2	2	4	5	5	5	2
A0A2G9RA80	A0A2G9RA80	1	1	1	Sulfatase domain-containing protein	1	1	1	1	0	0	0	0	0	0	0	0	0	0	0	0	0	0	0	0	0	0	0	0	0	0	0	0	0	0	0	0	0	0	0	0	0	0	0	0	0	0	0	0
A0A2G9RA88	A0A2G9RA88	1	1	1	Dolichyl-diphosphooligosaccharide--protein glycotransferase (Fragment)	1	1	1	1	0	1	1	1	1	1	1	1	1	1	1	1	1	1	1	1	1	1	1	1	1	0	1	1	0	0	1	1	1	1	1	1	1	1	1	1	1	1	1	1
A0A2G9RA93	A0A2G9RA93	6	6	6	Annexin	1	6	6	6	2	3	3	2	3	2	2	3	3	3	3	3	2	3	1	4	4	2	3	3	1	3	4	2	3	2	3	1	2	3	3	2	2	2	2	3	3	2	2	2
A0A2G9RA99	A0A2G9RA99	7	7	7	Uncharacterized protein (Fragment)	1	7	7	7	0	0	0	0	0	0	4	0	0	0	0	6	4	0	4	0	6	1	0	0	0	0	0	0	1	0	0	0	0	0	0	1	0	0	0	0	0	2	0	0
A0A2G9RAB7	A0A2G9RAB7	9	9	9	Uncharacterized protein (Fragment)	1	9	9	9	3	3	4	4	4	4	4	3	3	3	3	4	3	2	3	3	4	4	3	2	3	3	3	5	2	5	5	4	4	3	5	4	2	5	4	4	3	6	4	5
A0A2G9RAB8	A0A2G9RAB8	4	4	4	Uncharacterized protein (Fragment)	1	4	4	4	1	4	2	3	1	1	4	0	3	3	2	1	4	2	4	3	2	2	3	1	2	1	3	1	1	1	3	3	4	3	4	3	3	4	1	2	3	1	3	2
A0A2G9RAC1	A0A2G9RAC1	2	2	2	Coronin (Fragment)	1	2	2	2	1	0	0	0	0	0	0	1	2	1	2	0	2	2	1	1	1	0	1	1	1	2	2	2	0	2	1	1	1	2	1	2	1	0	0	1	0	1	0	0
A0A2G9RAC5;C1C4S6	A0A2G9RAC5;C1C4S6	2;1	2;1	2;1	Somatostatin domain-containing protein;Somatostatin-1	2	2	2	2	0	0	0	0	0	0	1	0	0	0	0	1	1	0	1	0	1	0	0	0	0	0	0	1	0	0	0	0	0	0	0	1	0	0	0	1	0	0	0	0
A0A2G9RAD0	A0A2G9RAD0	2	2	2	Uncharacterized protein	1	2	2	2	1	2	1	1	1	2	1	1	1	1	1	1	1	1	1	1	1	1	1	1	0	1	1	1	1	1	1	1	1	1	1	1	1	1	1	1	1	1	1	1
A0A2G9RAE6	A0A2G9RAE6	14	14	14	Electron transfer flavoprotein-ubiquinone oxidoreductase (Fragment)	1	14	14	14	4	11	10	7	9	6	6	5	5	4	3	6	7	3	6	8	3	7	7	9	10	6	8	7	7	10	7	7	6	7	7	6	10	8	6	8	9	7	7	6
A0A2G9RAE9	A0A2G9RAE9	2	2	2	60S ribosomal protein L34 (Fragment)	1	2	2	2	1	1	1	1	1	1	1	1	1	1	0	1	1	0	1	0	1	0	2	0	0	1	0	1	1	0	1	0	0	1	1	0	0	0	0	2	1	1	1	1
A0A2G9RAI3;A0A2G9RAF8;A0A2G9RC75	A0A2G9RAI3;A0A2G9RAF8;A0A2G9RC75	1;1;1	1;1;1	1;1;1	Uncharacterized protein (Fragment);Uncharacterized protein (Fragment);Uncharacterized protein (Fragment)	3	1	1	1	1	1	1	1	1	0	1	0	1	1	1	1	1	1	0	1	0	1	1	1	1	0	1	1	1	1	1	1	1	1	1	1	1	1	1	0	1	1	1	1
A0A2G9RAG4	A0A2G9RAG4	4	4	4	Electron transfer flavoprotein-ubiquinone oxidoreductase	1	4	4	4	1	4	4	1	3	4	3	2	1	2	1	2	3	1	2	2	1	3	2	3	4	4	3	2	3	3	3	3	1	3	3	2	3	3	2	3	4	2	4	2
A0A2G9RAI1	A0A2G9RAI1	2	2	2	AIR synthase (Fragment)	1	2	2	2	1	0	0	1	1	0	1	0	0	1	0	1	0	0	1	0	0	1	2	1	1	1	2	1	1	2	2	0	1	2	1	1	1	1	2	1	0	1	2	2
A0A2G9RAJ5	A0A2G9RAJ5	2	2	2	Glutathione-dependent dehydroascorbate reductase	1	2	2	2	0	0	1	1	1	1	1	1	1	1	1	1	1	1	1	1	1	1	1	1	1	1	1	1	1	1	1	2	1	2	2	1	2	2	1	1	0	1	1	1
A0A2G9RAM3	A0A2G9RAM3	3	3	3	Glycogen [starch] synthase (Fragment)	1	3	3	3	2	1	2	2	2	2	2	1	2	2	2	1	2	2	1	2	2	2	1	1	1	1	1	1	1	1	1	1	1	1	1	1	1	2	1	1	1	2	1	1
A0A2G9RAN7	A0A2G9RAN7	4	4	4	40S ribosomal protein S28	1	4	4	4	3	3	4	3	3	3	3	3	4	4	4	3	3	4	4	3	3	4	3	3	3	3	3	2	2	2	4	3	3	3	3	3	3	3	4	3	3	3	3	3
A0A2G9RAR0	A0A2G9RAR0	20	20	20	Fibronectin (Fragment)	1	20	20	20	4	8	10	4	5	5	7	6	5	5	8	8	8	7	5	4	7	7	5	3	5	8	16	6	5	4	8	10	9	10	10	10	9	12	8	12	9	6	4	9
A0A2G9RAS1	A0A2G9RAS1	1	1	1	SH3 domain-containing protein (Fragment)	1	1	1	1	1	1	1	0	0	1	0	0	1	1	0	0	1	0	1	1	0	1	0	0	1	0	1	0	0	0	1	0	0	1	0	0	0	0	1	0	1	0	0	0
A0A2G9RAU7	A0A2G9RAU7	4	4	4	GOLD domain-containing protein (Fragment)	1	4	4	4	1	1	1	1	1	0	2	0	0	1	1	2	0	1	1	1	2	2	0	0	0	0	0	0	0	0	0	0	0	0	1	0	0	1	0	0	1	1	1	1
A0A2G9RAW2	A0A2G9RAW2	1	1	1	CASPASE_P10 domain-containing protein	1	1	1	1	1	0	0	1	0	1	1	0	1	1	0	0	1	0	1	0	0	1	1	1	1	1	0	0	1	1	1	0	1	1	0	0	1	1	1	1	1	0	0	0
A0A2G9RAW6	A0A2G9RAW6	4	4	4	KH domain-containing protein	1	4	4	4	2	3	2	3	3	2	3	3	3	2	3	3	2	3	2	2	2	3	2	2	2	2	3	3	3	3	2	2	2	2	2	3	2	3	2	3	3	3	2	3
A0A2G9RB01	A0A2G9RB01	13	13	13	Uncharacterized protein (Fragment)	1	13	13	13	9	12	11	12	12	9	10	9	11	12	11	12	9	11	8	12	10	9	13	12	11	13	11	8	12	12	13	11	10	11	12	12	13	12	11	13	10	9	11	11
A0A2G9RB18	A0A2G9RB18	26	26	24	Phosphoenolpyruvate carboxykinase (GTP)	1	26	26	24	20	22	21	22	20	20	20	20	22	23	22	22	21	21	22	22	20	21	20	22	20	20	19	18	19	20	20	19	17	20	20	20	17	17	19	20	21	19	22	21
A0A2G9RB44	A0A2G9RB44	2	2	2	Endoplasmic reticulum resident protein 29 (Fragment)	1	2	2	2	2	0	1	0	2	1	1	0	2	0	2	0	0	1	0	0	1	0	2	1	0	1	2	0	2	1	1	0	1	1	2	2	1	2	1	2	2	0	1	2
A0A2G9RB53	A0A2G9RB53	3	3	3	Hydroxymethylbilane synthase (Fragment)	1	3	3	3	3	3	2	2	2	3	2	2	2	1	1	3	3	1	2	2	1	2	1	2	2	0	0	2	0	1	0	2	0	1	0	0	2	2	2	0	2	1	1	1
A0A2G9RB60	A0A2G9RB60	9	9	9	Adaptin_N domain-containing protein (Fragment)	1	9	9	9	1	4	3	2	2	2	4	1	2	2	4	2	4	4	1	4	4	4	3	4	1	1	1	2	2	1	2	3	3	3	4	2	2	5	1	3	2	1	1	4
A0A2G9RB62	A0A2G9RB62	18	2	2	CN hydrolase domain-containing protein	1	18	2	2	12	12	15	14	14	13	14	13	15	15	14	15	14	13	14	12	11	15	15	15	14	15	14	10	15	15	12	14	9	12	15	10	12	15	11	16	13	12	14	14
A0A2G9RB64	A0A2G9RB64	2	2	2	Carboxylic ester hydrolase (Fragment)	1	2	2	2	1	2	0	1	1	1	2	2	1	0	2	0	1	0	2	0	1	1	0	1	2	2	1	0	2	1	0	0	1	0	1	1	1	1	0	1	2	2	2	0
A0A2G9RBG5	A0A2G9RBG5	21	21	21	Uncharacterized protein	1	21	21	21	13	12	13	16	11	10	13	12	16	13	15	13	13	15	13	11	12	13	14	13	13	14	16	10	12	13	12	12	11	14	11	14	12	14	15	14	12	15	14	13
A0A2G9RBH6	A0A2G9RBH6	5	5	5	Seryl-tRNA synthetase (Fragment)	1	5	5	5	3	4	4	4	4	1	4	4	3	4	3	3	4	2	2	4	4	4	3	4	2	4	3	3	2	2	3	2	3	3	2	3	2	3	3	4	1	1	1	4
A0A2G9RBH8	A0A2G9RBH8	3	3	3	60S ribosomal protein L27 (Fragment)	1	3	3	3	0	3	1	1	1	0	1	1	1	1	1	2	1	1	2	1	1	2	1	3	1	1	1	0	1	1	0	1	0	1	0	1	2	0	1	1	2	2	2	3
A0A2G9RBK6	A0A2G9RBK6	1	1	1	MI domain-containing protein	1	1	1	1	1	1	1	1	1	1	1	1	1	1	1	1	1	1	1	1	0	1	1	1	1	1	1	1	1	1	1	1	1	1	1	1	1	1	1	1	1	1	1	1
A0A2G9RDD1;A0A2G9RBK8	A0A2G9RDD1;A0A2G9RBK8	2;2	1;1	1;1	Threonyl-tRNA synthetase (Fragment);Threonyl-tRNA synthetase (Fragment)	2	2	1	1	1	0	0	0	0	0	2	0	1	0	1	2	1	0	1	0	2	0	0	0	0	0	0	1	1	1	0	0	0	0	0	1	0	0	0	0	0	0	1	0
A0A2G9RBK9	A0A2G9RBK9	1	1	1	Uncharacterized protein	1	1	1	1	1	0	0	0	0	0	0	0	0	0	0	0	0	0	1	0	1	0	0	0	0	0	0	0	0	0	0	0	0	0	0	0	0	0	0	0	0	1	1	0
A0A2G9RBL3	A0A2G9RBL3	15	15	15	Uncharacterized protein (Fragment)	1	15	15	15	9	11	10	10	13	11	14	12	13	9	7	9	9	10	9	12	11	12	11	10	10	13	11	10	10	12	10	11	11	11	11	10	8	11	9	12	12	9	12	12
A0A2G9RBL8	A0A2G9RBL8	1	1	1	Uncharacterized protein	1	1	1	1	1	0	0	1	1	1	1	1	1	1	1	1	1	1	0	1	1	1	1	0	1	1	1	0	1	0	1	0	0	1	0	1	1	0	0	1	1	1	1	0
A0A2G9RBT5;A0A2G9RBU5;A0A2G9RBT3;A0A2G9RBN5;A0A2G9RBS5;A0A2G9RDK2;A0A2G9RC40;A0A2G9RBU4;A0A2G9RBW5;A0A2G9RBS7	A0A2G9RBT5;A0A2G9RBU5;A0A2G9RBT3;A0A2G9RBN5;A0A2G9RBS5;A0A2G9RDK2;A0A2G9RC40;A0A2G9RBU4;A0A2G9RBW5;A0A2G9RBS7	1;1;1;1;1;1;1;1;1;1	1;1;1;1;1;1;1;1;1;1	1;1;1;1;1;1;1;1;1;1	Uncharacterized protein (Fragment);Uncharacterized protein (Fragment);Uncharacterized protein (Fragment);Uncharacterized protein;Uncharacterized protein;Uncharacterized protein;Uncharacterized protein (Fragment);Uncharacterized protein;Uncharacterized prot	10	1	1	1	1	1	1	1	0	1	1	1	1	1	1	1	1	1	1	1	1	1	1	1	1	1	1	1	1	1	1	1	1	0	1	1	1	0	1	1	1	1	1	1
A0A2G9RBN8	A0A2G9RBN8	1	1	1	Uncharacterized protein (Fragment)	1	1	1	1	1	1	0	0	0	0	0	0	0	0	0	0	0	0	0	0	1	1	0	1	1	0	0	0	0	0	0	0	0	0	0	0	0	0	0	1	0	0	1	0
A0A2G9RBQ5	A0A2G9RBQ5	2	2	2	Uncharacterized protein (Fragment)	1	2	2	2	0	1	1	0	0	0	0	0	1	0	1	0	0	0	0	1	0	0	0	0	2	1	1	0	1	2	0	1	1	0	1	1	0	1	0	0	0	0	0	0
A0A2G9RBT8	A0A2G9RBT8	2	2	2	Uncharacterized protein (Fragment)	1	2	2	2	0	0	0	0	0	0	1	1	0	1	0	1	0	1	0	0	0	0	0	1	0	1	0	0	0	0	0	0	1	0	0	0	2	0	2	1	1	0	0	0
A0A2G9RBV1;A0A2G9RBZ7	A0A2G9RBV1;A0A2G9RBZ7	6;3	6;3	6;3	C-type lectin domain-containing protein;C-type lectin domain-containing protein (Fragment)	2	6	6	6	2	6	4	4	6	3	3	3	5	4	5	4	3	4	4	3	3	4	5	5	5	5	4	5	5	5	4	4	4	5	5	5	5	5	4	5	4	5	4	4
A0A2G9RBV5	A0A2G9RBV5	4	4	4	Uncharacterized protein	1	4	4	4	3	2	2	2	2	2	1	1	3	3	3	3	2	2	3	2	3	3	3	3	2	2	4	3	2	3	1	2	1	4	3	4	3	1	1	3	3	2	2	2
A0A2G9RBX1	A0A2G9RBX1	7	7	5	Sulfotransferase	1	7	7	5	6	6	6	6	6	6	6	7	7	7	5	6	7	6	5	6	6	7	6	5	4	6	6	6	6	6	6	6	7	6	6	6	7	4	6	5	6	5	5	5
A0A2G9RBX2;A0A2G9RC79	A0A2G9RBX2;A0A2G9RC79	4;4	4;4	4;4	Actin-depolymerizing factor;Actin-depolymerizing factor (Fragment)	2	4	4	4	2	1	2	1	1	0	1	3	2	2	4	2	2	3	3	3	3	3	2	3	2	3	2	1	1	2	2	4	2	3	1	3	2	1	3	2	2	3	3	3
A0A2G9RBX5	A0A2G9RBX5	10	10	10	DUF1907 domain-containing protein	1	10	10	10	7	7	8	8	9	8	7	7	7	7	7	7	7	6	8	7	7	7	9	10	10	10	10	9	10	9	9	9	9	10	9	10	10	10	9	10	7	6	6	7
A0A2G9RC18	A0A2G9RC18	6	6	6	NAD-dependent protein deacylase sirtuin-5, mitochondrial	1	6	6	6	2	4	5	2	3	4	3	2	2	3	4	3	4	3	3	4	2	1	5	4	4	3	2	4	3	5	4	5	4	3	3	4	3	4	5	4	4	3	4	3
A0A2G9RC19;A0A2G9P435	A0A2G9RC19;A0A2G9P435	4;2	4;2	2;1	Uncharacterized protein;Uncharacterized protein (Fragment)	2	4	4	2	2	3	3	3	2	2	3	3	3	3	3	3	3	3	3	3	0	3	4	3	3	3	3	2	3	2	4	3	2	3	3	4	3	3	2	2	2	1	3	4
A0A2G9RCC5;A0A2G9RDX9;A0A2G9RC49	A0A2G9RCC5;A0A2G9RDX9;A0A2G9RC49	3;3;3	3;3;3	3;3;3	Programmed cell death protein 4;Programmed cell death protein 4;Programmed cell death protein 4	3	3	3	3	2	2	2	2	2	2	2	2	2	2	2	2	2	2	2	2	3	2	2	1	2	1	2	2	2	1	2	0	2	0	0	2	0	1	1	1	1	1	2	2
A0A2G9RC80	A0A2G9RC80	1	1	1	Uncharacterized protein (Fragment)	1	1	1	1	1	1	1	1	1	1	1	1	1	1	1	1	1	1	1	1	1	1	1	0	1	1	1	1	1	1	1	1	1	1	1	1	1	1	1	1	1	1	1	1
A0A2G9RCB1	A0A2G9RCB1	5	5	5	DUF108 domain-containing protein	1	5	5	5	3	1	3	3	3	2	3	3	4	3	1	0	1	2	0	3	1	3	2	2	2	3	1	1	4	0	2	2	0	1	3	3	1	2	2	3	0	0	0	2
A0A2G9RCG2	A0A2G9RCG2	3	3	3	60S ribosomal protein L13a (Fragment)	1	3	3	3	3	3	3	3	3	2	3	3	3	3	3	3	3	3	3	3	3	3	3	3	3	3	3	3	3	2	2	3	2	3	3	3	3	3	3	3	3	3	3	3
A0A2G9RCL0	A0A2G9RCL0	8	8	8	IF rod domain-containing protein (Fragment)	1	8	8	8	3	1	2	1	2	1	2	2	1	2	2	5	3	3	3	3	4	1	1	3	4	3	3	2	2	0	2	4	0	1	0	1	2	0	1	0	2	4	3	3
A0A2G9RCL6	A0A2G9RCL6	1	1	1	TPP_enzyme_C domain-containing protein	1	1	1	1	0	1	0	0	0	0	1	0	0	0	0	0	0	0	0	0	0	0	1	0	1	0	0	0	1	0	0	0	0	1	0	1	1	0	0	1	0	0	0	0
A0A2G9RCN1;A0A2G9RCL8;A0A2G9RCY3;A0A2G9Q3R4	A0A2G9RCN1;A0A2G9RCL8;A0A2G9RCY3;A0A2G9Q3R4	2;2;2;1	2;2;2;1	2;2;2;1	Uncharacterized protein;Uncharacterized protein;Amidase domain-containing protein;Amidase domain-containing protein	4	2	2	2	1	1	0	0	0	0	0	0	0	0	0	0	0	0	0	0	0	0	1	0	1	0	0	0	1	1	1	1	1	1	1	1	1	1	1	1	0	0	0	1
A0A2G9RCR5	A0A2G9RCR5	2	2	2	Glutathione transferase	1	2	2	2	0	2	0	0	0	0	0	1	0	0	0	1	1	0	1	0	0	1	0	0	0	0	0	0	0	0	0	0	0	0	0	0	0	0	0	1	0	0	0	1
A0A2G9RCT8;C1C4N7	A0A2G9RCT8;C1C4N7	3;3	3;3	1;1	Uncharacterized protein (Fragment);Ras-related protein Rab-5B	2	3	3	1	2	2	2	2	2	1	2	2	1	2	2	2	2	2	3	2	2	2	1	2	1	2	3	2	3	2	2	2	2	3	2	2	2	3	3	3	1	3	1	2
A0A2G9RCU0	A0A2G9RCU0	1	1	1	DCN1-like protein	1	1	1	1	0	0	0	0	0	0	0	0	0	0	0	0	0	0	0	0	0	0	0	0	0	0	0	0	0	0	0	0	0	0	0	0	0	0	0	0	0	0	0	0
A0A2G9RCU6	A0A2G9RCU6	6	6	6	Uncharacterized protein	1	6	6	6	3	3	1	2	4	1	5	5	4	2	5	3	3	5	3	5	4	1	4	0	0	3	3	3	3	0	2	1	3	3	3	4	3	4	4	4	2	0	3	4
A0A2G9RCW7;C1C4D5;A0A2G9RNL2	A0A2G9RCW7	3;1;1	3;1;1	3;1;1	EF-hand domain-containing protein (Fragment)	3	3	3	3	0	2	0	1	0	0	0	0	0	0	0	0	0	0	0	0	0	0	0	0	0	0	0	2	0	3	0	0	1	0	0	0	0	0	0	0	0	0	0	0
A0A2G9RCW9	A0A2G9RCW9	5	5	5	PGM_PMM_IV domain-containing protein	1	5	5	5	4	4	4	4	4	4	4	4	4	4	4	4	3	4	4	4	4	4	5	4	4	4	5	4	5	5	5	5	4	5	5	5	4	5	5	5	4	4	4	4
A0A2G9RCY5	A0A2G9RCY5	7	3	3	Tubulin alpha chain (Fragment)	1	7	3	3	7	7	7	6	7	7	6	7	5	7	7	7	7	7	7	6	6	5	7	7	7	7	7	5	7	7	7	7	6	6	7	7	6	7	6	7	7	7	7	7
A0A2G9RCZ7	A0A2G9RCZ7	1	1	1	Uncharacterized protein	1	1	1	1	1	0	0	1	1	0	1	1	1	1	1	1	1	0	1	1	1	0	0	1	1	1	1	1	1	0	1	0	1	1	0	1	0	0	1	1	1	1	1	1
A0A2G9RD14;A0A2G9RD30;A0A2G9RDH2	A0A2G9RD14;A0A2G9RD30;A0A2G9RDH2	1;1;1	1;1;1	1;1;1	Helicase C-terminal domain-containing protein;Helicase C-terminal domain-containing protein;Helicase C-terminal domain-containing protein	3	1	1	1	1	0	0	1	0	0	1	1	1	1	1	0	1	1	0	0	1	0	0	0	0	0	0	0	0	0	0	0	0	0	0	0	0	0	0	0	0	1	0	1
A0A2G9RD35	A0A2G9RD35	3	2	2	EF1_GNE domain-containing protein (Fragment)	1	3	2	2	3	3	3	2	3	3	2	1	3	2	2	3	3	3	3	2	2	3	0	2	1	2	2	1	2	2	0	2	2	0	1	0	0	0	0	1	3	3	3	3
A0A2G9RD69	A0A2G9RD69	10	10	10	CBS domain-containing protein (Fragment)	1	10	10	10	4	5	6	6	4	7	8	4	4	6	6	4	3	3	4	5	7	5	3	6	5	5	6	4	5	4	3	4	3	3	5	1	5	5	3	5	6	6	4	5
A0A2G9RD78	A0A2G9RD78	1	1	1	Uncharacterized protein (Fragment)	1	1	1	1	0	0	0	0	0	0	0	0	0	0	0	0	0	0	0	0	0	0	0	0	0	0	0	0	0	0	0	0	0	0	0	1	0	0	0	0	0	0	0	0
A0A2G9RD80	A0A2G9RD80	5	5	5	ADH_N domain-containing protein	1	5	5	5	3	3	2	3	4	3	4	3	4	4	2	3	3	3	3	3	3	3	5	5	5	5	5	5	5	5	5	5	5	5	5	5	5	5	5	5	3	3	3	3
A0A2G9RD83	A0A2G9RD83	9	8	8	Ras-GAP domain-containing protein (Fragment)	1	9	8	8	3	4	4	4	4	2	5	4	4	4	5	3	4	4	2	3	3	3	7	5	5	5	4	5	4	4	5	6	7	6	5	4	5	6	6	6	2	5	6	5
A0A2G9RDA8	A0A2G9RDA8	5	5	5	Carrier domain-containing protein (Fragment)	1	5	5	5	3	4	3	4	4	3	4	2	3	3	3	3	4	4	4	4	4	4	3	4	4	3	4	4	4	4	3	4	4	3	4	4	3	4	5	4	3	3	3	4
A0A2G9RDC6	A0A2G9RDC6	5	5	5	PX domain-containing protein (Fragment)	1	5	5	5	1	3	3	3	3	3	3	3	3	0	1	1	1	2	3	1	1	2	2	2	1	0	1	0	0	1	0	0	1	1	0	0	1	0	0	0	3	3	2	1
A0A2G9RDD2	A0A2G9RDD2	2	2	2	60S acidic ribosomal protein P1	1	2	2	2	2	2	2	2	2	1	2	2	2	2	2	2	2	2	2	2	2	1	1	1	1	1	1	1	1	1	0	1	1	1	1	1	1	0	1	1	2	2	2	2
A0A2G9RDD3	A0A2G9RDD3	2	2	2	DUF1731 domain-containing protein (Fragment)	1	2	2	2	0	0	0	0	0	0	0	0	0	0	0	0	0	1	0	0	0	0	0	0	0	0	0	0	0	0	0	0	0	0	0	0	0	0	0	0	0	1	0	0
A0A2G9RDF3	A0A2G9RDF3	5	1	1	Uncharacterized protein	1	5	1	1	4	5	5	5	5	5	5	4	5	5	5	4	5	5	5	4	3	5	4	5	4	4	3	4	5	5	4	5	4	3	5	4	4	5	4	4	4	5	5	4
A0A2G9RDG6	A0A2G9RDG6	3	3	3	tRNA-synt_1c_C domain-containing protein	1	3	3	3	0	1	0	1	0	0	0	0	1	1	0	3	1	2	1	1	2	1	0	1	0	0	0	0	0	0	0	0	0	0	0	0	0	0	0	0	1	0	1	0
A0A2G9RDJ5	A0A2G9RDJ5	4	3	2	Uncharacterized protein (Fragment)	1	4	3	2	0	2	0	1	0	1	2	1	1	0	0	0	0	1	2	0	0	0	0	1	2	1	0	0	1	0	0	2	1	0	1	0	1	0	0	0	3	0	2	3
A0A2G9RDK0	A0A2G9RDK0	1	1	1	Uncharacterized protein	1	1	1	1	1	1	1	1	0	1	1	1	1	1	1	1	1	1	0	1	1	1	0	0	0	1	0	1	1	0	0	0	0	0	0	1	0	0	1	0	1	1	0	1
A0A2G9RDK8	A0A2G9RDK8	2	2	2	Melibiase_2_C domain-containing protein	1	2	2	2	2	1	2	2	2	2	2	2	2	2	2	2	2	2	2	2	2	2	2	2	2	2	2	2	2	2	2	2	2	2	2	2	2	2	2	2	2	2	2	2
A0A2G9RDL4	A0A2G9RDL4	4	4	4	Pro-kuma_activ domain-containing protein (Fragment)	1	4	4	4	2	3	3	3	3	3	3	3	3	3	3	3	3	3	3	3	3	2	3	3	2	3	3	2	2	2	3	3	2	3	3	2	3	3	2	3	2	3	2	2
A0A2G9RDU4;A0A2G9RDQ7	A0A2G9RDU4;A0A2G9RDQ7	2;2	2;2	2;2	Uncharacterized protein;Uncharacterized protein	2	2	2	2	1	1	1	1	1	1	1	1	0	1	1	1	1	1	1	1	1	1	1	1	0	0	0	0	1	2	1	2	2	1	1	1	1	1	1	2	2	2	2	1
A0A2G9RFP4;A0A2G9RDQ9	A0A2G9RFP4;A0A2G9RDQ9	32;32	32;32	32;32	HATPase_c domain-containing protein;HATPase_c domain-containing protein	2	32	32	32	20	20	16	16	17	15	20	15	19	17	23	22	18	24	23	20	21	19	13	15	10	16	16	9	19	9	9	14	10	14	10	19	21	15	14	17	21	20	22	22
A0A2G9RDS3	A0A2G9RDS3	12	12	12	Glycine hydroxymethyltransferase	1	12	12	12	10	10	9	9	9	9	8	9	9	10	9	8	10	9	10	10	6	10	7	9	7	8	8	7	11	8	9	6	7	7	7	7	7	7	6	7	7	7	9	9
A0A2G9RDT3	A0A2G9RDT3	3	3	3	Uncharacterized protein (Fragment)	1	3	3	3	2	2	2	2	1	3	2	2	2	3	2	2	2	2	2	2	2	2	1	2	0	1	2	2	1	2	1	2	1	1	3	1	1	1	1	1	2	2	3	3
A0A2G9RDW1	A0A2G9RDW1	8	8	8	AMP-binding domain-containing protein (Fragment)	1	8	8	8	3	6	5	3	3	3	5	5	4	1	5	4	3	5	4	5	2	3	4	3	1	4	3	3	4	4	3	3	2	5	4	4	3	4	4	5	4	2	3	5
A0A2G9RE03;A0A2G9RE14	A0A2G9RE03;A0A2G9RE14	20;20	20;20	18;18	2-phospho-D-glycerate hydro-lyase;2-phospho-D-glycerate hydro-lyase	2	20	20	18	14	15	15	13	15	15	14	15	13	15	13	15	13	14	14	14	13	14	17	16	16	17	16	17	17	17	17	16	14	16	17	16	17	16	15	15	13	14	14	14
A0A2G9RE11	A0A2G9RE11	5	5	5	Uncharacterized protein	1	5	5	5	2	3	1	3	4	1	3	3	3	3	3	4	1	3	3	3	1	3	3	2	3	3	3	1	4	3	4	3	2	3	2	4	4	4	2	4	2	3	3	4
P55267;A0A2G9RE26	P55267;A0A2G9RE26	5;5	5;5	5;5	Hemoglobin subunit alpha-C;Hemoglobin subunit alpha-C	2	5	5	5	5	5	5	5	5	5	5	5	5	5	5	5	5	5	5	5	5	5	4	4	4	4	4	4	4	5	4	4	5	4	4	4	4	4	4	4	5	5	5	5
A0A2G9RE36	A0A2G9RE36	2	2	2	Gamma-aminobutyric acid receptor-associated protein-like 1	1	2	2	2	1	1	1	0	1	1	0	1	1	0	1	1	0	1	0	1	1	1	0	0	0	0	0	0	0	0	1	0	0	0	0	0	0	0	0	0	1	0	1	0
A0A2G9REA0	A0A2G9REA0	1	1	1	Uncharacterized protein (Fragment)	1	1	1	1	0	0	0	1	0	0	0	0	0	0	0	0	1	0	1	0	0	0	1	0	1	0	1	1	0	0	0	1	0	1	1	0	0	0	0	0	1	0	0	0
A0A2G9REA5	A0A2G9REA5	2	2	2	Uncharacterized protein	1	2	2	2	1	2	0	2	2	2	2	1	1	0	2	1	0	2	0	1	0	1	1	1	1	0	1	1	1	0	1	1	1	1	1	1	1	1	1	2	0	0	1	0
A0A2G9RED8	A0A2G9RED8	4	4	4	Uncharacterized protein (Fragment)	1	4	4	4	4	4	3	4	4	3	4	4	4	3	3	4	4	4	4	4	4	4	4	4	4	4	4	4	4	3	4	4	4	4	4	4	4	4	4	3	3	3	3	4
A0A2G9REH1;A0A2G9PGS6	A0A2G9REH1;A0A2G9PGS6	4;2	4;2	4;2	Uncharacterized protein (Fragment);Uncharacterized protein	2	4	4	4	2	3	4	3	3	1	2	3	2	2	2	2	1	3	3	3	0	1	3	4	4	4	3	4	3	2	3	2	2	3	4	2	4	3	3	3	3	1	3	3
A0A2G9REK7	A0A2G9REK7	2	2	2	Uncharacterized protein	1	2	2	2	1	0	0	0	0	0	1	1	0	0	0	0	0	0	0	0	2	0	0	0	0	0	0	0	0	0	0	0	0	0	0	0	0	0	0	0	0	0	0	0
A0A2G9REY0;A0A2G9RES8	A0A2G9REY0;A0A2G9RES8	1;1	1;1	1;1	RNA helicase (Fragment);RNA helicase (Fragment)	2	1	1	1	1	1	0	1	0	0	1	0	1	0	1	0	1	0	0	0	0	1	0	0	0	0	0	0	0	0	0	0	0	0	0	0	0	0	0	0	1	0	0	0
A0A2G9RET5	A0A2G9RET5	4	4	4	40S ribosomal protein S7 (Fragment)	1	4	4	4	3	3	1	3	2	3	3	3	2	2	2	3	2	2	3	3	3	3	2	2	1	2	2	3	2	3	1	2	1	4	3	4	3	3	3	4	4	1	2	3
A0A2G9REV4	A0A2G9REV4	5	5	5	UBX domain-containing protein (Fragment)	1	5	5	5	1	4	4	3	3	1	2	3	3	2	3	3	3	4	2	3	1	2	1	1	2	2	2	2	3	3	2	3	2	1	3	1	2	1	0	1	3	1	2	4
A0A2G9REV9	A0A2G9REV9	14	10	10	Myosin_tail_1 domain-containing protein (Fragment)	1	14	10	10	5	5	4	6	7	6	7	11	6	6	6	4	6	5	7	5	6	7	8	7	4	5	5	2	6	3	3	6	3	5	6	4	4	5	2	6	1	3	4	3
A0A2G9REX3	A0A2G9REX3	1	1	1	Uncharacterized protein (Fragment)	1	1	1	1	1	0	0	0	0	0	0	0	0	1	0	1	0	0	0	0	1	0	0	0	0	0	0	0	0	1	0	0	0	0	0	0	0	0	0	0	1	0	0	0
A0A2G9RF25	A0A2G9RF25	2	2	2	Ras-related GTP-binding protein (Fragment)	1	2	2	2	1	2	2	2	2	1	2	1	2	2	2	1	2	2	1	2	1	2	1	0	0	0	1	0	1	0	1	0	0	1	0	1	0	1	0	1	1	1	1	1
A0A2G9RF62;A0A2G9RFC8;A0A2G9RH56	A0A2G9RF62;A0A2G9RFC8	8;6;1	8;6;1	8;6;1	Uncharacterized protein;Uncharacterized protein	3	8	8	8	5	4	4	5	4	4	4	3	5	4	4	3	4	4	4	4	4	4	6	6	5	6	5	5	6	6	6	6	5	5	6	5	5	5	5	6	3	4	6	4
A0A2G9RF67	A0A2G9RF67	1	1	1	Acyl-CoA_ox_N domain-containing protein (Fragment)	1	1	1	1	1	0	1	1	1	1	1	1	1	1	1	1	1	1	1	1	1	1	1	1	1	1	1	1	1	1	1	0	1	1	1	1	1	1	1	1	1	1	1	1
A0A2G9RF82	A0A2G9RF82	8	8	8	Uncharacterized protein	1	8	8	8	3	3	3	3	1	3	0	1	1	1	2	3	3	4	4	4	1	4	2	3	2	5	1	0	1	2	2	2	3	3	2	4	1	2	3	1	2	3	1	2
A0A2G9RFA4	A0A2G9RFA4	3	3	3	Uncharacterized protein (Fragment)	1	3	3	3	1	3	1	3	3	0	2	3	1	2	1	2	2	3	1	3	3	1	3	1	0	2	2	2	2	0	1	2	2	3	1	3	1	2	2	2	2	2	1	3
A0A2G9RFA9;A0A2G9RDF6;A0A2G9RFE8	A0A2G9RFA9;A0A2G9RDF6;A0A2G9RFE8	23;22;21	18;17;16	18;17;16	Pyruvate kinase;Pyruvate kinase;Pyruvate kinase	3	23	18	18	18	21	19	19	19	20	18	18	20	20	20	19	18	17	15	21	20	19	17	17	17	15	15	16	17	15	16	16	14	18	18	18	16	19	17	15	17	17	19	18
A0A2G9RFI0	A0A2G9RFI0	1	1	1	Uncharacterized protein	1	1	1	1	1	0	0	0	1	0	0	0	0	0	0	0	0	1	0	0	0	0	1	0	0	1	1	1	1	0	1	1	1	1	1	0	0	1	1	1	0	0	0	0
A0A2G9RFL8;A0A2G9RFJ1	A0A2G9RFL8;A0A2G9RFJ1	1;1	1;1	1;1	Trafficking protein particle complex subunit;Trafficking protein particle complex subunit	2	1	1	1	0	0	0	0	0	0	0	0	0	0	0	0	0	0	0	0	0	0	0	0	1	0	0	0	0	1	0	0	0	0	1	1	0	1	0	0	0	0	0	0
A0A2G9RFJ5	A0A2G9RFJ5	14	14	14	Acyl-CoA synthetase family member 2, mitochondrial	1	14	14	14	8	11	9	11	12	9	12	9	9	9	8	8	9	8	11	9	7	10	13	12	11	10	9	7	11	12	10	10	10	10	11	9	10	11	13	9	8	9	10	10
A0A2G9RFJ7;C1C516	A0A2G9RFJ7;C1C516	1;1	1;1	1;1	UBC core domain-containing protein;SUMO-conjugating enzyme UBC9	2	1	1	1	0	0	0	0	0	0	0	0	0	0	0	0	0	0	1	0	0	0	0	0	0	0	0	0	0	0	0	0	0	0	0	0	0	0	0	0	0	1	0	1
A0A2G9RFK6	A0A2G9RFK6	19	19	19	Receptor of activated protein C kinase 1	1	19	19	19	16	16	15	15	15	12	16	16	14	14	15	16	16	16	16	16	17	16	15	13	14	15	15	15	18	15	16	14	14	16	14	16	16	15	17	15	16	13	15	14
A0A2G9RFN1	A0A2G9RFN1	5	5	5	Uncharacterized protein	1	5	5	5	4	4	5	2	4	4	4	4	5	5	4	4	4	3	3	3	4	4	2	2	3	4	4	4	3	3	4	2	2	3	4	4	2	4	4	2	4	2	3	1
A0A2G9RFQ3	A0A2G9RFQ3	4	4	2	SERPIN domain-containing protein	1	4	4	2	1	2	2	2	1	1	2	2	0	1	2	2	2	2	2	2	2	1	1	0	1	1	1	1	1	1	1	0	0	1	1	1	1	0	1	1	1	1	1	2
A0A2G9RFX7;A0A2G9RFQ8	A0A2G9RFX7;A0A2G9RFQ8	2;2	1;1	1;1	Uncharacterized protein (Fragment);Uncharacterized protein (Fragment)	2	2	1	1	0	0	0	0	0	0	0	0	0	0	0	0	0	0	0	0	0	0	0	1	1	1	1	1	1	1	0	0	1	1	1	1	0	1	1	0	0	0	0	0
A0A2G9RFV5;A0A2G9RE22	A0A2G9RFV5;A0A2G9RE22	15;14	15;14	15;14	CN hydrolase domain-containing protein;CN hydrolase domain-containing protein	2	15	15	15	12	9	12	6	12	10	11	9	12	12	11	9	9	11	10	9	11	10	11	9	8	11	11	10	13	10	13	10	12	11	9	10	10	10	10	9	7	6	10	11
A0A2G9RFY2	A0A2G9RFY2	6	6	6	UDP-glucuronosyltransferase	1	6	6	6	1	3	1	2	2	1	2	1	2	1	2	1	2	1	2	2	2	1	3	2	2	1	2	2	3	3	2	3	2	4	2	4	3	3	2	3	3	2	2	4
A0A2G9RG88	A0A2G9RG88	1	1	1	Exocyst complex component 7	1	1	1	1	0	0	0	0	1	0	0	1	1	0	1	0	0	0	0	0	0	0	0	0	0	0	1	0	0	0	0	0	1	0	0	0	1	1	1	1	0	0	1	0
A0A2G9RGC2	A0A2G9RGC2	2	2	2	Peptidase_M14 domain-containing protein (Fragment)	1	2	2	2	0	0	0	0	0	0	0	0	0	0	0	1	1	0	0	1	1	0	0	1	0	0	0	0	0	0	0	0	0	0	1	0	1	0	0	0	0	0	0	0
A0A2G9RGD6	A0A2G9RGD6	1	1	1	Peptidase S1 domain-containing protein	1	1	1	1	0	0	1	0	0	0	0	0	0	0	0	0	1	0	0	0	1	0	0	0	0	0	0	1	1	0	0	0	1	0	0	1	0	0	0	1	0	0	1	1
A0A2G9RGF7	A0A2G9RGF7	3	3	3	Protein-serine/threonine phosphatase	1	3	3	3	2	3	3	2	3	3	2	3	2	2	2	2	3	2	2	3	3	2	1	1	1	1	2	2	3	2	1	1	1	2	2	2	2	1	3	1	1	2	2	2
A0A2G9RGN1	A0A2G9RGN1	1	1	1	PLAT domain-containing protein (Fragment)	1	1	1	1	0	0	0	0	0	0	0	0	0	0	0	1	1	0	0	0	1	1	1	1	0	0	0	0	0	1	0	0	0	0	0	1	0	0	0	0	0	1	0	0
A0A2G9RGN2	A0A2G9RGN2	1	1	1	PX domain-containing protein (Fragment)	1	1	1	1	1	1	1	1	1	1	1	1	1	1	1	1	1	1	1	1	1	1	1	1	1	1	1	1	1	1	1	1	1	1	1	1	1	1	1	1	1	1	1	1
A0A2G9RGP0	A0A2G9RGP0	2	2	2	Paraoxonase	1	2	2	2	1	1	0	1	1	0	2	0	1	0	0	0	1	1	2	1	2	1	0	1	1	1	1	0	0	1	1	1	1	1	0	1	1	0	1	1	2	1	2	2
A0A2G9RGP9	A0A2G9RGP9	1	1	1	Myosin_tail_1 domain-containing protein (Fragment)	1	1	1	1	0	0	0	0	0	0	0	0	0	0	0	0	0	0	0	0	0	0	0	0	0	0	0	0	0	0	0	0	0	0	0	0	0	0	0	0	0	0	0	0
A0A2G9RGR6;A0A2G9REY6;A0A2G9RES5	A0A2G9RGR6;A0A2G9REY6;A0A2G9RES5	12;11;11	12;11;11	12;11;11	Acyl-CoA_ox_N domain-containing protein (Fragment);Uncharacterized protein (Fragment);Acyl-CoA_ox_N domain-containing protein (Fragment)	3	12	12	12	9	7	8	4	8	9	9	7	10	7	10	7	5	11	8	10	11	11	8	6	3	7	5	7	7	6	9	6	6	6	9	9	6	5	8	8	9	9	9	9
A0A2G9RGS4	A0A2G9RGS4	8	6	6	Uncharacterized protein (Fragment)	1	8	6	6	5	5	5	8	6	6	7	6	5	7	8	7	5	8	7	7	6	7	5	7	7	5	4	5	6	5	4	5	7	4	6	4	8	5	6	4	5	5	7	7
A0A2G9RGX9;A0A2G9RGX3;A0A2G9RGW1;A0A2G9RGX1;A0A2G9RWK6	A0A2G9RGX9;A0A2G9RGX3;A0A2G9RGW1	10;5;5;3;1	10;5;5;3;1	10;5;5;3;1	Uncharacterized protein;F-BAR domain-containing protein;F-BAR domain-containing protein (Fragment)	5	10	10	10	3	3	3	4	3	2	4	5	2	4	5	5	2	3	5	3	5	4	5	4	4	3	5	2	5	3	2	4	3	3	3	3	3	3	3	1	4	4	5	3
A0A2G9RGY8;A0A2G9Q0X2;A0A2G9Q5T1	A0A2G9RGY8	18;1;1	18;1;1	18;1;1	DEAD box protein 5	3	18	18	18	13	11	13	13	12	12	15	14	12	15	12	14	13	10	14	14	13	12	13	13	11	11	10	10	9	11	10	9	11	12	12	15	14	11	11	10	12	13	9	13
A0A2G9RGZ6	A0A2G9RGZ6	1	1	1	Dolichyl-diphosphooligosaccharide--protein glycosyltransferase subunit 2 (Fragment)	1	1	1	1	1	1	1	1	1	1	1	0	1	1	1	0	1	1	1	1	1	0	1	1	1	1	0	0	0	0	0	0	0	0	0	1	1	1	0	0	1	1	1	1
A0A2G9RH11	A0A2G9RH11	1	1	1	Uncharacterized protein	1	1	1	1	1	1	1	1	1	1	1	1	1	1	0	1	1	1	0	1	1	0	0	1	0	0	0	0	0	0	0	0	0	0	0	0	0	0	0	0	1	1	1	1
A0A2G9RH15	A0A2G9RH15	2	2	2	PX domain-containing protein (Fragment)	1	2	2	2	2	1	2	1	2	2	2	1	2	2	2	2	1	2	0	1	1	1	2	1	2	2	2	2	2	2	2	2	2	2	2	2	2	2	1	2	2	1	1	2
A0A2G9RH55	A0A2G9RH55	9	9	9	Uncharacterized protein	1	9	9	9	1	1	1	1	4	2	1	1	2	2	3	2	3	3	3	3	1	1	0	3	0	0	6	1	0	1	0	0	0	0	1	6	0	0	3	3	1	2	5	2
A0A2G9RHA1	A0A2G9RHA1	2	2	2	Glutamate--cysteine ligase	1	2	2	2	0	1	1	1	1	0	2	0	2	2	1	1	1	0	0	1	0	1	2	2	1	0	2	1	2	0	2	2	1	0	2	2	1	1	2	2	1	1	1	0
A0A2G9RHB7;A0A2G9RHG9;A0A2G9RHA3	A0A2G9RHB7;A0A2G9RHG9;A0A2G9RHA3	1;1;1	1;1;1	1;1;1	Uncharacterized protein;NAD_binding_1 domain-containing protein;NADPH-dependent diflavin oxidoreductase 1	3	1	1	1	1	0	1	1	1	1	1	1	1	1	1	1	1	1	1	1	0	1	1	1	1	0	1	1	1	0	1	1	1	1	1	1	0	1	1	1	1	1	0	1
A0A2G9RHA9	A0A2G9RHA9	1	1	1	Uncharacterized protein	1	1	1	1	0	0	0	1	0	0	1	1	1	1	1	1	1	1	0	1	1	1	0	0	0	0	0	0	0	0	0	0	0	0	0	0	0	0	0	0	0	1	0	0
A0A2G9RHF4	A0A2G9RHF4	2	2	2	MIF4G_like_2 domain-containing protein	1	2	2	2	1	1	1	2	0	1	0	0	1	0	0	0	0	0	0	2	1	0	0	0	0	0	0	0	0	0	0	0	0	0	0	0	0	0	0	0	1	0	0	1
A0A2G9RHG7	A0A2G9RHG7	9	4	4	Uncharacterized protein	1	9	4	4	7	5	6	6	5	7	7	6	6	6	8	4	5	5	5	4	3	3	5	6	4	7	5	4	3	5	4	4	4	6	6	6	5	4	6	6	3	4	4	5
A0A2G9RHL8	A0A2G9RHL8	6	6	6	Uncharacterized protein (Fragment)	1	6	6	6	4	4	4	4	4	4	4	4	4	4	4	4	3	4	4	4	4	4	5	4	3	5	5	4	4	4	4	5	5	5	5	5	5	4	5	5	4	4	4	3
A0A2G9RHM0	A0A2G9RHM0	1	1	1	60S ribosomal protein L12	1	1	1	1	0	1	0	1	0	0	0	0	0	0	0	0	0	1	0	0	0	0	1	1	0	0	1	0	1	1	1	1	0	0	1	1	1	1	1	1	0	0	0	0
A0A2G9RHN3	A0A2G9RHN3	3	3	3	CRM1_C domain-containing protein	1	3	3	3	1	1	2	3	3	1	1	1	2	2	2	1	1	2	1	2	1	2	3	1	1	2	1	0	0	1	1	0	0	1	1	2	1	1	1	1	2	2	3	2
A0A2G9RHP5	A0A2G9RHP5	2	2	2	Uncharacterized protein (Fragment)	1	2	2	2	0	2	1	1	2	0	1	0	0	0	0	0	0	0	2	0	0	1	1	0	0	0	1	1	0	0	0	0	0	0	0	0	1	0	0	1	0	1	1	1
A0A2G9RHQ3	A0A2G9RHQ3	8	8	8	Ras-related protein Rab-14	1	8	8	8	1	3	1	3	2	2	2	3	2	1	3	1	3	4	2	3	1	2	2	3	1	1	5	0	2	3	1	3	1	4	2	2	3	1	2	2	1	2	3	4
A0A2G9RHV1;A0A2G9RI87	A0A2G9RHV1;A0A2G9RI87	4;2	4;2	4;2	Gal_mutarotas_2 domain-containing protein (Fragment);Gal_mutarotas_2 domain-containing protein	2	4	4	4	0	2	1	2	1	0	3	1	1	0	2	0	0	3	2	2	2	4	2	1	1	0	2	1	1	1	2	2	1	3	2	2	2	1	1	3	1	0	0	1
A0A2G9RHV7	A0A2G9RHV7	4	4	4	Isochorismatase domain-containing protein (Fragment)	1	4	4	4	3	2	3	1	3	2	2	1	2	2	3	3	3	3	2	2	2	1	3	1	3	4	2	3	3	2	3	3	2	3	2	2	3	2	2	2	4	2	3	3
A0A2G9RHW1;A0A2G9RI35	A0A2G9RHW1;A0A2G9RI35	2;1	2;1	2;1	Uncharacterized protein;Uncharacterized protein	2	2	2	2	0	0	0	1	0	0	0	0	0	1	1	0	1	0	1	1	0	1	0	0	0	0	1	0	1	1	0	0	0	0	0	0	0	0	0	0	1	0	0	0
A0A2G9RHX4	A0A2G9RHX4	14	14	14	Uncharacterized protein (Fragment)	1	14	14	14	9	10	11	11	10	9	12	10	11	11	9	11	12	8	12	10	10	12	12	6	8	9	8	8	9	7	9	8	9	8	7	9	7	8	6	7	8	8	10	11
A0A2G9RHY4;A0A2G9RJS3	A0A2G9RHY4	4;1	4;1	4;1	Glycine N-acyltransferase-like protein	2	4	4	4	0	2	2	2	2	2	2	2	1	1	2	2	1	2	2	2	1	2	2	2	2	2	1	1	3	1	1	1	1	1	1	3	1	1	1	2	2	2	1	1
A0A2G9RHZ4	A0A2G9RHZ4	9	7	7	Uncharacterized protein (Fragment)	1	9	7	7	4	7	3	5	4	4	4	4	4	2	4	4	5	4	5	5	5	5	5	4	4	5	4	3	6	4	5	3	3	6	7	4	5	6	4	5	7	4	6	6
A0A2G9RHZ5;A0A2G9SL79	A0A2G9RHZ5	10;1	10;1	10;1	SERPIN domain-containing protein (Fragment)	2	10	10	10	8	9	7	8	8	6	8	8	8	5	8	7	7	7	8	8	8	7	7	5	5	7	5	6	2	6	4	5	6	5	5	6	6	6	6	5	6	8	6	7
A0A2G9RI54	A0A2G9RI54	2	2	2	XRN2-binding (XTBD) domain-containing protein	1	2	2	2	0	0	1	1	0	0	0	1	1	1	2	2	1	0	1	2	1	1	1	1	2	2	2	1	1	1	1	1	1	2	1	0	1	2	1	2	0	1	2	2
A0A2G9RI97;A0A2G9RIB0;A0A2G9RIA1;A0A2G9RIC5;A0A2G9RIA9	A0A2G9RI97;A0A2G9RIB0	6;4;2;2;2	6;4;2;2;2	6;4;2;2;2	RNA-binding protein EWS (Fragment);Uncharacterized protein (Fragment)	5	6	6	6	5	5	5	5	4	5	5	4	5	5	5	5	5	5	5	5	5	3	5	4	5	4	5	5	3	4	3	3	4	3	4	3	3	5	5	4	4	4	4	4
A0A2G9RIC0	A0A2G9RIC0	4	4	4	MACPF domain-containing protein (Fragment)	1	4	4	4	2	3	2	2	2	2	3	2	2	2	3	2	2	2	2	1	2	2	2	2	3	3	1	2	1	2	3	2	3	2	3	3	1	1	1	1	2	3	2	2
A0A2G9RIG4	A0A2G9RIG4	1	1	1	Uncharacterized protein (Fragment)	1	1	1	1	1	1	1	1	1	1	1	1	1	1	1	1	1	1	1	1	1	1	1	1	0	1	1	1	1	1	1	0	0	1	1	0	1	1	1	1	1	1	1	1
A0A2G9RIH4	A0A2G9RIH4	3	3	3	EF-hand domain-containing protein	1	3	3	3	1	0	0	0	0	1	0	0	0	0	0	1	0	0	0	0	0	0	0	0	0	0	0	0	0	0	0	0	0	0	0	3	0	0	0	0	0	1	1	0
A0A2G9RII1	A0A2G9RII1	1	1	1	Uncharacterized protein	1	1	1	1	0	0	0	0	0	0	0	1	0	1	1	0	1	0	1	1	1	0	1	1	0	1	0	0	0	0	0	0	0	0	0	0	0	0	0	0	1	0	0	1
A0A2G9RIK5	A0A2G9RIK5	6	6	6	Uncharacterized protein (Fragment)	1	6	6	6	1	1	2	2	1	1	3	1	0	1	1	1	1	1	2	0	0	0	2	3	1	1	1	1	2	1	0	2	1	1	1	2	1	2	3	1	3	3	2	1
A0A2G9RIL6	A0A2G9RIL6	5	5	5	Uncharacterized protein (Fragment)	1	5	5	5	5	4	5	4	4	4	4	3	5	5	3	4	4	4	4	4	3	5	4	3	2	2	3	3	4	3	3	4	3	2	4	4	3	3	4	4	5	4	3	3
A0A2G9RIM1;A0A2G9RJT3	A0A2G9RIM1	4;1	4;1	4;1	Uncharacterized protein (Fragment)	2	4	4	4	2	3	3	1	1	3	2	2	2	3	3	3	3	1	2	1	2	3	4	1	2	4	4	4	3	2	4	1	3	3	3	3	3	4	3	3	4	2	3	2
A0A2G9RIR8;A0A2G9RKK9;A0A2G9RIQ3	A0A2G9RIR8;A0A2G9RKK9;A0A2G9RIQ3	3;2;2	3;2;2	3;2;2	Uncharacterized protein (Fragment);Uncharacterized protein (Fragment);Uncharacterized protein (Fragment)	3	3	3	3	2	2	2	2	2	0	2	1	1	1	0	1	0	1	1	1	1	2	0	0	0	0	0	0	1	0	0	1	0	1	0	0	0	0	0	0	1	1	1	2
A0A2G9RIV4	A0A2G9RIV4	6	6	6	Uncharacterized protein	1	6	6	6	1	2	1	1	0	1	1	0	1	1	1	1	2	2	2	1	1	0	2	3	3	2	2	1	2	1	2	1	0	2	3	4	2	3	3	2	2	2	3	2
A0A2G9RJ03;A0A2G9RIV7;A0A2G9RIY7;A0A2G9RIY2	A0A2G9RJ03;A0A2G9RIV7;A0A2G9RIY7;A0A2G9RIY2	27;27;25;18	27;27;25;18	18;18;16;18	AA_TRNA_LIGASE_II_ALA domain-containing protein (Fragment);AA_TRNA_LIGASE_II_ALA domain-containing protein (Fragment);AA_TRNA_LIGASE_II_ALA domain-containing protein (Fragment);AA_TRNA_LIGASE_II_ALA domain-containing protein	4	27	27	18	13	17	11	16	16	15	16	16	14	12	18	16	14	15	16	14	15	15	15	17	15	19	14	18	15	15	16	17	15	16	13	15	15	12	12	15	13	12	13	14
A0A2G9RIW3	A0A2G9RIW3	4	4	4	Dolichyl-diphosphooligosaccharide--protein glycosyltransferase subunit 2	1	4	4	4	3	3	1	1	2	2	2	1	1	2	3	2	1	3	3	2	3	3	0	0	1	1	0	0	0	0	0	1	1	0	0	0	1	0	0	2	2	3	2	2
A0A2G9RIW4;A0A2G9RKQ9	A0A2G9RIW4;A0A2G9RKQ9	12;12	12;12	12;12	Hydroxyacylglutathione hydrolase, mitochondrial;Lactamase_B domain-containing protein	2	12	12	12	9	9	9	8	9	8	8	8	8	8	8	9	6	8	6	9	6	11	8	6	5	5	7	4	7	4	6	5	5	4	5	7	5	4	5	3	7	8	8	10
A0A2G9RIX0	A0A2G9RIX0	4	4	4	Uncharacterized protein (Fragment)	1	4	4	4	4	4	0	1	2	4	0	4	3	4	2	4	3	2	4	2	4	2	1	2	1	2	3	1	1	2	2	2	2	1	2	2	2	2	0	0	3	4	2	0
A0A2G9RIX4	A0A2G9RIX4	11	2	2	AA_TRNA_LIGASE_II_ALA domain-containing protein (Fragment)	1	11	2	2	7	6	4	6	7	6	7	6	6	6	7	7	7	7	6	6	6	6	6	7	7	8	4	6	6	6	5	8	7	5	5	6	6	5	2	5	8	5	6	6
A0A2G9RIZ4;A0A2G9RKT0	A0A2G9RIZ4;A0A2G9RKT0	4;4	4;4	4;4	Diadenosine tetraphosphate synthetase;Diadenosine tetraphosphate synthetase	2	4	4	4	0	0	0	1	1	0	2	1	2	1	0	0	2	2	0	1	1	1	1	0	1	1	2	1	0	2	0	1	3	0	1	0	0	2	1	0	1	0	0	1
A0A2G9RJ19	A0A2G9RJ19	5	5	5	RuvB-like helicase (Fragment)	1	5	5	5	1	1	2	0	1	1	2	0	0	2	0	3	2	0	1	2	1	2	1	2	1	1	2	2	3	1	2	1	1	2	1	2	1	1	1	2	1	1	1	4
A0A2G9RJ64;A0A2G9RJ31	A0A2G9RJ64;A0A2G9RJ31	4;4	4;4	4;4	Ubiquitinyl hydrolase 1 (Fragment);Ubiquitinyl hydrolase 1 (Fragment)	2	4	4	4	4	4	2	3	1	3	2	2	3	3	2	2	3	4	3	3	2	4	2	1	1	3	2	1	2	0	1	2	0	2	2	3	3	3	1	2	4	4	4	4
A0A2G9RJ51	A0A2G9RJ51	6	6	6	Integrin beta	1	6	6	6	2	4	2	3	3	3	3	2	2	1	3	2	1	1	2	2	2	2	4	3	4	4	3	1	3	0	1	2	2	3	4	3	3	4	3	1	2	3	2	3
A0A2G9RJ53;A0A2G9RHK8;A0A2G9RHD8	A0A2G9RJ53;A0A2G9RHK8	16;11;5	16;11;5	16;11;5	Methylmalonate-semialdehyde dehydrogenase [acylating], mitochondrial (Fragment);Methylmalonate-semialdehyde dehydrogenase [acylating], mitochondrial	3	16	16	16	7	9	8	10	10	8	9	8	9	6	10	8	10	6	10	9	4	10	8	7	7	10	8	7	8	8	7	10	9	8	7	9	6	9	8	9	10	9	10	11
A0A2G9RJ69;A0A2G9RL03	A0A2G9RJ69;A0A2G9RL03	5;5	4;4	4;4	14_3_3 domain-containing protein;14_3_3 domain-containing protein	2	5	4	4	5	5	5	5	5	5	5	5	5	5	5	5	5	5	5	5	5	5	4	4	4	5	4	4	5	4	4	4	4	4	4	5	4	4	4	4	5	5	5	5
A0A2G9RJ82	A0A2G9RJ82	2	2	2	Uncharacterized protein (Fragment)	1	2	2	2	2	2	2	2	2	1	2	2	2	2	2	2	2	2	2	2	2	2	2	1	2	1	2	1	2	2	1	2	1	2	2	2	2	2	2	2	2	2	2	2
A0A2G9RJ84	A0A2G9RJ84	3	3	3	Uncharacterized protein	1	3	3	3	2	1	1	1	2	2	2	1	1	1	1	2	2	2	1	1	2	1	0	1	1	1	0	1	0	0	0	1	1	0	1	0	0	1	0	0	2	1	2	2
A0A2G9RJB5	A0A2G9RJB5	3	3	3	FTP domain-containing protein	1	3	3	3	2	2	2	3	0	2	1	0	1	3	1	1	3	2	3	0	2	1	1	2	3	2	2	3	2	2	1	3	1	0	0	1	0	2	1	0	1	0	2	1
A0A2G9RJD4;A0A2G9RL85	A0A2G9RJD4;A0A2G9RL85	4;4	4;4	4;4	Uncharacterized protein (Fragment);Uncharacterized protein (Fragment)	2	4	4	4	1	1	1	1	1	2	1	2	1	1	2	1	1	1	1	1	1	2	1	1	1	2	2	1	1	1	1	3	2	2	1	1	1	1	1	1	1	1	0	2
A0A2G9RJG8;A0A2G9RJ56;A0A2G9RJ36;A0A2G9RJ50;A0A2G9RKY7	A0A2G9RJG8;A0A2G9RJ56	17;10;4;4;3	17;10;4;4;3	17;10;4;4;3	Heterogeneous nuclear ribonucleoprotein K (Fragment);KH domain-containing protein	5	17	17	17	11	12	9	11	10	12	11	9	11	14	12	12	11	14	11	12	10	11	14	14	13	13	13	12	11	10	11	10	13	11	12	13	12	10	12	11	13	11	13	9
A0A2G9RJI2	A0A2G9RJI2	1	1	1	UCH domain-containing protein (Fragment)	1	1	1	1	1	0	1	1	0	1	0	0	1	1	0	0	0	0	1	0	0	0	1	1	1	1	1	1	1	1	1	1	1	1	1	1	1	1	1	1	1	1	0	0
A0A2G9RJS8;A0A2G9RJJ1	A0A2G9RJS8;A0A2G9RJJ1	3;3	3;3	3;3	Uncharacterized protein (Fragment);Uncharacterized protein (Fragment)	2	3	3	3	2	2	1	1	1	1	2	1	2	1	1	1	1	1	1	0	1	0	0	0	0	0	0	0	0	0	0	0	0	0	0	0	0	0	0	0	3	2	1	1
A0A2G9RJL3	A0A2G9RJL3	3	3	3	Ig-like domain-containing protein	1	3	3	3	2	2	2	2	1	2	2	2	1	1	1	2	2	1	2	2	2	2	1	1	1	1	1	1	1	1	1	1	1	1	1	1	1	1	1	1	2	2	2	2
A0A2G9RJP3	A0A2G9RJP3	2	2	2	Uncharacterized protein	1	2	2	2	2	2	2	2	2	2	2	2	2	2	2	2	2	2	2	2	2	2	2	2	2	2	1	2	1	2	1	2	2	1	2	1	2	0	2	1	2	2	2	2
A0A2G9RJQ1	A0A2G9RJQ1	3	3	3	UBX domain-containing protein (Fragment)	1	3	3	3	2	1	1	2	1	2	3	1	1	2	1	2	2	3	2	1	1	2	1	1	1	1	1	1	1	1	1	1	1	1	1	1	1	1	1	1	2	1	1	1
A0A2G9RJQ4	A0A2G9RJQ4	1	1	1	TLDc domain-containing protein	1	1	1	1	1	0	0	1	0	1	0	1	0	0	1	0	0	0	0	1	0	0	0	0	0	0	0	0	0	0	0	0	0	0	0	0	0	0	0	0	0	0	0	1
A0A2G9RJQ5	A0A2G9RJQ5	5	4	4	IF rod domain-containing protein	1	5	4	4	3	4	1	3	3	3	4	4	3	2	3	4	4	4	3	3	3	3	4	3	2	1	3	2	1	1	2	3	2	2	1	3	1	2	4	4	4	4	3	4
A0A2G9RJV6;A0A2G9RKA9	A0A2G9RJV6;A0A2G9RKA9	1;1	1;1	1;1	Uncharacterized protein (Fragment);Uncharacterized protein (Fragment)	2	1	1	1	0	1	0	0	0	0	0	0	0	0	0	0	0	0	0	0	0	0	0	0	0	0	0	0	0	0	0	0	0	0	0	0	0	0	0	0	0	0	0	0
A0A2G9RJW4	A0A2G9RJW4	2	2	2	Adaptin_N domain-containing protein	1	2	2	2	2	2	2	2	2	2	2	2	2	2	2	2	2	2	2	2	1	2	2	2	2	1	2	2	2	2	2	2	2	2	1	1	2	1	1	2	2	2	2	2
A0A2G9RJY0	A0A2G9RJY0	6	6	6	Beta_elim_lyase domain-containing protein (Fragment)	1	6	6	6	4	4	5	3	4	4	5	4	5	3	5	5	3	4	5	4	4	4	6	5	5	6	6	5	3	6	6	5	5	6	5	6	5	6	5	4	3	4	5	5
A0A2G9RJY8	A0A2G9RJY8	5	5	5	hDGE_amylase domain-containing protein (Fragment)	1	5	5	5	4	5	5	5	5	5	5	5	5	4	4	4	5	4	5	5	4	5	5	4	4	5	4	4	5	3	4	4	4	4	4	5	4	4	4	4	4	3	5	5
A0A2G9RJZ8	A0A2G9RJZ8	14	14	14	GDE_C domain-containing protein	1	14	14	14	10	10	9	9	10	10	10	10	9	10	9	9	9	10	8	9	8	9	12	10	8	10	9	9	9	8	9	9	8	8	9	11	9	10	9	10	8	8	10	8
A0A2G9RK09	A0A2G9RK09	3	3	3	Aldedh domain-containing protein (Fragment)	1	3	3	3	2	3	2	3	3	2	3	2	2	2	2	1	2	2	3	2	2	2	3	3	2	3	3	2	3	2	3	3	2	3	3	3	3	3	3	3	2	2	3	2
A0A2G9RK25;A0A2G9RK30	A0A2G9RK25;A0A2G9RK30	3;3	3;3	3;3	Eukaryotic translation initiation factor 2A (Fragment);Eukaryotic translation initiation factor 2A (Fragment)	2	3	3	3	0	1	1	1	1	2	2	1	1	1	0	1	1	0	1	1	1	1	1	2	0	0	2	2	2	1	0	0	0	1	0	2	2	1	1	1	1	0	0	1
A0A2G9RK26	A0A2G9RK26	12	12	12	Uncharacterized protein	1	12	12	12	9	11	9	10	10	8	8	9	10	10	10	7	10	9	10	9	8	10	7	7	7	8	10	7	7	8	8	8	7	8	7	8	8	7	9	9	8	8	7	7
A0A2G9RK67	A0A2G9RK67	2	2	2	ZnMc domain-containing protein	1	2	2	2	0	0	0	0	0	0	0	0	0	0	0	0	0	0	0	0	0	0	0	0	0	0	0	0	0	1	0	0	0	0	0	0	0	0	1	0	0	0	0	0
A0A2G9RK68	A0A2G9RK68	2	2	2	Uncharacterized protein	1	2	2	2	1	1	0	1	1	2	2	1	1	0	1	1	2	1	2	1	1	2	0	0	1	0	1	0	0	0	1	0	0	0	0	0	0	0	0	1	1	2	0	0
A0A2G9RK82	A0A2G9RK82	11	11	8	Epoxide hydrolase	1	11	11	8	2	7	6	2	7	1	5	2	4	2	2	3	3	2	5	3	0	4	0	2	4	2	4	1	6	3	2	3	1	3	1	4	3	4	3	4	5	2	5	3
A0A2G9RK95	A0A2G9RK95	7	6	4	Epoxide hydrolase	1	7	6	4	2	5	4	3	3	1	4	2	4	2	3	2	3	2	4	4	0	4	2	1	1	2	4	2	5	3	3	3	1	4	2	3	3	2	3	4	4	4	4	4
A0A2G9RKB4;A0A2G9RKC2;A0A2G9RK96	A0A2G9RKB4;A0A2G9RKC2;A0A2G9RK96	3;3;3	3;3;3	3;3;3	EF-hand domain-containing protein;Peflin;Uncharacterized protein	3	3	3	3	0	2	2	1	2	0	1	3	3	2	3	3	1	2	2	3	1	3	0	0	0	0	0	0	0	0	0	0	0	0	1	0	0	0	0	0	1	0	3	1
A0A2G9RK98	A0A2G9RK98	1	1	1	Uncharacterized protein	1	1	1	1	1	1	1	1	1	1	1	1	1	1	1	1	1	1	1	1	1	1	1	1	1	1	0	1	1	1	1	1	0	1	1	1	1	1	1	1	1	1	1	1
A0A2G9RKB5	A0A2G9RKB5	1	1	1	Uncharacterized protein (Fragment)	1	1	1	1	0	0	0	0	0	0	0	0	0	0	0	0	0	0	0	0	0	0	0	0	0	0	0	0	1	0	0	0	0	0	0	0	0	0	0	0	0	0	0	0
A0A2G9RKC6	A0A2G9RKC6	5	5	5	Pept_C1 domain-containing protein	1	5	5	5	1	0	1	1	1	1	2	0	0	2	1	1	1	2	1	1	1	0	3	1	3	4	4	2	2	3	4	4	3	2	1	1	1	1	3	2	0	2	1	1
A0A2G9RKK6	A0A2G9RKK6	3	3	3	S1-like domain-containing protein (Fragment)	1	3	3	3	1	1	1	1	1	1	1	1	1	1	1	1	2	1	1	1	1	1	2	3	3	3	3	3	3	3	3	3	3	3	3	3	3	3	3	3	1	1	1	1
A0A2G9RKN0	A0A2G9RKN0	1	1	1	Uncharacterized protein (Fragment)	1	1	1	1	0	0	0	0	0	0	0	0	0	0	0	1	0	1	0	0	0	0	0	0	0	0	0	0	0	0	0	0	0	0	0	0	0	0	0	0	1	0	0	0
A0A2G9RKY4;A0A2G9RKP5;A0A2G9RMG7	A0A2G9RKY4;A0A2G9RKP5;A0A2G9RMG7	6;6;6	6;6;6	6;6;6	Rhodanese domain-containing protein;Rhodanese domain-containing protein;Rhodanese domain-containing protein	3	6	6	6	2	4	0	2	1	1	1	0	1	0	2	2	1	2	4	1	1	1	1	3	1	0	0	0	0	2	2	2	0	0	0	2	1	0	0	2	1	2	3	1
A0A2G9RKQ2	A0A2G9RKQ2	2	2	2	tRNA-synt_1c domain-containing protein (Fragment)	1	2	2	2	0	0	0	0	0	0	0	0	0	0	0	1	1	1	1	1	1	0	0	0	0	0	0	0	0	0	0	0	0	0	0	0	0	0	0	0	0	0	0	0
A0A2G9RKQ8	A0A2G9RKQ8	31	31	23	Fructose-bisphosphate aldolase	1	31	31	23	22	19	21	20	22	22	19	20	21	24	23	20	21	23	19	22	22	22	23	26	22	24	26	23	25	26	27	26	23	25	27	23	25	27	28	22	22	21	19	22
A0A2G9RKT3;A0A2G9RMK8;A0A2G9RKM8;A0A2G9RKP3	A0A2G9RKT3;A0A2G9RMK8;A0A2G9RKM8;A0A2G9RKP3	2;2;1;1	2;2;1;1	2;2;1;1	Thrombospondin-1;Thrombospondin-1;TSP C-terminal domain-containing protein;Uncharacterized protein	4	2	2	2	0	0	0	0	0	0	0	0	0	0	0	0	1	1	0	0	0	0	1	0	1	1	1	0	0	0	0	0	1	1	0	1	0	0	0	1	1	1	0	0
A0A2G9RKX6	A0A2G9RKX6	7	7	7	Uncharacterized protein (Fragment)	1	7	7	7	3	3	2	4	3	2	4	2	2	3	3	4	4	3	4	2	3	3	1	1	1	3	3	1	3	3	2	3	1	4	1	4	1	3	3	5	3	4	3	3
A0A2G9RL12	A0A2G9RL12	4	4	4	Uncharacterized protein (Fragment)	1	4	4	4	0	1	0	1	1	1	1	0	1	0	0	2	0	0	1	1	1	1	1	1	0	1	2	1	2	2	1	3	0	3	2	2	2	2	1	2	1	1	2	1
A0A2G9RL31;A0A2G9RLG7	A0A2G9RL31;A0A2G9RLG7	3;3	3;3	3;3	Uncharacterized protein;Uncharacterized protein	2	3	3	3	1	1	1	1	1	1	1	2	2	1	1	1	1	1	1	1	2	2	1	1	1	2	1	1	2	2	1	0	1	1	0	1	2	1	1	1	2	1	1	2
A0A2G9RL46	A0A2G9RL46	3	3	3	FMN hydroxy acid dehydrogenase domain-containing protein (Fragment)	1	3	3	3	1	1	1	1	3	2	3	2	2	1	3	2	2	3	2	1	3	2	2	1	1	1	2	1	2	1	1	1	0	1	1	2	2	0	1	0	1	1	2	2
A0A2G9RL56	A0A2G9RL56	6	6	6	Peptidase_M24_C domain-containing protein	1	6	6	6	5	5	4	5	5	5	5	5	5	5	5	5	5	5	3	4	5	4	4	3	2	4	4	3	5	3	4	4	3	4	3	3	3	4	4	4	4	5	5	5
A0A2G9RL84;A0A2G9RKW0;A0A2G9RKT8	A0A2G9RL84;A0A2G9RKW0;A0A2G9RKT8	2;1;1	2;1;1	2;1;1	Uncharacterized protein;Uncharacterized protein;Uncharacterized protein	3	2	2	2	1	1	1	1	1	0	1	1	1	1	0	1	1	1	1	1	1	1	1	1	1	1	1	1	1	1	1	1	1	1	1	1	1	1	1	1	1	1	1	1
A0A2G9RLA0;A0A2G9RLC3	A0A2G9RLA0	7;1	1;1	1;1	Uncharacterized protein (Fragment)	2	7	1	1	3	3	2	2	5	4	3	5	3	4	3	4	3	3	2	4	3	3	3	3	2	2	4	1	4	0	2	2	2	4	2	2	4	3	3	3	3	2	2	2
A0A2G9RLA2	A0A2G9RLA2	9	9	9	Uncharacterized protein (Fragment)	1	9	9	9	6	8	6	7	8	5	6	8	8	4	8	6	7	5	6	5	7	7	5	2	1	4	3	3	5	2	2	5	5	6	5	5	5	5	3	5	5	5	8	6
A0A2G9RLA8	A0A2G9RLA8	2	2	2	Uncharacterized protein (Fragment)	1	2	2	2	2	2	2	2	2	2	2	2	1	2	2	2	2	2	2	2	2	2	1	1	1	1	1	1	1	1	1	2	1	1	1	1	1	1	1	1	2	2	2	1
A0A2G9RLC4	A0A2G9RLC4	3	3	3	Phosphatase tensin-type domain-containing protein	1	3	3	3	0	1	0	1	0	0	1	0	0	0	1	0	0	2	0	0	0	0	1	0	0	0	0	0	0	0	1	0	1	1	1	0	0	1	2	2	0	0	1	2
A0A2G9RLC9	A0A2G9RLC9	7	7	1	Uncharacterized protein (Fragment)	1	7	7	1	3	3	3	3	5	4	3	5	3	4	3	4	3	3	3	4	4	3	4	3	3	3	4	2	4	1	3	3	3	4	2	3	4	3	3	3	3	2	2	3
A0A2G9RLD0	A0A2G9RLD0	2	2	2	Uncharacterized protein	1	2	2	2	0	1	0	2	0	0	1	1	2	1	0	2	1	1	0	0	2	1	1	0	1	0	0	0	1	1	0	0	1	1	1	0	2	1	0	0	2	2	1	2
A0A2G9RLD6	A0A2G9RLD6	4	4	4	Thioredoxin domain-containing protein (Fragment)	1	4	4	4	2	2	1	1	2	1	1	1	1	1	1	1	1	1	2	1	1	1	2	2	3	2	3	3	2	3	1	2	3	2	3	3	3	2	3	2	3	3	2	4
A0A2G9RLE5;A0A2G9RLN5	A0A2G9RLE5;A0A2G9RLN5	11;10	11;10	11;10	Uncharacterized protein (Fragment);Uncharacterized protein	2	11	11	11	8	8	8	6	8	7	6	8	8	6	8	8	8	8	7	6	7	6	7	7	6	9	8	8	8	6	7	6	5	8	8	7	7	8	9	7	9	8	7	7
A0A2G9RLJ7;A0A2G9RLG8	A0A2G9RLJ7;A0A2G9RLG8	6;6	6;6	6;6	Uncharacterized protein (Fragment);Uncharacterized protein (Fragment)	2	6	6	6	1	2	2	2	2	1	3	1	1	1	4	2	2	1	2	2	1	0	3	3	2	1	1	2	3	1	2	2	3	1	1	2	2	2	2	2	1	2	2	2
A0A2G9RLH0	A0A2G9RLH0	1	1	1	Uncharacterized protein (Fragment)	1	1	1	1	0	0	0	0	0	0	0	0	0	0	0	0	0	0	0	1	0	1	0	0	0	0	0	0	0	0	0	0	0	0	0	0	0	0	0	0	1	0	0	0
A0A2G9RLK4	A0A2G9RLK4	1	1	1	Uncharacterized protein	1	1	1	1	0	0	0	0	0	0	0	0	0	0	0	1	0	0	1	0	1	0	1	0	0	0	0	0	0	0	0	0	0	0	0	0	0	0	0	0	0	0	1	0
A0A2G9RLM8	A0A2G9RLM8	2	2	2	MSP domain-containing protein (Fragment)	1	2	2	2	1	1	0	1	0	0	1	1	0	0	0	1	1	0	1	1	1	1	1	1	0	0	2	1	1	1	1	0	0	1	1	1	1	1	0	0	1	2	1	1
A0A2G9RLQ1	A0A2G9RLQ1	9	9	9	40S ribosomal protein S6 (Fragment)	1	9	9	9	2	5	4	3	4	2	4	3	3	3	4	3	4	4	4	4	4	4	4	4	2	3	2	2	3	2	4	3	3	4	4	4	2	4	3	4	2	3	4	3
A0A2G9RLQ9	A0A2G9RLQ9	3	3	3	UBR-type domain-containing protein (Fragment)	1	3	3	3	1	1	1	1	1	1	1	1	1	1	1	1	1	0	1	1	0	1	2	0	0	1	2	0	1	0	1	0	0	1	1	1	1	1	1	2	1	1	1	1
A0A2G9RLU4	A0A2G9RLU4	3	2	2	ADH_zinc_N domain-containing protein	1	3	2	2	1	2	1	1	3	1	2	1	3	1	1	1	1	1	1	1	1	1	2	2	2	3	1	2	1	3	1	1	1	1	2	1	3	3	1	2	1	1	2	1
A0A2G9RLV0	A0A2G9RLV0	9	9	9	RRM domain-containing protein	1	9	9	9	4	5	4	4	4	4	4	5	4	5	3	5	4	4	6	5	4	5	5	3	3	4	5	4	3	2	3	5	6	3	5	5	5	5	4	6	6	6	6	6
A0A2G9RLV2	A0A2G9RLV2	4	4	4	2-oxoacid_dh domain-containing protein	1	4	4	4	4	4	4	4	4	3	4	4	4	4	4	4	2	3	3	4	2	4	3	4	4	3	4	2	4	3	4	4	3	3	3	3	4	3	4	4	4	2	3	3
A0A2G9RLV6	A0A2G9RLV6	2	2	2	A_deaminase domain-containing protein (Fragment)	1	2	2	2	1	1	1	1	1	1	1	1	1	1	1	1	1	1	1	1	1	1	2	2	2	2	2	2	2	2	2	2	2	2	2	2	2	2	2	2	1	1	1	1
A0A2G9RLY8	A0A2G9RLY8	3	3	3	V-SNARE coiled-coil homology domain-containing protein (Fragment)	1	3	3	3	1	2	1	1	2	0	1	2	1	0	1	0	0	2	0	0	0	1	2	2	1	2	2	1	2	1	2	2	1	1	2	2	2	2	1	2	0	0	1	0
A0A2G9RLZ2	A0A2G9RLZ2	2	2	2	Uncharacterized protein (Fragment)	1	2	2	2	1	0	0	1	1	1	1	0	1	0	1	0	0	0	0	0	0	1	0	1	0	0	0	1	0	1	0	1	1	0	0	0	1	0	2	1	0	1	1	0
A0A2G9RM57	A0A2G9RM57	3	3	3	RRM domain-containing protein	1	3	3	3	1	2	1	2	2	1	2	2	1	1	1	2	1	2	1	1	1	1	1	2	2	2	1	1	2	2	1	1	2	2	2	2	2	1	2	2	2	2	2	1
A0A2G9RM63	A0A2G9RM63	1	1	1	Molybdopterin domain-containing protein (Fragment)	1	1	1	1	1	1	1	1	1	1	1	0	1	1	1	0	1	1	1	1	1	1	1	1	1	1	1	0	1	1	1	1	0	1	0	1	0	1	1	1	1	1	1	0
A0A2G9RM72	A0A2G9RM72	3	3	3	THUMP domain-containing protein (Fragment)	1	3	3	3	1	1	1	1	1	1	1	1	1	1	1	1	1	1	1	1	2	1	1	1	1	1	2	1	1	1	1	1	1	1	1	1	1	1	1	1	1	1	1	1
A0A2G9RM75;A0A2G9RNZ6;C1C4V2	A0A2G9RM75;A0A2G9RNZ6	11;6;4	11;6;4	10;6;4	Elongation factor 1-beta;Elongation factor 1-beta	3	11	11	10	8	6	7	7	7	7	7	6	7	7	8	7	7	8	7	7	6	6	5	7	6	6	8	6	8	5	6	6	6	7	7	8	4	6	6	7	7	6	6	6
A0A2G9RM93	A0A2G9RM93	5	5	5	Fibrinogen C-terminal domain-containing protein	1	5	5	5	4	3	1	1	0	1	4	2	0	1	0	1	2	3	2	1	2	0	1	0	2	0	1	2	2	1	2	2	3	0	0	3	2	1	2	1	0	1	0	3
A0A2G9RM95	A0A2G9RM95	4	4	4	Cytosolic Fe-S cluster assembly factor NUBP2	1	4	4	4	2	2	2	1	3	3	3	3	3	3	3	3	3	3	3	4	3	2	2	3	2	2	1	3	2	2	1	2	2	1	1	1	1	1	2	1	2	2	2	3
A0A2G9RMA9	A0A2G9RMA9	4	4	4	Uncharacterized protein	1	4	4	4	1	1	3	2	1	2	2	1	2	3	0	0	2	1	1	1	1	1	2	0	0	2	2	0	1	1	2	1	1	3	1	1	1	3	1	2	1	1	0	0
A0A2G9RME1	A0A2G9RME1	11	9	9	Phosphoenolpyruvate carboxykinase (GTP)	1	11	9	9	2	3	4	4	4	3	3	4	4	4	4	3	3	5	5	4	3	4	5	3	5	5	5	3	4	3	5	5	4	6	6	5	4	4	6	5	3	4	4	2
A0A2G9RMI0	A0A2G9RMI0	1	1	1	Kringle domain-containing protein (Fragment)	1	1	1	1	1	1	1	1	1	1	1	1	1	1	1	1	1	1	1	1	1	1	0	1	1	1	1	0	1	1	0	1	1	0	1	1	0	1	0	0	1	1	1	1
A0A2G9RML4	A0A2G9RML4	2	2	2	Uncharacterized protein (Fragment)	1	2	2	2	1	0	0	0	1	1	1	0	0	0	1	0	0	0	1	1	1	1	0	1	0	0	0	0	1	0	0	0	0	0	0	0	0	0	0	1	1	1	0	1
A0A2G9RMM3;A0A2G9RPE6	A0A2G9RMM3;A0A2G9RPE6	2;2	2;2	2;2	Uncharacterized protein (Fragment);Uncharacterized protein (Fragment)	2	2	2	2	1	1	2	2	1	0	1	1	1	2	2	2	2	1	1	1	2	1	1	2	1	1	1	2	2	1	2	1	1	0	2	2	2	2	1	0	1	1	1	1
A0A2G9RPJ5;A0A2G9RMZ5;A0A2G9RMN0	A0A2G9RPJ5;A0A2G9RMZ5;A0A2G9RMN0	3;3;3	3;3;3	3;3;3	Uncharacterized protein;Uncharacterized protein;Uncharacterized protein	3	3	3	3	1	1	1	1	1	0	1	0	1	0	0	1	1	2	1	1	0	0	1	1	0	1	2	0	1	1	1	1	0	0	1	1	1	0	2	1	1	1	3	1
A0A2G9RMQ1;A0A2G9RME0;A0A2G9RMA6	A0A2G9RMQ1;A0A2G9RME0	4;3;1	4;3;1	4;3;1	Uncharacterized protein (Fragment);Uncharacterized protein (Fragment)	3	4	4	4	1	0	1	1	1	1	1	2	1	1	2	1	2	3	1	1	1	2	3	2	2	2	2	2	1	1	1	2	2	3	2	3	2	2	2	2	1	1	1	1
A0A2G9RMQ3	A0A2G9RMQ3	7	7	7	ADH_zinc_N domain-containing protein (Fragment)	1	7	7	7	5	5	5	6	6	5	5	5	4	5	5	5	6	4	6	6	4	6	5	5	4	4	5	4	5	5	5	5	4	4	4	4	4	4	4	4	4	4	5	5
A0A2G9RMR6;A0A2G9RMS5	A0A2G9RMR6;A0A2G9RMS5	2;1	2;1	2;1	RanBD1 domain-containing protein (Fragment);Uncharacterized protein	2	2	2	2	0	0	1	0	1	0	0	0	0	1	1	1	0	1	0	0	1	0	0	1	0	2	1	0	1	0	2	1	1	1	1	0	1	0	1	0	1	0	0	1
A0A2G9RMR7	A0A2G9RMR7	3	3	3	Uncharacterized protein (Fragment)	1	3	3	3	2	2	2	2	3	3	2	2	2	3	1	2	3	3	3	3	0	2	2	0	1	2	2	1	3	0	2	3	3	3	3	2	3	3	2	3	3	3	2	1
A0A2G9RMS3	A0A2G9RMS3	6	6	6	Uncharacterized protein (Fragment)	1	6	6	6	3	3	2	3	2	3	3	3	4	3	4	2	2	3	3	1	3	2	5	4	3	5	4	4	4	4	4	5	5	4	5	5	3	5	5	3	1	2	2	2
A0A2G9RMS8	A0A2G9RMS8	11	11	10	IF rod domain-containing protein (Fragment)	1	11	11	10	5	5	4	5	2	5	9	5	5	3	5	10	9	6	8	3	9	1	4	2	3	4	4	8	7	1	2	3	3	3	4	6	1	3	3	5	6	8	6	6
A0A2G9RMT3	A0A2G9RMT3	10	10	5	Transforming protein RhoA	1	10	10	5	7	8	7	6	5	5	7	6	5	6	6	6	5	6	7	5	4	7	5	5	5	7	4	5	7	6	6	6	6	5	6	6	7	4	6	6	5	5	5	5
A0A2G9RMT4;A0A2G9RMU4	A0A2G9RMT4;A0A2G9RMU4	10;10	10;10	10;10	Protein NDRG2;Protein NDRG2	2	10	10	10	9	9	8	9	8	9	9	9	8	9	9	9	9	8	8	9	9	8	9	8	8	9	8	8	9	9	8	8	7	10	8	8	8	8	7	9	9	9	8	9
A0A2G9RMU1	A0A2G9RMU1	3	3	3	Alpha_adaptin_C domain-containing protein (Fragment)	1	3	3	3	2	3	2	2	2	3	2	2	2	2	2	3	1	3	3	2	1	2	3	3	3	2	2	3	2	2	2	2	2	3	2	3	2	3	3	3	2	3	3	2
A0A2G9RMV2;A0A2G9RMU6	A0A2G9RMV2;A0A2G9RMU6	7;7	7;7	7;7	Thiolase_N domain-containing protein;Thiolase_N domain-containing protein	2	7	7	7	6	7	6	6	6	6	6	6	6	6	7	6	6	6	6	6	6	6	6	4	4	6	6	6	5	6	6	5	5	6	6	5	6	5	6	6	6	6	6	7
A0A2G9RMV8	A0A2G9RMV8	5	5	5	SGNH_hydro domain-containing protein	1	5	5	5	2	1	2	2	2	2	2	2	3	2	3	3	1	2	2	2	2	2	2	2	2	3	0	2	2	2	1	2	3	1	2	2	1	2	2	2	0	3	3	5
A0A2G9RMX5	A0A2G9RMX5	1	1	1	Uncharacterized protein (Fragment)	1	1	1	1	0	0	0	0	0	0	0	0	0	0	0	0	0	0	0	0	1	0	0	0	1	0	0	0	0	0	0	0	1	0	0	0	1	0	0	1	0	0	0	0
A0A2G9RN09	A0A2G9RN09	6	6	6	Uncharacterized protein (Fragment)	1	6	6	6	5	5	5	6	6	5	6	6	5	5	6	6	5	6	6	5	5	5	5	5	5	5	5	5	5	5	5	5	5	5	5	5	5	5	5	5	4	5	3	6
A0A2G9RN13	A0A2G9RN13	8	8	8	40S ribosomal protein S12	1	8	8	8	6	7	6	6	7	4	7	4	6	5	7	7	7	7	7	6	7	7	5	5	5	5	4	5	5	5	5	5	5	4	5	6	6	5	5	6	7	5	7	7
A0A2G9RNA0	A0A2G9RNA0	3	3	3	ANAPC4_WD40 domain-containing protein (Fragment)	1	3	3	3	1	0	1	1	1	0	0	1	0	1	2	0	0	2	1	2	2	0	2	0	1	2	2	1	1	2	2	1	2	2	1	2	2	1	2	1	0	0	1	2
A0A2G9RNA8;A0A2G9RQ32;A0A2G9RN84;A0A2G9RQ93	A0A2G9RNA8;A0A2G9RQ32;A0A2G9RN84	17;16;10;6	17;16;10;6	17;16;10;6	26S proteasome non-ATPase regulatory subunit 13;26S proteasome non-ATPase regulatory subunit 13;26S proteasome non-ATPase regulatory subunit 13 (Fragment)	4	17	17	17	10	12	11	8	10	8	9	9	11	11	11	7	9	12	11	11	7	10	9	9	8	8	8	6	9	5	9	7	9	9	9	9	9	10	6	11	7	9	11	14
A0A2G9RNF9;A0A2G9QBT5	A0A2G9RNF9;A0A2G9QBT5	2;1	2;1	2;1	Peptidase S1 domain-containing protein (Fragment);Peptidase S1 domain-containing protein (Fragment)	2	2	2	2	0	0	1	0	0	0	2	0	0	0	0	2	2	0	2	0	2	0	0	0	0	0	0	1	1	0	0	0	0	0	0	1	0	0	0	1	0	1	1	1
A0A2G9RNG0	A0A2G9RNG0	3	3	3	Uncharacterized protein	1	3	3	3	2	3	3	2	3	3	3	3	3	2	3	3	3	2	3	3	3	2	2	2	2	2	2	1	2	1	2	2	2	2	2	2	2	2	2	2	3	2	3	1
A0A2G9RNK3	A0A2G9RNK3	4	3	3	Tubulin domain-containing protein (Fragment)	1	4	3	3	3	3	3	3	3	3	3	3	3	3	3	3	3	3	3	3	3	3	3	3	3	3	3	3	3	3	3	3	3	3	3	3	3	3	3	3	3	3	2	3
A0A2G9RNM0	A0A2G9RNM0	1	1	1	Deacetylase sirtuin-type domain-containing protein (Fragment)	1	1	1	1	0	0	1	0	0	0	0	0	1	0	1	0	0	0	0	1	0	0	0	0	0	1	1	0	0	0	1	1	0	0	1	1	0	0	0	1	0	0	0	0
A0A2G9RNM7	A0A2G9RNM7	2	2	2	Tubulin domain-containing protein (Fragment)	1	2	2	2	2	2	2	2	1	2	1	2	2	2	2	2	2	2	2	2	2	1	2	2	2	2	2	2	2	1	2	1	1	1	2	2	2	2	1	1	2	2	2	2
A0A2G9RNP9	A0A2G9RNP9	3	3	3	TRANSKETOLASE_1 domain-containing protein (Fragment)	1	3	3	3	3	3	3	3	3	3	3	3	3	3	3	3	3	3	3	3	3	3	3	3	3	3	3	2	3	3	3	3	3	3	3	3	3	3	3	3	3	3	3	3
A0A2G9RNQ8	A0A2G9RNQ8	3	3	3	Cytochrome c oxidase subunit 4	1	3	3	3	2	2	1	1	2	2	2	1	1	1	2	2	2	2	2	2	0	1	1	1	1	0	2	0	2	0	1	1	0	1	0	0	3	0	0	2	1	2	2	2
A0A2G9RNR9	A0A2G9RNR9	9	9	9	Asparagine synthetase domain-containing protein	1	9	9	9	7	7	6	6	6	5	6	6	7	7	6	5	5	6	7	7	6	7	7	6	6	5	7	6	7	7	6	6	7	6	6	5	5	6	4	5	5	5	8	7
A0A2G9RNT9	A0A2G9RNT9	1	1	1	PPIase cyclophilin-type domain-containing protein (Fragment)	1	1	1	1	1	1	0	1	0	1	1	1	1	0	1	1	1	1	0	1	1	1	1	1	1	1	0	0	1	0	0	0	1	1	1	1	1	1	1	1	1	0	1	1
A0A2G9RP16	A0A2G9RP16	2	2	2	C2 domain-containing protein	1	2	2	2	1	1	2	0	1	0	1	1	0	1	0	0	0	0	0	0	0	0	1	1	0	1	2	0	2	1	1	1	1	1	2	1	1	2	1	1	0	0	0	0
A0A2G9RP57;A0A2G9RM85;A0A2G9QGP2;A0A2G9RM46	A0A2G9RP57;A0A2G9RM85	12;11;2;1	12;11;2;1	12;11;2;1	NADH dehydrogenase [ubiquinone] flavoprotein 1, mitochondrial;NADH_4Fe-4S domain-containing protein (Fragment)	4	12	12	12	1	3	1	2	4	0	2	2	1	0	2	2	3	5	2	1	1	1	4	5	6	3	3	2	5	1	4	2	0	4	2	4	2	2	3	4	2	2	2	1
A0A2G9RP61	A0A2G9RP61	10	10	10	Uncharacterized protein (Fragment)	1	10	10	10	5	2	2	6	4	4	6	5	4	5	2	3	6	3	4	3	3	3	5	4	2	3	5	4	4	4	3	3	5	3	3	3	4	3	3	4	3	2	4	5
A0A2G9RP78	A0A2G9RP78	13	13	13	MPN domain-containing protein	1	13	13	13	6	8	6	6	3	3	5	2	6	6	5	6	7	6	9	5	9	5	6	4	5	6	4	3	3	2	4	4	5	7	4	4	3	4	3	6	5	7	6	7
A0A2G9RP93	A0A2G9RP93	1	1	1	Uncharacterized protein	1	1	1	1	1	0	0	0	1	0	0	1	1	1	0	1	0	0	0	0	0	1	0	0	1	0	0	0	0	1	0	0	1	0	0	0	0	0	0	0	1	1	1	0
P51465;A0A2G9RP94	P51465;A0A2G9RP94	3;3	3;3	3;3	Hemoglobin subunit alpha-B;Hemoglobin subunit alpha-B	2	3	3	3	2	2	2	3	2	3	2	2	2	2	2	2	2	2	3	3	2	2	3	3	3	3	2	3	3	3	3	3	3	3	3	3	3	3	3	3	3	2	2	2
A0A2G9RPE5	A0A2G9RPE5	4	4	4	Protein transport protein SEC23	1	4	4	4	1	3	2	1	1	1	2	2	2	2	2	1	1	2	2	2	2	2	2	2	1	2	2	1	2	2	2	3	2	1	2	2	1	2	1	2	1	1	2	1
A0A2G9RPH1	A0A2G9RPH1	3	3	3	Pribosyltran_N domain-containing protein (Fragment)	1	3	3	3	2	2	1	2	2	1	2	3	2	2	2	2	2	2	2	2	2	2	2	2	2	2	2	3	3	2	3	1	3	3	2	2	2	2	3	2	3	2	2	2
A0A2G9RPI9	A0A2G9RPI9	2	2	2	UAS domain-containing protein	1	2	2	2	1	2	1	1	0	1	1	1	1	1	0	1	1	0	1	1	1	1	1	0	0	0	0	0	0	0	0	0	0	0	0	0	1	0	0	0	2	2	2	1
A0A2G9RPK1;A0A2G9RPW4	A0A2G9RPK1;A0A2G9RPW4	2;2	2;2	2;2	Uncharacterized protein (Fragment);Uncharacterized protein (Fragment)	2	2	2	2	2	2	2	2	2	2	2	2	2	2	2	2	2	2	2	2	2	2	2	2	2	2	2	2	2	2	2	2	2	2	2	2	2	2	2	2	2	2	2	2
A0A2G9RRM9;A0A2G9RPL4;REV__A0A2G9SBV2;REV__A0A2G9SBX1	A0A2G9RRM9;A0A2G9RPL4;REV__A0A2G9SBV2;REV__A0A2G9SBX1	1;1;1;1	1;1;1;1	1;1;1;1	Rotamase;Rotamase;Uncharacterized protein (Fragment);Pre-mRNA-processing factor 40-like protein B (Fragment)	4	1	1	1	1	0	0	1	1	0	1	1	1	1	1	1	1	1	1	1	1	1	1	1	1	1	0	0	1	1	0	1	1	1	1	1	1	1	1	1	0	1	1	1
A0A2G9RPM2;A0A2G9RRN8	A0A2G9RPM2;A0A2G9RRN8	3;2	3;2	3;2	Calcium-activated neutral proteinase 1;Uncharacterized protein	2	3	3	3	2	3	3	2	2	2	2	2	2	2	2	2	2	2	2	3	2	3	2	1	2	1	2	1	1	2	2	2	2	2	1	2	2	2	1	2	1	1	1	2
A0A2G9RPM8;A0A2G9RPP3;A0A2G9RRM5	A0A2G9RPM8;A0A2G9RPP3	7;4;3	7;4;3	7;4;3	Calpain catalytic domain-containing protein (Fragment);Calpain catalytic domain-containing protein (Fragment)	3	7	7	7	1	6	7	3	6	3	5	4	5	6	5	6	3	2	4	5	4	6	6	5	4	6	6	2	5	4	5	4	4	5	4	4	5	6	5	4	3	5	2	6
A0A2G9RPP9;A0A2G9RMX1	A0A2G9RPP9;A0A2G9RMX1	2;1	2;1	2;1	Uncharacterized protein;Uncharacterized protein	2	2	2	2	2	2	2	2	2	2	2	2	2	2	2	2	2	2	2	2	2	2	1	0	0	1	1	1	2	0	1	0	2	1	2	1	2	1	2	0	2	2	2	2
A0A2G9RPX1;A0A2G9RPQ0;A0A2G9RQ79	A0A2G9RPX1;A0A2G9RPQ0;A0A2G9RQ79	9;9;9	9;9;9	9;9;9	Uncharacterized protein;Uncharacterized protein;Uncharacterized protein	3	9	9	9	6	7	7	6	5	6	7	6	7	6	7	6	5	6	7	5	4	7	5	3	4	5	5	5	4	3	4	3	4	4	5	5	4	5	4	5	5	4	6	5
A0A2G9RPQ4	A0A2G9RPQ4	3	3	3	RNA helicase (Fragment)	1	3	3	3	2	2	2	2	2	1	2	2	2	2	2	2	2	2	2	1	2	2	1	2	1	1	2	2	2	2	2	2	2	2	2	2	2	2	1	1	2	2	2	2
A0A2G9RPQ6	A0A2G9RPQ6	9	9	9	116 kDa U5 small nuclear ribonucleoprotein component (Fragment)	1	9	9	9	5	5	4	4	4	4	5	5	4	4	6	5	6	4	4	5	5	6	4	4	2	3	3	0	2	2	3	4	4	3	1	3	4	2	3	5	5	7	6	5
A0A2G9RPQ7;A0A2G9RRQ5	A0A2G9RPQ7;A0A2G9RRQ5	1;1	1;1	1;1	tRNA-binding domain-containing protein;Uncharacterized protein	2	1	1	1	1	1	1	0	1	1	1	1	0	0	0	1	1	1	1	0	0	0	0	0	0	0	1	1	1	0	0	0	1	0	0	0	0	0	0	0	0	1	0	0
A0A2G9RPQ8	A0A2G9RPQ8	13	13	6	Adaptin_N domain-containing protein (Fragment)	1	13	13	6	6	8	11	10	9	8	7	8	9	10	9	7	7	10	9	8	7	8	9	8	6	6	3	6	7	5	7	6	5	7	7	6	8	7	5	8	8	8	8	11
A0A2G9RRS3;A0A2G9RPR6	A0A2G9RRS3;A0A2G9RPR6	7;7	7;7	7;7	Uncharacterized protein (Fragment);High mobility group protein B3	2	7	7	7	2	3	1	2	2	1	4	3	3	2	2	4	3	3	3	3	4	3	2	1	1	3	5	4	5	1	3	1	2	4	2	4	1	1	3	3	3	2	2	2
A0A2G9RPT5;A0A2G9RPV7	A0A2G9RPT5;A0A2G9RPV7	1;1	1;1	1;1	Reticulon (Fragment);Reticulon (Fragment)	2	1	1	1	1	1	1	1	1	0	1	1	1	1	1	1	1	1	0	1	1	1	1	1	1	1	1	1	1	1	0	1	1	1	1	1	1	1	1	1	1	1	1	1
A0A2G9RPT9	A0A2G9RPT9	2	2	2	Defense protein 3	1	2	2	2	2	2	2	2	1	1	0	1	1	1	2	2	1	1	2	0	2	2	0	0	1	0	0	0	0	0	0	1	1	0	1	0	0	0	1	0	2	2	2	1
A0A2G9RPU6	A0A2G9RPU6	1	1	1	Uncharacterized protein	1	1	1	1	0	1	1	1	0	1	0	1	1	1	1	1	1	1	1	0	1	0	1	0	0	0	0	0	0	0	0	0	0	0	0	0	0	0	0	0	1	1	1	1
A0A2G9RPV2	A0A2G9RPV2	3	3	3	Uncharacterized protein	1	3	3	3	2	2	2	2	2	2	2	1	2	1	2	2	2	3	2	2	3	1	2	2	2	2	3	2	1	2	2	2	2	1	2	2	3	2	2	2	2	3	2	3
A0A2G9RPY2	A0A2G9RPY2	1	1	1	Uncharacterized protein (Fragment)	1	1	1	1	1	1	1	1	1	1	1	1	0	0	0	1	1	0	1	1	1	0	1	1	0	1	1	0	0	1	1	1	1	1	1	1	1	1	1	1	1	1	1	1
A0A2G9RQ18;A0A2G9RPY8;A0A2G9RPX4	A0A2G9RQ18;A0A2G9RPY8;A0A2G9RPX4	6;6;3	6;6;3	6;6;3	Uncharacterized protein;Uncharacterized protein;RRM domain-containing protein	3	6	6	6	4	5	4	4	5	5	6	6	4	3	5	4	4	5	3	3	5	4	4	2	3	2	1	3	1	2	1	2	3	2	2	3	3	1	1	2	5	4	5	5
A0A2G9RPZ3	A0A2G9RPZ3	3	3	3	Uncharacterized protein	1	3	3	3	0	3	2	2	2	2	1	2	1	2	0	2	1	0	2	1	1	3	3	1	0	2	2	0	1	1	2	2	2	3	2	1	2	2	1	1	2	2	0	3
A0A2G9RQ01	A0A2G9RQ01	1	1	1	Uncharacterized protein (Fragment)	1	1	1	1	0	0	0	0	0	0	0	0	0	0	0	0	0	0	0	0	0	0	0	0	0	0	0	0	0	0	0	0	0	0	0	0	0	0	0	0	0	0	0	0
A0A2G9RQ11	A0A2G9RQ11	3	3	2	Calponin-homology (CH) domain-containing protein (Fragment)	1	3	3	2	2	2	2	3	2	3	3	3	3	3	3	3	3	3	3	3	2	3	2	2	1	2	2	0	1	2	3	2	1	2	3	3	2	3	3	2	3	3	3	2
A0A2G9RQ55	A0A2G9RQ55	3	3	2	Uncharacterized protein	1	3	3	2	0	0	0	0	0	0	1	0	1	1	1	0	0	1	1	1	0	0	2	2	0	0	0	0	0	0	0	1	0	1	0	0	1	0	0	1	1	1	1	0
A0A2G9RQ76	A0A2G9RQ76	2	1	1	GST C-terminal domain-containing protein (Fragment)	1	2	1	1	1	1	1	1	1	1	1	1	0	1	1	1	1	1	1	1	1	1	1	1	1	1	1	1	1	1	1	1	1	1	1	1	1	1	1	1	1	1	1	1
A0A2G9RS84;A0A2G9RQB5	A0A2G9RS84;A0A2G9RQB5	1;1	1;1	1;1	Rab-GAP TBC domain-containing protein;Rab-GAP TBC domain-containing protein	2	1	1	1	0	0	1	1	0	0	0	0	0	0	0	0	0	0	0	0	0	0	0	0	0	0	0	0	0	0	0	0	0	0	0	0	0	0	0	0	0	0	1	0
A0A2G9RSB9;A0A2G9RQF4	A0A2G9RSB9;A0A2G9RQF4	8;8	2;2	2;2	Tr-type G domain-containing protein;Tr-type G domain-containing protein	2	8	2	2	3	4	3	3	3	2	4	3	5	3	3	3	3	3	2	3	3	4	2	3	2	2	2	2	5	3	2	4	3	3	4	5	3	4	3	3	3	3	3	2
A0A2G9RQG7;A0A2G9RQH4	A0A2G9RQG7;A0A2G9RQH4	3;3	3;3	3;3	Fibrillar collagen NC1 domain-containing protein;Fibrillar collagen NC1 domain-containing protein	2	3	3	3	0	0	0	0	1	0	1	0	0	0	0	0	0	0	1	0	0	1	3	2	2	3	2	2	3	1	2	2	2	0	2	1	2	2	0	1	0	0	0	0
A0A2G9RQJ3	A0A2G9RQJ3	3	3	3	Uncharacterized protein (Fragment)	1	3	3	3	1	1	2	1	0	0	0	2	1	2	1	0	1	2	1	0	0	0	2	1	2	1	1	0	1	1	2	2	1	2	2	2	2	2	2	2	0	1	2	1
A0A2G9RQK2;A0A2G9RQL4;A0A2G9RQJ9	A0A2G9RQK2;A0A2G9RQL4	7;4;2	7;4;2	7;4;2	60S ribosomal protein L7a (Fragment);60S ribosomal protein L7a	3	7	7	7	6	6	5	5	5	5	4	5	4	6	6	5	4	6	5	6	5	6	5	3	2	4	4	4	4	3	4	4	4	4	4	4	4	4	3	5	5	5	5	4
A0A2G9RQM4	A0A2G9RQM4	9	9	9	Ribosomal_S7 domain-containing protein (Fragment)	1	9	9	9	5	8	5	7	5	7	7	6	7	8	8	6	8	7	5	7	7	5	5	5	5	6	5	5	5	6	5	5	5	6	5	6	5	7	4	7	6	5	7	8
A0A2G9RQN5;A0A2G9RQM0;A0A2G9RQM3;A0A2G9RSP5;A0A2G9RQM2	A0A2G9RQN5;A0A2G9RQM0	7;5;3;2;2	7;5;3;2;2	2;0;0;0;0	Uncharacterized protein;Uncharacterized protein	5	7	7	2	6	7	1	6	3	3	6	6	5	4	6	5	5	5	5	5	4	5	3	1	1	1	1	0	0	2	2	2	2	3	2	1	2	2	1	3	3	3	4	3
A0A2G9RQP5	A0A2G9RQP5	10	10	10	NAD_binding_1 domain-containing protein	1	10	10	10	5	7	5	7	5	5	7	6	5	4	4	5	5	5	5	5	6	6	4	6	5	7	3	3	4	4	6	3	3	3	3	3	4	5	3	6	6	6	6	7
A0A2G9RQQ6;A0A2G9RQK5;A0A2G9S0E7;A0A2G9RIF3;A0A2G9S373;A0A2G9SG77	A0A2G9RQQ6	5;2;1;1;1;1	5;2;1;1;1;1	1;0;0;0;1;0	Uncharacterized protein	6	5	5	1	0	2	3	3	4	0	3	1	3	3	2	3	2	3	1	3	1	3	2	1	0	1	1	1	3	1	0	1	1	1	2	1	3	1	2	1	5	4	2	4
A0A2G9RQU8	A0A2G9RQU8	2	2	2	Uncharacterized protein	1	2	2	2	0	0	0	0	0	0	0	0	0	0	0	0	0	0	0	0	0	0	1	0	0	0	1	0	0	0	0	0	0	0	0	0	0	1	0	1	0	0	0	0
A0A2G9RQU9	A0A2G9RQU9	9	9	9	40S ribosomal protein S18	1	9	9	9	7	7	7	6	6	7	6	7	6	7	6	6	7	5	7	7	6	7	7	8	7	7	7	6	7	8	7	7	7	7	8	8	6	7	7	7	7	4	6	7
A0A2G9RQW7	A0A2G9RQW7	2	2	2	Uncharacterized protein (Fragment)	1	2	2	2	0	1	0	1	2	2	1	1	1	1	1	1	2	2	2	2	2	1	2	1	1	1	1	1	1	1	1	1	2	1	1	0	1	1	1	0	2	0	1	1
A0A2G9RQZ4;A0A2G9RSW1;A0A2G9RT18;A0A2G9RR41	A0A2G9RQZ4;A0A2G9RSW1;A0A2G9RT18	6;6;5;1	6;6;5;1	6;6;5;1	Ubiquinone biosynthesis monooxygenase COQ6, mitochondrial;Ubiquinone biosynthesis monooxygenase COQ6, mitochondrial;FAD_binding_3 domain-containing protein	4	6	6	6	1	4	4	3	4	4	2	2	2	3	3	3	4	1	4	3	1	3	0	2	3	2	2	0	1	1	1	3	1	3	3	2	1	2	3	3	5	3	3	3
A0A2G9RR06;A0A2G9RT26	A0A2G9RR06;A0A2G9RT26	2;2	2;2	2;2	Uncharacterized protein;Flavodoxin_2 domain-containing protein (Fragment)	2	2	2	2	0	2	0	1	1	1	0	1	1	1	1	0	0	1	0	1	1	1	0	0	0	0	0	0	0	0	0	0	0	0	0	0	0	0	0	0	0	0	2	2
A0A2G9RR13	A0A2G9RR13	4	4	4	Sulfatase domain-containing protein	1	4	4	4	0	1	1	1	1	1	3	0	2	2	2	2	1	2	2	1	2	2	1	1	1	1	3	0	2	0	0	1	0	0	0	1	0	0	2	0	1	1	3	2
A0A2G9RR47	A0A2G9RR47	2	2	2	GST N-terminal domain-containing protein	1	2	2	2	1	1	2	0	1	2	0	1	1	1	1	1	0	1	1	1	0	1	0	0	0	0	0	1	0	0	2	0	0	1	1	0	1	0	1	1	2	0	0	0
A0A2G9RR52;A0A2G9RRJ8	A0A2G9RR52;A0A2G9RRJ8	4;4	4;4	4;4	Aldolase_II domain-containing protein;Aldolase_II domain-containing protein	2	4	4	4	1	1	1	1	1	0	1	0	1	0	0	0	1	1	1	0	1	0	1	0	1	1	1	0	1	1	0	1	2	2	0	1	0	3	2	1	0	0	0	1
A0A2G9RR63;A0A2G9RT22	A0A2G9RR63;A0A2G9RT22	17;15	17;15	17;15	AIR carboxylase;AIR carboxylase	2	17	17	17	16	15	12	12	14	14	12	14	14	14	14	14	13	14	13	14	13	13	14	14	13	15	14	15	14	16	14	12	13	15	14	15	15	13	14	14	13	14	12	13
A0A2G9RR74;A0A2G9RR87	A0A2G9RR74;A0A2G9RR87	8;8	8;8	8;8	Uncharacterized protein (Fragment);Uncharacterized protein (Fragment)	2	8	8	8	5	3	4	4	3	4	4	4	3	4	5	4	4	5	4	4	4	6	3	3	4	4	4	3	3	4	3	3	3	3	4	4	4	3	3	3	5	5	5	5
A0A2G9RRA9	A0A2G9RRA9	6	6	6	Uncharacterized protein (Fragment)	1	6	6	6	4	0	5	3	2	3	0	2	0	3	4	2	1	3	0	2	0	3	3	1	3	5	5	2	4	2	1	0	3	5	4	3	5	2	3	4	4	5	1	3
A0A2G9RRD9	A0A2G9RRD9	1	1	1	Sepiapterin reductase	1	1	1	1	1	1	1	1	1	1	1	1	1	1	1	1	1	1	1	1	1	1	1	1	1	1	1	1	0	1	1	1	1	1	1	1	1	1	1	1	1	1	1	1
A0A2G9RRE1	A0A2G9RRE1	2	2	2	Uncharacterized protein	1	2	2	2	0	1	1	1	1	0	1	0	1	0	1	0	1	1	1	1	2	1	0	0	0	0	0	1	0	1	0	0	1	0	0	0	0	0	0	0	2	1	1	1
A0A2G9RRG4	A0A2G9RRG4	3	3	2	Vps5 domain-containing protein (Fragment)	1	3	3	2	2	3	3	3	3	3	3	3	3	3	3	3	2	3	3	3	2	3	3	2	3	2	1	2	2	2	2	3	1	2	2	2	2	2	2	2	3	2	2	3
A0A2G9RRH1	A0A2G9RRH1	4	4	4	Uncharacterized protein (Fragment)	1	4	4	4	4	3	2	2	2	3	2	3	2	2	2	3	2	3	2	3	2	2	3	3	3	2	4	4	4	4	4	4	4	3	3	3	4	2	3	2	4	3	2	2
A0A2G9RRH5	A0A2G9RRH5	7	7	7	Calponin-homology (CH) domain-containing protein (Fragment)	1	7	7	7	7	7	5	7	6	5	7	7	7	7	7	7	5	7	7	6	5	6	6	5	4	4	5	5	5	5	6	5	5	5	5	5	5	5	7	5	5	5	5	6
A0A2G9RRI3	A0A2G9RRI3	11	7	7	14_3_3 domain-containing protein (Fragment)	1	11	7	7	6	7	9	6	9	8	9	8	9	9	9	9	8	9	10	8	8	10	7	8	8	8	8	8	7	9	6	5	6	5	6	8	7	6	7	5	7	7	7	8
A0A2G9RRK5;A0A2G9RRP1	A0A2G9RRK5;A0A2G9RRP1	1;1	1;1	1;1	Deoxyribonuclease II;Deoxyribonuclease II	2	1	1	1	1	1	1	1	1	1	1	1	1	1	1	1	1	1	1	1	1	1	1	1	1	1	1	0	1	1	1	1	0	0	1	1	1	1	1	1	1	1	1	0
A0A2G9RRM1	A0A2G9RRM1	2	2	1	UBC core domain-containing protein (Fragment)	1	2	2	1	0	1	1	1	0	0	1	0	0	0	0	0	1	0	0	1	0	1	0	1	0	2	0	0	1	0	0	1	0	1	0	0	0	0	0	0	1	0	1	1
A0A2G9RRM6;A0A2G9S2Q9	A0A2G9RRM6;A0A2G9S2Q9	2;1	2;1	2;1	Wiskott-Aldrich syndrome protein family member;WH2 domain-containing protein (Fragment)	2	2	2	2	0	1	2	0	1	1	2	2	2	2	2	2	2	2	2	2	2	2	2	2	2	2	2	2	2	2	1	2	2	2	2	2	2	1	1	2	2	2	1	2
A0A2G9RRN1;A0A2G9RRP0;A0A2G9P868;A0A2G9RVL5;A0A2G9RXD8	A0A2G9RRN1;A0A2G9RRP0	15;13;2;1;1	15;13;2;1;1	15;13;2;1;1	Chloride intracellular channel protein;Chloride intracellular channel protein	5	15	15	15	8	8	7	8	7	8	7	8	8	10	7	10	7	5	8	9	7	8	8	7	6	3	5	4	6	4	5	6	6	6	7	6	6	6	4	6	6	8	9	7
A0A2G9RRQ2	A0A2G9RRQ2	4	2	2	NACHT domain-containing protein (Fragment)	1	4	2	2	4	4	2	3	2	3	2	1	3	4	3	3	3	3	3	4	2	3	2	3	1	2	3	0	3	3	3	3	1	3	3	3	3	3	2	3	3	1	4	4
A0A2G9RRQ7	A0A2G9RRQ7	2	2	2	TATA-binding protein-associated factor 2N	1	2	2	2	1	1	1	1	1	1	1	1	1	1	1	1	1	1	1	1	1	1	1	1	2	0	1	1	1	1	1	2	1	1	0	1	1	1	0	1	1	1	1	1
A0A2G9RTQ6;A0A2G9RRV3;A0A2G9RRR8;A0A2G9RRW6	A0A2G9RTQ6;A0A2G9RRV3;A0A2G9RRR8;A0A2G9RRW6	3;3;3;3	3;3;3;3	3;3;3;3	CUGBP Elav-like family member 1;CUGBP Elav-like family member 1;CUGBP Elav-like family member 1;Uncharacterized protein	4	3	3	3	0	0	0	2	0	2	2	1	0	0	0	1	1	1	1	1	1	1	0	0	0	1	0	1	1	1	1	1	2	1	1	1	2	2	1	2	0	1	2	1
A0A2G9RRV2;A0A2G9RRZ5;A0A2G9RTY4	A0A2G9RRV2;A0A2G9RRZ5;A0A2G9RTY4	8;4;4	8;4;4	8;4;4	Uncharacterized protein (Fragment);PKS_KS domain-containing protein;PKS_KS domain-containing protein	3	8	8	8	2	1	0	1	3	3	3	2	4	0	4	0	0	4	0	3	0	0	0	0	0	3	0	0	2	0	3	0	0	1	0	0	0	0	0	0	0	0	1	1
A0A2G9RRV8;A0A2G9RRQ8;A0A2G9RRR0;A0A2G9RRU7	A0A2G9RRV8;A0A2G9RRQ8;A0A2G9RRR0	11;10;8;2	11;10;8;2	11;10;8;2	Uncharacterized protein;Uncharacterized protein;Uncharacterized protein	4	11	11	11	2	1	2	1	3	2	5	6	4	6	5	3	4	3	3	6	4	6	4	0	1	4	6	4	6	4	6	2	2	3	3	4	2	3	3	3	1	1	3	3
A0A2G9RRX1	A0A2G9RRX1	6	6	6	Uncharacterized protein (Fragment)	1	6	6	6	4	4	1	3	3	3	3	2	3	2	4	2	3	3	5	3	4	2	3	3	3	4	5	4	5	3	4	3	3	4	4	5	4	4	4	4	3	4	4	3
A0A2G9RRX9	A0A2G9RRX9	1	1	1	Uncharacterized protein	1	1	1	1	0	1	0	0	0	0	0	0	0	0	0	0	0	0	0	0	0	0	1	0	0	0	0	0	0	0	0	0	0	0	0	0	0	0	0	0	0	1	0	0
A0A2G9RRZ7	A0A2G9RRZ7	2	2	2	KR domain-containing protein	1	2	2	2	1	0	0	0	1	1	0	1	1	1	2	0	0	2	0	1	0	0	0	0	1	1	0	0	1	0	2	0	0	0	0	0	1	1	0	1	0	0	0	0
A0A2G9RS26	A0A2G9RS26	13	13	13	Calponin-homology (CH) domain-containing protein (Fragment)	1	13	13	13	6	7	6	6	7	5	8	8	8	8	7	10	8	8	6	7	7	8	7	7	6	7	4	3	6	3	3	7	7	6	7	7	4	9	8	7	8	7	9	9
A0A2G9RSB2	A0A2G9RSB2	1	1	1	Uncharacterized protein (Fragment)	1	1	1	1	0	0	1	1	0	1	1	0	1	1	1	1	0	1	0	1	1	0	0	0	1	0	0	1	1	0	0	1	0	0	1	0	0	1	0	0	1	1	0	1
A0A2G9RSI5;A0A2G9RSE4	A0A2G9RSI5;A0A2G9RSE4	2;2	2;2	2;2	Integrin beta;Integrin beta	2	2	2	2	2	1	1	1	1	1	1	1	1	1	1	1	0	1	1	2	1	0	0	1	0	1	1	0	0	0	0	0	1	0	1	0	0	0	0	0	2	2	2	1
A0A2G9RSH1;A0A2G9RSU3	A0A2G9RSH1;A0A2G9RSU3	2;2	2;2	1;1	Uncharacterized protein;Uncharacterized protein	2	2	2	1	2	2	2	0	1	1	1	2	1	2	2	2	1	2	2	1	2	0	1	2	0	1	2	0	1	1	1	0	0	2	0	1	1	1	2	1	2	2	1	1
A0A2G9RSH8	A0A2G9RSH8	3	3	3	Uncharacterized protein (Fragment)	1	3	3	3	1	1	2	1	2	1	1	0	1	2	1	1	1	1	1	1	1	2	0	1	0	0	0	0	0	1	0	1	1	0	1	0	0	0	1	1	2	2	1	3
A0A2G9RSH9	A0A2G9RSH9	4	4	4	HotDog ACOT-type domain-containing protein	1	4	4	4	2	1	1	1	1	1	2	0	1	1	1	1	3	1	2	1	1	1	2	1	0	2	1	0	1	1	0	1	1	2	1	1	1	1	1	2	0	0	2	2
A0A2G9RSI6;A0A2G9RSV1	A0A2G9RSI6;A0A2G9RSV1	6;6	6;6	6;6	Uncharacterized protein;Uncharacterized protein	2	6	6	6	1	4	2	3	4	2	4	2	1	2	2	4	5	2	5	3	3	4	3	2	3	2	1	3	4	2	1	3	3	1	2	4	1	1	1	3	2	0	3	4
A0A2G9RSK3	A0A2G9RSK3	15	15	15	UDP-glucose 6-dehydrogenase	1	15	15	15	13	13	12	13	12	12	11	12	11	11	11	10	11	11	12	11	13	12	13	13	13	13	12	12	12	12	13	13	13	12	11	12	13	12	9	12	11	11	13	12
A0A2G9RSK7;A0A2G9RSX4	A0A2G9RSK7;A0A2G9RSX4	6;6	6;6	6;6	60S ribosomal protein L9 (Fragment);60S ribosomal protein L9 (Fragment)	2	6	6	6	2	3	4	4	4	3	4	3	3	2	1	3	3	3	5	3	3	3	3	3	4	4	4	4	4	3	2	4	4	4	4	4	3	4	4	4	4	3	3	2
C1C4J2;A0A2G9RSN0;A0A2G9RSR3	C1C4J2;A0A2G9RSN0;A0A2G9RSR3	2;2;1	2;2;1	2;2;1	V-type proton ATPase subunit D;V-type proton ATPase subunit D (Fragment);V-type proton ATPase subunit D (Fragment)	3	2	2	2	1	0	0	1	0	0	0	1	0	0	0	0	0	1	2	0	0	1	0	1	0	1	2	0	0	0	1	1	1	1	0	0	0	0	0	0	0	0	0	0
A0A2G9RSP0	A0A2G9RSP0	15	15	15	Perilipin	1	15	15	15	8	10	10	8	10	10	9	11	11	10	10	10	11	11	10	11	11	11	8	6	7	7	10	8	8	9	6	8	8	8	8	5	8	6	7	6	10	9	9	10
A0A2G9RSP4	A0A2G9RSP4	4	4	4	NAD_binding_11 domain-containing protein	1	4	4	4	3	2	2	3	2	3	3	2	2	3	3	1	2	3	2	2	1	3	3	2	3	3	3	2	3	2	3	3	1	2	3	2	2	3	3	1	1	2	3	3
A0A2G9RSS6	A0A2G9RSS6	1	1	1	Uncharacterized protein	1	1	1	1	0	0	0	1	1	1	0	1	0	1	0	1	0	0	1	1	0	1	0	0	0	0	0	0	0	0	0	0	0	0	0	0	0	0	0	0	0	0	1	1
A0A2G9RSV5	A0A2G9RSV5	6	6	6	PX domain-containing protein (Fragment)	1	6	6	6	3	3	2	3	3	2	2	2	3	2	3	3	3	3	3	3	3	2	4	4	3	1	2	3	3	4	2	3	3	3	3	4	4	3	3	5	3	3	3	3
A0A2G9RSW9	A0A2G9RSW9	2	2	2	Uncharacterized protein	1	2	2	2	1	2	2	1	1	1	1	0	1	1	1	1	1	1	1	2	1	1	0	1	1	1	0	0	0	1	0	0	1	1	0	1	1	1	1	1	2	1	1	2
A0A2G9RSY4	A0A2G9RSY4	1	1	1	NAD_synthase domain-containing protein	1	1	1	1	0	0	0	0	0	0	0	0	0	0	0	0	0	0	0	0	0	0	1	0	0	1	1	0	1	1	0	0	0	1	1	1	1	1	0	1	0	0	0	0
A0A2G9RSY7	A0A2G9RSY7	18	18	18	FERM domain-containing protein (Fragment)	1	18	18	18	12	12	11	9	11	10	12	12	11	11	11	11	10	11	13	12	10	11	11	12	11	10	12	10	9	11	9	8	13	10	11	9	10	11	10	11	9	10	11	11
A0A2G9RT08	A0A2G9RT08	4	3	3	Aldo_ket_red domain-containing protein	1	4	3	3	2	2	2	2	2	2	2	1	2	3	3	2	3	2	3	3	2	2	2	2	3	2	3	2	2	3	2	3	3	1	2	2	1	3	3	1	1	2	1	2
A0A2G9RT11	A0A2G9RT11	5	4	4	Uncharacterized protein (Fragment)	1	5	4	4	3	3	4	3	3	3	3	4	4	3	4	3	3	3	4	3	2	3	3	2	2	3	3	2	2	2	2	2	2	3	2	4	2	3	3	2	5	2	5	3
A0A2G9RT35	A0A2G9RT35	2	2	2	Uncharacterized protein	1	2	2	2	1	2	2	2	2	0	1	0	0	0	2	0	0	1	0	1	1	0	1	1	0	0	1	0	1	0	1	1	0	2	2	1	0	2	1	2	0	0	0	1
A0A2G9RT63	A0A2G9RT63	1	1	1	Peptidase S1 domain-containing protein	1	1	1	1	0	0	0	0	0	0	0	0	0	0	0	0	0	0	0	0	0	0	0	0	0	0	0	0	0	0	0	0	0	0	0	0	0	0	0	0	0	0	0	0
A0A2G9RTA7	A0A2G9RTA7	18	1	1	Uncharacterized protein (Fragment)	1	18	1	1	15	15	11	15	12	14	14	14	14	13	13	14	12	14	13	14	12	14	15	15	15	15	12	16	15	14	13	14	16	15	15	16	16	15	16	15	12	13	13	14
A0A2G9RTB7	A0A2G9RTB7	6	6	6	FMN hydroxy acid dehydrogenase domain-containing protein (Fragment)	1	6	6	6	0	0	0	1	2	0	1	0	2	1	5	0	0	5	1	2	1	0	1	1	1	1	1	1	1	1	2	1	1	1	1	1	1	1	1	1	3	0	5	1
A0A2G9RTD7	A0A2G9RTD7	6	6	6	Uncharacterized protein	1	6	6	6	5	5	4	4	4	4	5	5	5	4	5	3	4	4	5	4	4	4	4	4	4	4	5	5	5	4	5	4	5	4	4	5	4	4	5	4	4	4	5	5
A0A2G9RTD9;A0A2G9RVT5;A0A2G9RVT7	A0A2G9RTD9	3;1;1	3;1;1	2;1;1	VIT domain-containing protein (Fragment)	3	3	3	2	3	1	2	1	2	2	1	3	1	1	2	1	2	1	2	1	2	1	1	1	0	0	2	1	1	1	1	0	1	2	1	1	0	1	1	1	1	3	3	2
A0A2G9RTF4	A0A2G9RTF4	3	3	3	Uncharacterized protein (Fragment)	1	3	3	3	3	3	3	3	3	3	3	3	3	3	3	3	3	3	3	3	3	3	3	3	3	3	3	3	3	3	3	3	3	3	3	3	3	3	3	3	3	3	3	3
A0A2G9RTH8	A0A2G9RTH8	1	1	1	Anticodon_1 domain-containing protein	1	1	1	1	1	1	1	0	1	0	0	0	1	0	0	0	0	0	0	0	0	1	1	1	1	0	1	0	1	1	1	1	1	1	1	1	1	1	1	1	0	0	1	0
A0A2G9RTJ4	A0A2G9RTJ4	2	2	2	Uncharacterized protein	1	2	2	2	2	2	2	2	2	2	2	2	2	2	2	2	2	2	2	2	2	2	1	1	2	2	2	0	2	2	2	1	2	1	2	1	1	2	1	1	2	2	2	2
A0A2G9RTN3	A0A2G9RTN3	3	3	3	ZnF_CDGSH domain-containing protein (Fragment)	1	3	3	3	1	3	2	0	2	0	2	1	0	0	0	1	1	2	2	2	0	2	2	2	2	2	2	2	2	2	2	2	2	2	2	2	2	2	2	3	2	1	2	2
A0A2G9RTN9	A0A2G9RTN9	7	7	7	Uncharacterized protein	1	7	7	7	1	6	3	3	4	2	3	2	2	2	2	2	3	3	3	3	1	3	2	5	3	4	4	1	3	2	2	3	2	3	3	2	2	2	2	3	3	3	3	4
A0A2G9RTQ1	A0A2G9RTQ1	9	9	9	Myosin_tail_1 domain-containing protein	1	9	9	9	8	8	8	8	8	8	8	8	8	7	8	7	8	8	8	8	7	7	8	8	7	7	7	5	7	7	8	6	6	7	7	7	7	7	6	7	7	6	7	6
A0A2G9RTQ5	A0A2G9RTQ5	10	10	10	Aconitase_C domain-containing protein	1	10	10	10	5	6	6	3	5	5	5	5	5	3	6	6	5	6	6	5	3	6	6	4	4	6	5	5	4	6	4	3	3	6	4	7	4	3	6	7	4	2	5	3
A0A2G9RTR4	A0A2G9RTR4	3	3	3	Uncharacterized protein	1	3	3	3	1	1	2	1	1	1	1	0	2	2	1	1	2	1	2	1	2	1	1	1	1	0	1	1	1	0	1	1	2	1	1	1	1	1	1	1	2	1	1	2
A0A2G9RTR5	A0A2G9RTR5	2	2	2	Peptidase_M14 domain-containing protein (Fragment)	1	2	2	2	0	0	0	0	0	1	0	0	0	0	0	0	0	0	0	1	0	0	0	0	0	0	0	0	0	0	0	0	0	0	0	0	0	0	0	1	0	0	0	0
A0A2G9RTR7	A0A2G9RTR7	7	7	7	Uncharacterized protein (Fragment)	1	7	7	7	5	6	6	5	6	5	5	5	6	6	5	5	6	6	5	6	7	6	7	7	7	5	5	5	6	6	6	6	5	6	7	7	6	7	5	7	5	6	5	6
A0A2G9RTW7	A0A2G9RTW7	11	11	11	B30.2/SPRY domain-containing protein	1	11	11	11	4	5	5	5	3	5	6	7	6	5	5	5	6	4	7	5	7	5	8	5	7	5	7	5	7	7	5	6	7	7	7	5	6	8	6	6	7	6	5	4
A0A2G9RU00;A0A2G9RTZ2	A0A2G9RU00;A0A2G9RTZ2	1;1	1;1	1;1	Ku_PK_bind domain-containing protein (Fragment);Ku_PK_bind domain-containing protein (Fragment)	2	1	1	1	0	1	0	1	0	0	1	0	1	0	1	1	1	1	1	1	1	1	0	0	0	0	1	0	0	0	0	0	0	1	0	1	0	1	1	1	0	0	1	1
A0A2G9RU01	A0A2G9RU01	4	4	4	Galectin	1	4	4	4	3	2	2	3	3	2	3	4	2	4	2	3	3	2	2	4	2	3	3	4	3	3	3	4	3	4	3	3	3	4	3	3	3	2	4	2	2	3	3	2
A0A2G9RU15	A0A2G9RU15	6	6	6	Uncharacterized protein (Fragment)	1	6	6	6	1	3	1	1	1	1	1	1	1	1	2	2	2	2	1	2	2	2	1	1	1	2	3	1	3	1	1	1	2	2	3	1	2	1	2	2	1	1	3	1
A0A2G9RU37	A0A2G9RU37	19	19	19	H(+)-transporting two-sector ATPase	1	19	19	19	16	16	14	14	16	14	14	14	13	14	16	16	16	16	15	15	14	15	14	14	15	16	17	15	14	14	14	16	15	16	15	16	14	15	14	16	15	16	18	17
A0A2G9RU61	A0A2G9RU61	3	3	3	Uncharacterized protein (Fragment)	1	3	3	3	1	1	1	1	1	1	1	2	1	2	1	3	3	1	3	2	2	1	1	3	1	0	1	1	0	0	1	1	1	2	1	2	1	1	2	1	1	1	1	1
A0A2G9RU72;Q5Q1M0	A0A2G9RU72;Q5Q1M0	1;1	1;1	1;1	PCNA_C domain-containing protein;Proliferating cell nuclear antigen (Fragment)	2	1	1	1	1	1	0	1	0	0	1	0	0	1	0	1	1	0	1	1	1	0	0	0	0	0	0	0	0	0	0	0	0	0	0	0	0	0	1	1	1	1	1	0
A0A2G9RU74	A0A2G9RU74	1	1	1	Uncharacterized protein (Fragment)	1	1	1	1	0	1	0	1	0	1	0	1	1	1	0	0	1	1	0	1	0	0	1	1	0	0	1	0	0	0	0	0	0	0	0	0	0	0	0	0	1	1	1	1
A0A2G9RUB5;A0A2G9RUB8;A0A2G9RU96	A0A2G9RUB5;A0A2G9RUB8;A0A2G9RU96	1;1;1	1;1;1	1;1;1	Uncharacterized protein;Uncharacterized protein;Uncharacterized protein (Fragment)	3	1	1	1	0	0	0	0	0	0	0	0	0	0	0	0	0	0	0	0	0	0	0	0	0	0	0	0	0	0	0	0	0	0	0	0	0	0	0	0	0	0	0	0
A0A2G9RU98	A0A2G9RU98	7	7	7	Uncharacterized protein	1	7	7	7	4	5	5	5	3	4	5	5	4	5	3	4	3	3	4	4	2	4	4	5	4	4	5	5	4	6	5	4	5	5	5	4	6	5	5	4	5	5	6	6
A0A2G9RUA1;A0A2G9RUB2	A0A2G9RUA1	7;3	7;3	7;3	Uncharacterized protein	2	7	7	7	5	4	5	5	5	4	4	5	6	5	5	6	6	3	5	6	4	4	4	4	3	4	3	2	3	3	4	1	4	4	3	6	4	4	3	6	4	3	2	4
A0A2G9RUF0;A0A2G9RUE4	A0A2G9RUF0;A0A2G9RUE4	14;12	14;12	14;12	DEAH box protein 9 (Fragment);DEAH box protein 9 (Fragment)	2	14	14	14	7	9	8	11	9	7	7	10	11	9	12	12	9	12	8	9	12	10	9	7	5	7	6	3	5	4	7	6	5	9	9	8	6	8	8	9	10	11	9	10
A0A2G9RUJ6	A0A2G9RUJ6	1	1	1	Uncharacterized protein (Fragment)	1	1	1	1	1	1	0	1	1	0	0	1	1	0	1	0	0	1	1	0	1	0	1	1	0	0	0	0	1	0	0	0	0	1	0	0	0	0	0	1	1	1	1	0
A0A2G9RUJ7	A0A2G9RUJ7	5	5	5	Aconitate hydratase (Fragment)	1	5	5	5	2	3	4	4	3	4	4	4	4	4	4	3	4	4	2	4	4	4	3	2	3	4	2	2	4	3	3	2	4	4	3	3	2	5	2	4	2	3	5	5
A0A2G9RUK9;A0A2G9RWF2	A0A2G9RUK9;A0A2G9RWF2	4;4	4;4	4;4	Uncharacterized protein (Fragment);Uncharacterized protein	2	4	4	4	3	3	3	2	2	3	3	2	1	2	2	2	3	3	3	3	1	2	2	2	2	2	3	1	3	2	2	2	2	3	2	3	2	3	3	3	3	2	3	3
A0A2G9RUM9	A0A2G9RUM9	16	16	16	Uncharacterized protein	1	16	16	16	14	11	12	11	12	14	12	11	12	11	9	11	13	9	11	12	11	12	12	10	10	12	10	12	13	14	12	13	12	12	12	13	11	11	11	14	10	11	11	11
A0A2G9RUP0	A0A2G9RUP0	2	2	2	Uncharacterized protein	1	2	2	2	1	0	1	1	1	0	2	1	1	0	2	0	0	0	1	0	2	1	1	0	0	2	1	0	0	0	0	0	1	0	0	1	1	0	1	1	1	1	1	1
A0A2G9RUP3	A0A2G9RUP3	6	6	6	Peptidyl-prolyl cis-trans isomerase	1	6	6	6	2	3	2	3	2	3	3	3	2	3	2	1	2	0	0	1	3	2	2	3	3	3	1	2	2	0	1	2	1	1	2	1	2	1	2	3	2	1	3	3
A0A2G9RUS3;A0A2G9S714;A0A2G9S7J8	A0A2G9RUS3	8;3;1	8;3;1	5;0;0	Uncharacterized protein	3	8	8	5	4	7	4	3	5	3	6	3	4	4	2	3	1	3	2	6	2	5	3	3	3	3	2	3	2	5	2	2	3	3	3	4	5	2	4	5	4	4	4	3
A0A2G9RUS5	A0A2G9RUS5	4	4	4	GB1/RHD3-type G domain-containing protein	1	4	4	4	1	1	0	1	0	0	0	0	0	0	0	0	1	1	1	0	0	0	2	1	0	0	2	0	1	1	1	1	1	2	1	1	2	1	3	2	0	0	1	0
A0A2G9RUT6	A0A2G9RUT6	4	4	4	15-oxoprostaglandin 13-reductase (Fragment)	1	4	4	4	2	1	2	1	3	2	1	2	3	1	0	1	1	1	1	0	2	1	1	2	1	2	2	3	1	2	0	2	1	1	3	2	1	1	2	2	3	2	1	0
A0A2G9RUU9;A0A2G9QLW9	A0A2G9RUU9	4;1	4;1	4;1	Uncharacterized protein	2	4	4	4	4	4	4	4	4	3	3	4	3	4	3	3	3	4	3	3	3	3	3	3	2	2	2	2	2	2	2	2	2	2	2	2	2	2	2	2	3	4	3	4
A0A2G9RUV9	A0A2G9RUV9	2	2	2	Uncharacterized protein (Fragment)	1	2	2	2	1	0	0	1	2	0	0	1	1	2	1	0	2	1	1	0	1	2	1	0	1	0	1	0	0	1	0	0	0	1	0	0	0	0	0	0	0	0	0	1
A0A2G9RUW6	A0A2G9RUW6	2	2	2	Carn_acyltransf domain-containing protein	1	2	2	2	0	0	0	0	0	0	0	0	0	0	1	0	0	0	0	0	0	0	0	0	0	0	0	0	0	0	0	0	0	0	0	0	0	0	0	0	0	0	0	0
A0A2G9RUW7	A0A2G9RUW7	10	10	10	Uncharacterized protein	1	10	10	10	1	5	7	6	6	6	4	6	5	4	3	4	5	1	3	5	4	8	3	5	3	5	3	0	5	4	3	2	1	3	5	3	2	3	2	5	7	4	3	3
A0A2G9RV01;A0A2G9RV00;A0A2G9RV24	A0A2G9RV01;A0A2G9RV00	88;75;12	88;75;12	75;62;12	Filamin-A;Uncharacterized protein (Fragment)	3	88	88	75	68	60	62	57	58	55	60	61	59	61	56	59	56	58	54	52	51	55	46	44	47	51	57	43	54	47	51	48	50	50	55	48	52	49	63	54	55	51	56	56
A0A2G9RV13	A0A2G9RV13	5	5	5	KOW domain-containing protein	1	5	5	5	3	4	4	4	5	4	3	3	3	3	4	4	3	4	4	4	5	3	4	4	3	3	4	4	4	3	3	3	4	3	3	5	4	4	5	5	5	4	3	4
A0A2G9RV56	A0A2G9RV56	3	3	3	Uncharacterized protein (Fragment)	1	3	3	3	0	1	1	1	1	1	1	1	1	1	1	2	1	0	1	1	1	2	1	0	0	0	1	0	0	1	1	1	0	1	0	1	0	1	1	1	1	1	2	1
A0A2G9RV62;A0A2G9RT87;A0A2G9RV60;A0A2G9RT93	A0A2G9RV62;A0A2G9RT87;A0A2G9RV60;A0A2G9RT93	15;14;12;11	15;14;12;11	15;14;12;11	Uncharacterized protein;Uncharacterized protein;Propionyl-CoA carboxylase beta chain, mitochondrial;Uncharacterized protein	4	15	15	15	10	11	11	11	10	9	10	11	10	9	9	9	11	10	9	10	8	9	9	10	11	11	9	7	11	9	9	9	10	11	10	12	7	10	10	11	9	10	9	10
A0A2G9RV90	A0A2G9RV90	3	3	3	Uncharacterized protein (Fragment)	1	3	3	3	0	0	0	0	0	0	0	0	0	0	0	2	0	0	0	0	0	0	0	0	1	0	1	0	0	0	0	0	1	0	0	2	0	0	2	0	0	0	0	0
A0A2G9RVB7	A0A2G9RVB7	2	2	2	Junction plakoglobin (Fragment)	1	2	2	2	1	1	1	1	1	0	1	1	1	1	1	1	1	1	1	1	1	1	1	1	1	1	2	1	2	0	1	2	1	2	2	2	2	2	2	2	1	1	1	1
A0A2G9RVH6	A0A2G9RVH6	2	2	2	Uncharacterized protein	1	2	2	2	0	1	0	0	0	0	0	0	0	0	0	0	0	0	0	0	0	0	0	0	0	0	0	0	0	0	0	0	0	0	0	0	0	0	0	0	0	0	0	0
A0A2G9RVH8	A0A2G9RVH8	4	4	4	SAB domain-containing protein (Fragment)	1	4	4	4	2	3	3	3	3	3	3	4	3	2	3	3	2	2	4	3	3	3	2	3	2	3	4	2	4	2	2	3	2	4	2	2	1	4	3	4	2	2	2	1
A0A2G9RVI3;C1C511;C1C3L1	A0A2G9RVI3	4;1;1	4;1;1	4;1;1	SUI1 domain-containing protein (Fragment)	3	4	4	4	1	1	1	0	0	2	0	0	0	0	1	0	0	1	1	1	1	1	2	1	1	1	0	0	1	0	0	2	0	2	0	2	1	0	0	1	2	2	0	0
A0A2G9RVJ6	A0A2G9RVJ6	4	4	4	Allantoate amidinohydrolase	1	4	4	4	2	3	2	3	3	3	2	3	3	2	3	3	3	3	2	1	3	3	4	1	2	3	4	2	3	3	3	2	2	2	3	2	2	2	3	2	3	3	3	3
A0A2G9RVK9;A0A2G9RVL1	A0A2G9RVK9;A0A2G9RVL1	12;12	12;12	12;12	Uncharacterized protein (Fragment);Uncharacterized protein (Fragment)	2	12	12	12	8	7	9	8	9	10	8	9	9	7	10	8	9	8	9	11	8	9	9	8	8	8	9	11	9	9	10	8	9	10	10	9	9	10	10	9	9	8	4	7
A0A2G9RVL2	A0A2G9RVL2	10	10	10	Aconitase domain-containing protein	1	10	10	10	4	4	6	3	6	5	6	4	7	4	7	4	4	6	6	5	1	5	4	8	6	4	4	2	6	3	5	3	4	4	6	4	4	5	5	5	5	3	6	5
A0A2G9RVM2	A0A2G9RVM2	4	4	4	Uncharacterized protein (Fragment)	1	4	4	4	1	2	2	3	1	0	1	3	2	1	3	2	1	2	3	2	3	2	2	2	0	1	2	1	1	1	1	2	2	2	2	2	1	2	2	2	3	3	2	3
A0A2G9RVR0;A0A2G9RVS9;A0A2G9RVQ8	A0A2G9RVR0;A0A2G9RVS9	10;8;2	10;8;2	10;8;2	Calpain inhibitor (Fragment);Calpain inhibitor	3	10	10	10	6	5	5	4	5	5	3	4	3	5	4	4	5	5	5	6	4	5	5	4	5	7	5	3	6	6	4	4	3	4	4	4	3	5	3	4	5	3	5	4
A0A2G9RW05	A0A2G9RW05	7	6	6	Aldo_ket_red domain-containing protein (Fragment)	1	7	6	6	6	6	6	6	6	5	6	6	6	7	6	6	6	6	6	6	4	5	7	5	6	6	7	5	6	6	5	7	6	6	6	6	4	6	5	6	5	5	5	6
A0A2G9RW36	A0A2G9RW36	4	4	4	Phosphate carrier protein, mitochondrial	1	4	4	4	2	3	3	3	3	2	3	2	3	3	2	3	3	1	1	3	1	3	3	3	3	3	3	2	3	3	3	2	3	2	3	3	3	3	3	3	3	2	2	2
A0A2G9RW40	A0A2G9RW40	7	7	7	Carboxylic ester hydrolase	1	7	7	7	1	0	0	0	0	1	5	1	0	0	0	5	3	0	3	0	3	0	0	1	0	0	0	1	0	0	0	0	0	0	0	0	0	0	0	0	0	0	1	0
A0A2G9RW44	A0A2G9RW44	18	11	11	Uncharacterized protein (Fragment)	1	18	11	11	13	15	14	14	14	14	14	14	15	15	16	16	15	14	14	14	13	15	16	15	14	14	15	13	14	15	15	14	13	13	14	13	15	15	14	15	14	15	14	13
A0A2G9RW81;A0A2G9R7S1;A0A2G9R808;A0A2G9RJL6;A0A2G9RHS3	A0A2G9RW81;A0A2G9R7S1;A0A2G9R808	8;4;4;1;1	4;2;2;1;1	1;1;1;1;1	NACHT domain-containing protein;NACHT domain-containing protein;NACHT domain-containing protein	5	8	4	1	4	8	6	7	4	5	4	3	6	7	6	6	6	8	5	7	4	7	5	4	3	6	5	2	7	7	6	5	2	5	7	7	5	5	6	6	4	3	8	6
A0A2G9RWB5	A0A2G9RWB5	21	21	21	Gluconolactonase	1	21	21	21	13	13	14	12	13	13	14	13	14	14	13	13	12	11	13	11	13	12	17	13	15	13	16	15	17	17	16	12	19	15	13	14	12	14	14	15	12	12	12	13
A0A2G9RWD1	A0A2G9RWD1	15	15	15	MHD domain-containing protein (Fragment)	1	15	15	15	8	9	7	10	8	9	7	8	9	11	8	9	9	8	9	7	7	11	10	8	6	8	5	6	5	6	7	7	4	6	6	6	8	8	8	6	8	12	11	10
C1C3M1;A0A2G9RWF0	C1C3M1;A0A2G9RWF0	1;1	1;1	1;1	Rho-related GTP-binding protein RhoJ;Uncharacterized protein	2	1	1	1	1	1	1	1	1	0	1	1	1	1	1	1	1	1	1	1	1	1	1	1	1	1	1	1	1	1	1	1	1	1	1	1	1	1	0	1	1	1	1	1
A0A2G9RWH0;A0A2G9RWM6;A0A2G9RWD9	A0A2G9RWH0;A0A2G9RWM6	32;30;2	32;30;2	32;30;2	Ubiquitin-activating enzyme E1;Ubiquitin-activating enzyme E1	3	32	32	32	20	21	20	19	20	21	22	23	18	20	22	21	21	23	20	21	20	23	22	17	17	17	19	18	15	18	17	18	19	15	18	17	20	17	16	19	21	21	21	22
A0A2G9RWH2	A0A2G9RWH2	3	3	3	Uncharacterized protein	1	3	3	3	1	2	1	2	2	1	2	2	2	1	2	2	1	2	2	2	1	2	1	1	1	1	1	1	1	1	1	2	1	1	2	2	2	2	1	1	2	2	1	2
A0A2G9RWH7	A0A2G9RWH7	7	7	7	LIM zinc-binding domain-containing protein (Fragment)	1	7	7	7	5	5	4	4	6	5	6	6	5	4	5	5	4	6	5	4	4	6	5	3	5	5	4	5	5	4	5	5	5	5	4	5	4	4	5	5	5	5	6	6
A0A2G9RWK0	A0A2G9RWK0	11	11	11	Uncharacterized protein	1	11	11	11	7	7	5	5	6	6	7	5	6	6	7	6	6	6	6	5	7	5	8	7	8	8	8	7	8	7	8	6	7	7	7	8	6	8	7	8	6	6	7	6
A0A2G9RWS8;A0A2G9SDZ3	A0A2G9RWS8	3;1	3;1	3;1	Protein kinase domain-containing protein	2	3	3	3	1	2	1	1	2	2	1	1	2	0	1	3	2	2	0	1	2	1	1	1	1	0	1	1	1	1	1	1	0	0	1	1	1	1	0	1	1	2	1	1
A0A2G9RWT0	A0A2G9RWT0	8	8	8	Uncharacterized protein (Fragment)	1	8	8	8	4	4	4	4	5	5	5	5	4	5	4	6	5	5	5	3	7	4	4	4	4	4	5	4	5	5	5	5	3	6	5	5	5	4	5	5	7	6	6	4
A0A2G9RWV1;A0A2G9RXB5	A0A2G9RWV1;A0A2G9RXB5	3;3	3;3	3;3	ZM domain-containing protein (Fragment);ZM domain-containing protein (Fragment)	2	3	3	3	2	2	0	1	3	2	2	2	2	3	3	2	2	2	2	1	1	2	2	1	1	2	0	0	1	0	0	1	0	1	1	0	2	2	1	1	2	2	2	1
A0A2G9RWX2	A0A2G9RWX2	1	1	1	Uncharacterized protein (Fragment)	1	1	1	1	0	0	0	0	0	0	0	0	0	0	0	0	0	0	0	0	0	0	0	0	0	0	0	1	0	0	0	0	0	0	0	0	0	0	0	0	0	0	0	0
A0A2G9RWY2	A0A2G9RWY2	1	1	1	Acyl-CoA_dh_M domain-containing protein (Fragment)	1	1	1	1	1	0	0	0	1	0	0	0	0	0	0	0	0	0	0	0	0	0	0	0	1	1	0	0	1	0	1	0	1	0	0	0	0	0	0	0	0	0	0	0
A0A2G9RX04;A0A2G9RWZ8;A0A2G9RYW4;A0A2G9RWY3	A0A2G9RX04;A0A2G9RWZ8;A0A2G9RYW4	3;3;2;1	3;3;2;1	3;3;2;1	LIM zinc-binding domain-containing protein;LIM zinc-binding domain-containing protein;LIM zinc-binding domain-containing protein	4	3	3	3	0	1	0	0	1	0	0	1	1	1	1	1	1	1	1	1	0	1	0	0	1	0	1	0	1	0	0	0	0	1	1	1	0	1	0	1	0	0	1	1
A0A2G9RX24;A0A2G9RX35	A0A2G9RX24;A0A2G9RX35	4;4	4;4	4;4	Uncharacterized protein;Uncharacterized protein	2	4	4	4	1	2	3	3	1	2	3	2	3	3	4	3	1	2	2	2	1	2	3	3	2	1	1	1	2	2	1	2	1	4	3	2	2	3	2	4	3	3	2	3
A0A2G9RX38;C1C519	A0A2G9RX38;C1C519	7;7	7;7	7;7	Peptidyl-prolyl cis-trans isomerase (Fragment);Peptidyl-prolyl cis-trans isomerase	2	7	7	7	3	5	4	4	4	2	4	3	4	4	5	5	5	6	4	2	4	4	4	3	3	3	3	3	2	3	2	3	3	3	4	4	3	4	4	5	4	4	5	6
A0A2G9RX41;A0A2G9RZ22;A0A2G9RX72;A0A2G9RXE6	A0A2G9RX41;A0A2G9RZ22;A0A2G9RX72	37;36;36;1	37;36;36;1	37;36;36;1	Interleukin enhancer-binding factor 3-A (Fragment);Interleukin enhancer-binding factor 3-A (Fragment);Interleukin enhancer-binding factor 3-A (Fragment)	4	37	37	37	27	27	27	30	24	24	30	27	29	29	26	23	26	29	24	27	26	28	27	24	24	30	26	20	29	28	26	24	29	25	27	28	23	28	26	28	29	25	26	26
A0A2G9RX70	A0A2G9RX70	3	3	3	Casein kinase II subunit beta	1	3	3	3	1	1	1	1	0	1	1	1	1	1	1	1	1	1	1	1	1	1	1	1	1	0	1	1	1	1	0	0	1	1	1	1	1	1	1	1	1	1	1	1
A0A2G9RX77	A0A2G9RX77	7	7	7	Tyrosine aminotransferase	1	7	7	7	0	0	2	2	2	0	0	1	1	3	3	3	0	5	1	1	4	0	4	1	1	0	1	1	4	2	0	1	0	1	1	2	0	1	0	2	3	4	2	2
A0A2G9RX93	A0A2G9RX93	3	3	3	Uncharacterized protein (Fragment)	1	3	3	3	2	2	2	1	3	2	3	2	2	1	1	2	1	2	3	2	0	2	2	1	2	1	3	1	3	1	1	1	1	2	2	2	1	3	2	2	3	1	3	2
A0A2G9RX97	A0A2G9RX97	8	8	7	Uncharacterized protein (Fragment)	1	8	8	7	4	6	4	6	5	5	6	6	5	6	6	6	7	7	6	5	6	6	5	5	6	4	6	5	3	6	3	5	4	4	6	5	3	4	3	4	5	4	6	6
A0A2G9RXC4	A0A2G9RXC4	3	3	3	Cysteine dioxygenase (Fragment)	1	3	3	3	0	0	0	1	1	0	0	2	0	0	1	0	0	3	0	0	0	0	1	0	0	0	0	0	1	1	0	0	0	0	0	0	1	0	0	0	0	0	0	0
A0A2G9RXK6;A0A2G9RXD5	A0A2G9RXK6;A0A2G9RXD5	6;6	1;1	1;1	Filamin-C;Calponin-homology (CH) domain-containing protein	2	6	1	1	3	4	4	4	4	3	5	3	4	4	4	3	3	4	3	4	3	3	4	3	4	4	4	4	5	4	4	5	4	5	4	5	4	4	6	5	2	3	4	4
A0A2G9RXD9	A0A2G9RXD9	16	16	16	Uncharacterized protein (Fragment)	1	16	16	16	5	10	9	10	10	6	7	9	8	9	5	7	3	4	9	5	5	4	4	11	6	5	6	6	6	7	2	8	3	7	5	8	6	6	14	8	7	7	7	9
A0A2G9RXE0;A0A2G9Q5F5	A0A2G9RXE0	5;1	2;1	1;1	NACHT domain-containing protein	2	5	2	1	4	5	2	3	2	3	1	1	3	3	3	3	3	5	3	4	1	4	2	2	1	2	3	0	4	3	2	3	0	3	2	3	2	3	2	3	3	2	5	4
A0A2G9RXE1;A0A2G9RXD2;A0A2G9RXE7	A0A2G9RXE1;A0A2G9RXD2	5;3;1	5;3;1	5;3;1	RanBD1 domain-containing protein;RanBD1 domain-containing protein	3	5	5	5	3	4	3	3	2	3	4	2	4	4	4	4	3	4	3	4	3	4	2	1	1	0	5	1	3	3	1	1	0	0	2	1	0	2	0	3	4	2	3	3
A0A2G9RXH3	A0A2G9RXH3	2	2	2	Ubiquitinyl hydrolase 1	1	2	2	2	2	2	1	1	1	1	1	1	1	1	1	1	1	1	1	1	1	2	2	2	1	2	1	2	2	1	2	2	1	1	1	1	2	2	1	1	1	1	1	1
A0A2G9RXK2;A0A2G9RXJ6;A0A2G9RVR1	A0A2G9RXK2;A0A2G9RXJ6;A0A2G9RVR1	2;1;1	2;1;1	2;1;1	DUF4392 domain-containing protein (Fragment);Uncharacterized protein (Fragment);Uncharacterized protein (Fragment)	3	2	2	2	0	0	0	0	2	0	0	0	0	0	0	0	1	0	0	0	0	0	0	0	1	1	1	0	0	0	0	0	0	1	0	2	2	2	1	0	0	0	0	0
A0A2G9RXL0	A0A2G9RXL0	6	6	6	PALP domain-containing protein	1	6	6	6	5	6	6	3	6	4	6	5	4	6	5	5	5	4	3	3	5	4	6	5	4	5	5	4	3	4	5	5	4	6	3	4	3	5	5	5	6	5	2	6
A0A2G9RXT6	A0A2G9RXT6	1	1	1	C2 Aida-type domain-containing protein	1	1	1	1	0	0	0	0	0	0	0	0	0	0	0	0	0	0	0	0	0	0	0	0	0	0	1	1	0	0	0	0	0	0	0	1	0	1	0	0	0	0	0	0
A0A2G9RZT1;A0A2G9RXU1	A0A2G9RZT1;A0A2G9RXU1	5;5	5;5	5;5	Tubulin-folding cofactor B;CAP-Gly domain-containing protein	2	5	5	5	5	4	4	4	4	3	3	3	5	4	4	3	3	3	4	4	3	4	5	4	4	5	5	4	5	3	3	4	4	2	5	4	5	4	5	5	3	3	2	4
A0A2G9RXW1	A0A2G9RXW1	6	6	6	eIF3m_C_helix domain-containing protein (Fragment)	1	6	6	6	4	4	4	4	4	2	5	4	4	4	4	5	4	3	5	4	4	4	5	3	3	3	3	3	3	3	4	3	3	3	4	4	4	3	5	5	4	3	3	2
A0A2G9RXX4;A0A2G9RY00	A0A2G9RXX4;A0A2G9RY00	6;6	6;6	5;5	Uncharacterized protein (Fragment);Uncharacterized protein (Fragment)	2	6	6	5	1	4	2	1	3	1	3	3	3	4	4	4	2	3	3	2	3	4	3	3	1	1	1	0	2	0	0	0	0	3	1	1	0	2	1	3	2	1	5	5
A0A2G9RY33	A0A2G9RY33	2	2	2	Uncharacterized protein	1	2	2	2	0	0	0	0	0	0	0	0	0	0	0	0	0	0	0	0	0	0	0	0	0	0	0	0	1	0	0	0	0	0	0	0	0	1	0	1	0	0	0	0
A0A2G9RY88	A0A2G9RY88	3	3	3	RRM domain-containing protein	1	3	3	3	3	3	2	3	2	2	2	2	2	3	2	2	2	2	1	3	2	2	3	2	2	3	3	2	3	2	2	1	2	3	3	3	1	3	3	3	2	3	2	1
A0A2G9RYC4	A0A2G9RYC4	4	4	4	60S ribosomal protein L14	1	4	4	4	3	2	3	3	3	3	3	3	3	3	3	3	3	1	3	3	3	4	3	3	3	3	2	3	3	3	3	3	4	3	3	3	3	4	3	4	4	2	3	3
A0A2G9RYC9	A0A2G9RYC9	3	3	3	Uncharacterized protein	1	3	3	3	1	2	1	1	0	2	1	2	1	1	1	1	1	0	2	1	2	1	1	0	2	1	1	1	1	1	1	1	1	1	1	2	1	1	1	1	1	1	2	1
A0A2G9RYF0	A0A2G9RYF0	2	2	2	Uncharacterized protein (Fragment)	1	2	2	2	0	1	0	0	1	0	0	1	0	0	0	0	2	0	1	1	1	0	0	0	0	0	0	0	0	0	0	0	0	0	0	0	0	0	0	0	0	1	1	1
A0A2G9RYG0	A0A2G9RYG0	3	3	3	Uncharacterized protein (Fragment)	1	3	3	3	2	3	2	2	1	1	1	2	2	1	1	2	1	1	2	1	2	1	0	1	0	0	1	1	0	0	1	0	0	0	2	0	0	2	0	2	1	2	2	2
A0A2G9RYG6;A0A2G9RYL2;A0A2G9S0G5;A0A2G9RYF3;A0A2G9RYH6;A0A2G9S4S4	A0A2G9RYG6	15;7;7;7;7;1	15;7;7;7;7;1	15;7;7;7;7;1	Core histone macro-H2A	6	15	15	15	2	3	2	6	2	2	11	1	5	3	3	12	12	4	12	2	12	4	2	0	1	2	5	11	10	1	1	4	4	2	1	11	1	5	3	11	2	7	3	8
A0A2G9RYJ9	A0A2G9RYJ9	2	2	2	Uncharacterized protein	1	2	2	2	1	1	0	0	0	1	0	1	1	0	2	1	1	2	0	0	1	0	1	0	0	1	0	0	0	0	0	0	0	0	0	0	0	0	0	0	0	0	0	0
A0A2G9RYN2	A0A2G9RYN2	2	2	2	Uncharacterized protein (Fragment)	1	2	2	2	2	0	2	2	0	1	1	1	2	2	2	2	1	1	1	1	1	2	1	0	1	1	1	1	1	1	1	0	2	1	0	2	1	1	1	0	2	1	2	2
A0A2G9RYV3	A0A2G9RYV3	1	1	1	EHN domain-containing protein (Fragment)	1	1	1	1	0	0	0	0	0	0	0	0	0	0	0	1	0	0	0	0	0	0	0	0	0	0	0	0	0	0	0	0	0	0	0	0	0	0	0	0	0	0	0	0
A0A2G9RYV6	A0A2G9RYV6	2	2	2	Porphobilinogen synthase	1	2	2	2	0	1	0	1	1	0	0	0	2	1	1	0	1	2	0	0	0	0	2	0	0	2	2	1	1	0	2	1	1	1	2	2	2	2	1	1	0	0	1	0
A0A2G9RYY0;A0A2G9RZ14;A0A2G9SE72;A0A2G9SEE7;A0A2G9SE94;A0A2G9QLY8	A0A2G9RYY0;A0A2G9RZ14	19;19;3;3;1;1	19;19;3;3;1;1	19;19;3;3;1;1	Polyadenylate-binding protein;Polyadenylate-binding protein	6	19	19	19	15	14	14	14	13	12	14	13	12	14	14	14	13	13	13	12	13	14	13	13	12	12	14	13	13	12	11	13	14	12	13	13	12	13	12	14	14	12	15	14
A0A2G9RYY7	A0A2G9RYY7	2	2	2	Uncharacterized protein (Fragment)	1	2	2	2	0	1	1	1	1	1	1	0	1	1	1	1	1	0	1	1	0	1	1	1	1	1	1	1	0	1	2	1	1	0	1	2	1	1	0	1	0	1	1	1
A0A2G9RZ09	A0A2G9RZ09	4	4	4	Uncharacterized protein	1	4	4	4	2	2	2	2	2	2	2	2	2	2	2	2	2	2	2	2	2	2	3	3	2	3	3	3	3	2	3	3	3	3	3	3	3	3	2	3	2	2	2	2
A0A2G9RZ38;A0A2G9RZ21	A0A2G9RZ38;A0A2G9RZ21	15;15	14;14	13;13	Uncharacterized protein (Fragment);Uncharacterized protein (Fragment)	2	15	14	13	12	13	12	12	13	13	13	12	12	12	12	13	12	11	12	11	12	12	9	13	12	12	12	13	13	11	13	11	11	13	12	13	12	13	12	12	13	13	12	12
A0A2G9RZ35	A0A2G9RZ35	1	1	1	RNA 3-terminal phosphate cyclase (Fragment)	1	1	1	1	1	1	1	1	0	1	1	1	0	1	0	1	1	0	1	1	1	1	1	0	0	0	1	0	1	0	1	1	0	1	1	1	0	1	1	1	1	1	1	1
A0A2G9RZ41	A0A2G9RZ41	2	2	2	Elongation factor Ts, mitochondrial	1	2	2	2	1	1	0	1	0	0	0	0	0	0	0	1	0	0	1	0	0	0	0	0	0	0	0	0	0	0	0	0	0	0	0	0	0	0	0	0	0	1	1	0
A0A2G9RZ44	A0A2G9RZ44	15	15	15	Adipocyte-type fatty acid-binding protein	1	15	15	15	9	9	10	11	10	8	8	9	8	11	10	10	9	11	9	11	7	9	12	9	2	9	11	7	12	12	8	9	9	9	4	12	10	10	9	9	10	7	8	12
A0A2G9RZ50	A0A2G9RZ50	2	2	2	Glutaminase (Fragment)	1	2	2	2	0	1	0	0	0	1	1	0	0	0	0	1	0	0	1	0	0	1	0	0	0	1	0	0	1	0	0	0	0	1	0	0	0	1	0	1	0	0	1	1
A0A2G9RZ59	A0A2G9RZ59	1	1	1	Uncharacterized protein	1	1	1	1	0	0	0	0	0	0	0	0	0	0	0	0	0	0	0	0	0	0	1	1	0	0	0	0	0	0	1	0	0	0	0	1	0	0	0	0	0	0	0	0
A0A2G9RZ61	A0A2G9RZ61	6	6	6	Dihydrolipoamide acetyltransferase component of pyruvate dehydrogenase complex (Fragment)	1	6	6	6	1	1	2	1	4	3	4	2	3	1	1	5	5	1	5	2	2	1	4	2	2	3	4	1	5	3	2	5	2	2	2	5	2	3	2	2	2	2	1	1
A0A2G9RZ62	A0A2G9RZ62	1	1	1	Creatine kinase	1	1	1	1	1	1	1	1	1	1	1	1	1	1	1	1	1	1	1	1	0	1	1	1	0	1	1	1	1	1	1	0	1	1	0	1	1	1	1	1	1	1	0	1
A0A2G9RZ66	A0A2G9RZ66	14	14	14	Porphobilinogen synthase	1	14	14	14	10	11	11	9	13	12	11	12	11	13	13	9	10	10	8	11	9	9	9	11	9	10	10	11	10	11	10	9	9	8	9	7	10	10	9	8	11	11	11	10
A0A2G9RZA1	A0A2G9RZA1	16	16	16	60 kDa chaperonin (Fragment)	1	16	16	16	12	11	11	12	11	11	12	11	11	12	10	11	10	11	11	11	11	11	12	16	15	12	11	12	14	14	11	14	13	13	12	12	12	12	12	13	12	10	12	11
A0A2G9RZA5;C1C3N7	A0A2G9RZA5;C1C3N7	5;5	5;5	5;5	10 kDa heat shock protein, mitochondrial (Fragment);10 kDa heat shock protein, mitochondrial	2	5	5	5	4	3	2	4	4	4	5	5	4	5	4	5	2	3	4	4	4	3	5	4	4	5	3	3	4	3	4	3	3	5	5	5	5	4	4	4	5	4	3	3
A0A2G9RZC4	A0A2G9RZC4	4	4	4	Uncharacterized protein	1	4	4	4	0	1	1	1	2	1	2	1	0	1	1	1	1	1	1	1	1	1	2	1	1	1	2	1	1	1	0	1	1	0	1	2	1	1	1	1	2	1	1	0
A0A2G9RZD9	A0A2G9RZD9	2	1	1	Uncharacterized protein	1	2	1	1	1	0	0	1	1	1	1	1	1	1	2	1	1	1	1	1	1	1	1	0	0	0	1	0	0	1	0	0	1	0	0	0	0	0	1	0	0	0	1	1
A0A2G9RZE8;A0A2G9RZI1;A0A2G9S1B7	A0A2G9RZE8;A0A2G9RZI1;A0A2G9S1B7	58;55;52	47;44;41	46;43;41	Myosin motor domain-containing protein (Fragment);Myosin motor domain-containing protein (Fragment);Myosin motor domain-containing protein	3	58	47	46	43	25	21	21	20	21	31	31	23	31	19	28	21	23	19	22	19	19	25	17	7	18	16	14	19	11	20	11	8	19	16	19	26	23	37	24	14	12	17	18
A0A2G9RZG0;A0A2G9S129	A0A2G9RZG0;A0A2G9S129	9;9	9;9	9;9	Uncharacterized protein (Fragment);Enoyl-CoA hydratase, mitochondrial (Fragment)	2	9	9	9	6	7	6	5	7	6	7	8	5	3	6	5	7	7	8	5	5	5	8	7	8	6	8	6	7	7	8	8	7	7	5	8	5	6	8	6	6	7	7	6
A0A2G9RZG5;A0A2G9RJY7	A0A2G9RZG5;A0A2G9RJY7	2;1	2;1	2;1	Uncharacterized protein;Uncharacterized protein	2	2	2	2	0	0	0	0	0	1	0	0	1	1	2	2	1	2	0	0	0	0	1	0	0	2	0	1	1	0	1	0	0	1	1	1	2	1	1	2	1	0	0	1
A0A2G9RZH2	A0A2G9RZH2	68	68	56	Myosin motor domain-containing protein	1	68	68	56	42	43	42	42	44	37	48	48	45	45	41	38	46	41	43	48	41	47	48	40	39	44	44	36	48	37	44	42	35	46	44	40	43	52	36	48	35	27	35	39
A0A2G9RZI0;A0A2G9QEW6;A0A2G9S729;A0A2G9S6W6;A0A2G9S721	A0A2G9RZI0;A0A2G9QEW6;A0A2G9S729;A0A2G9S6W6;A0A2G9S721	2;1;1;1;1	2;1;1;1;1	2;1;1;1;1	Peptidase S1 domain-containing protein;Peptidase S1 domain-containing protein (Fragment);Peptidase S1 domain-containing protein;Peptidase S1 domain-containing protein (Fragment);Peptidase S1 domain-containing protein (Fragment)	5	2	2	2	0	0	0	0	0	0	1	0	0	0	0	0	1	0	1	0	1	0	0	0	0	0	0	0	0	0	0	0	0	0	0	0	0	0	0	0	0	1	0	0
A0A2G9RZJ3	A0A2G9RZJ3	3	3	3	Glia maturation factor	1	3	3	3	0	2	1	1	0	1	1	2	1	1	2	2	2	1	3	2	1	2	2	2	1	2	1	1	1	1	1	2	1	1	2	1	1	1	2	2	1	3	1	0
A0A2G9RZJ4	A0A2G9RZJ4	2	2	2	Uncharacterized protein (Fragment)	1	2	2	2	0	0	1	1	1	1	1	0	2	2	2	1	1	1	1	2	1	2	1	1	1	1	2	1	1	1	2	2	1	1	1	1	1	2	2	1	0	1	0	1
A0A2G9RZQ0;A0A2G9RZL3	A0A2G9RZQ0;A0A2G9RZL3	8;8	8;8	8;8	Uncharacterized protein;Uncharacterized protein	2	8	8	8	5	6	5	4	4	5	6	5	5	7	6	7	6	5	7	5	6	6	2	4	4	6	4	4	4	5	6	4	3	3	4	4	5	7	5	3	6	6	6	4
A0A2G9RZL6	A0A2G9RZL6	1	1	1	Uncharacterized protein	1	1	1	1	0	0	1	1	1	1	1	1	0	0	1	0	1	0	0	1	0	1	0	1	0	0	1	0	0	0	0	0	0	0	1	0	1	1	0	0	0	0	0	0
A0A2G9RZP4	A0A2G9RZP4	5	5	5	Myosin motor domain-containing protein	1	5	5	5	2	1	4	4	4	2	2	3	2	2	3	3	1	3	1	3	2	3	5	3	3	3	4	3	3	3	3	3	3	3	3	3	4	3	4	4	1	1	1	1
A0A2G9RZQ4;A0A2G9S1E2	A0A2G9RZQ4;A0A2G9S1E2	2;2	1;1	1;1	Peptidase S1 domain-containing protein;Uncharacterized protein (Fragment)	2	2	1	1	0	0	0	0	0	0	1	0	1	1	1	2	1	1	1	1	2	0	0	0	0	1	0	0	1	0	0	0	0	0	1	1	0	0	0	1	0	0	0	1
A0A2G9RZR0	A0A2G9RZR0	2	2	2	Uncharacterized protein (Fragment)	1	2	2	2	1	0	1	1	2	0	0	2	1	1	0	0	1	1	0	1	0	0	2	1	1	2	2	2	2	1	2	2	2	2	2	2	2	2	2	2	0	0	0	0
A0A2G9RZS5	A0A2G9RZS5	2	2	2	Lon proteolytic domain-containing protein	1	2	2	2	1	1	1	1	1	1	1	1	1	1	1	1	1	1	1	1	0	1	1	1	2	1	1	2	2	2	2	2	1	1	1	1	1	1	1	1	1	1	1	1
A0A2G9RZT6	A0A2G9RZT6	13	13	12	Catechol O-methyltransferase	1	13	13	12	9	2	10	12	11	10	9	11	13	13	12	13	12	12	9	11	12	12	12	8	10	10	12	11	12	10	11	6	6	9	9	11	12	11	10	10	3	10	10	12
A0A2G9RZU2	A0A2G9RZU2	8	5	5	Septin-11 (Fragment)	1	8	5	5	7	5	2	5	3	4	5	5	4	4	6	5	3	5	5	5	3	3	4	2	3	2	3	2	2	2	2	3	2	3	2	3	2	1	4	3	3	5	4	6
A0A2G9RZV3	A0A2G9RZV3	3	3	3	Septin-type G domain-containing protein	1	3	3	3	2	2	1	3	2	3	2	3	3	1	1	3	2	2	2	1	2	2	2	1	1	2	2	1	2	1	2	1	1	2	1	2	1	2	2	2	2	3	2	2
A0A2G9RZV5;A0A2G9RZW1	A0A2G9RZV5;A0A2G9RZW1	5;5	5;5	5;5	Mannose-6-phosphate isomerase;Mannose-6-phosphate isomerase	2	5	5	5	4	2	2	3	4	4	1	4	3	2	1	2	1	1	1	2	2	2	2	1	2	2	1	1	1	1	2	2	2	1	2	1	2	2	1	3	3	2	2	3
A0A2G9RZW0;A0A2G9S010;A0A2G9RQP2	A0A2G9RZW0;A0A2G9S010	6;6;2	6;6;2	3;3;1	Uncharacterized protein (Fragment);Uncharacterized protein (Fragment)	3	6	6	3	3	4	2	3	3	2	3	3	3	2	1	1	2	2	2	1	2	3	3	2	3	2	4	1	1	1	2	3	2	3	2	2	1	3	3	3	3	3	3	3
A0A2G9RZW7;A0A2G9RZZ3;A0A2G9S029;A0A2G9RZY1;A0A2G9RZW9	A0A2G9RZW7;A0A2G9RZZ3;A0A2G9S029;A0A2G9RZY1;A0A2G9RZW9	3;3;2;2;2	3;3;2;2;2	3;3;2;2;2	LIM zinc-binding domain-containing protein;LIM zinc-binding domain-containing protein;Uncharacterized protein;LIM zinc-binding domain-containing protein;LIM zinc-binding domain-containing protein	5	3	3	3	0	1	0	0	0	0	1	0	1	1	1	1	2	0	1	0	0	1	2	1	0	2	2	1	2	1	1	1	1	1	1	1	1	1	1	1	1	0	0	1
A0A2G9RZW8;A0A2G9RZW4	A0A2G9RZW8;A0A2G9RZW4	8;7	8;7	8;7	Dolichyl-diphosphooligosaccharide--protein glycosyltransferase subunit 1 (Fragment);Dolichyl-diphosphooligosaccharide--protein glycosyltransferase subunit 1 (Fragment)	2	8	8	8	4	6	3	2	3	4	5	4	3	2	2	5	3	3	3	2	3	2	4	2	3	2	4	1	3	1	1	2	2	3	5	6	4	1	5	4	5	4	5	4
A0A2G9RZX4;A0A2G9RZV4	A0A2G9RZX4	6;2	5;2	4;2	Carboxylic ester hydrolase	2	6	5	4	3	2	3	2	2	2	2	4	3	2	2	2	4	1	2	1	2	4	2	1	2	1	2	2	2	1	2	1	2	2	2	1	2	2	2	2	5	4	4	3
A0A2G9RZY2	A0A2G9RZY2	5	5	5	Lon N-terminal domain-containing protein	1	5	5	5	1	3	2	2	2	2	3	0	3	3	3	0	2	4	1	1	3	3	1	4	2	3	1	1	3	2	1	1	1	3	2	2	2	2	1	1	1	0	2	4
A0A2G9RZY7	A0A2G9RZY7	2	2	2	AAA domain-containing protein	1	2	2	2	1	0	0	1	0	0	0	0	0	0	2	0	1	1	1	0	1	1	1	1	1	1	2	0	2	1	1	1	1	1	1	1	0	1	2	1	1	1	1	2
A0A2G9RZZ8	A0A2G9RZZ8	2	2	2	Isocitrate dehydrogenase [NAD] subunit, mitochondrial (Fragment)	1	2	2	2	2	1	2	1	1	1	1	1	2	1	2	1	1	1	2	1	2	1	1	0	0	0	0	0	1	0	0	0	0	0	0	0	0	0	1	1	1	1	1	2
A0A2G9S013;A0A2G9S1W4	A0A2G9S013;A0A2G9S1W4	2;2	2;2	2;2	Plexin_cytopl domain-containing protein (Fragment);Uncharacterized protein (Fragment)	2	2	2	2	0	1	0	0	0	0	1	1	1	0	1	0	0	2	0	1	1	0	0	0	0	0	0	0	0	0	0	0	0	0	0	0	0	0	0	0	1	0	1	1
A0A2G9S027	A0A2G9S027	2	2	2	Flavin-containing monooxygenase	1	2	2	2	0	1	0	0	1	0	0	0	0	0	0	0	0	0	0	0	0	0	0	0	0	0	1	0	1	0	0	0	0	0	0	0	0	0	0	1	0	0	1	1
A0A2G9S030	A0A2G9S030	1	1	1	Uncharacterized protein	1	1	1	1	1	1	0	1	1	1	1	1	1	1	1	1	1	1	1	1	1	1	1	1	1	1	1	1	1	1	1	1	1	1	1	1	1	1	1	1	1	1	1	1
A0A2G9S059	A0A2G9S059	3	3	3	Sema domain-containing protein (Fragment)	1	3	3	3	1	3	2	1	2	1	1	2	1	1	3	1	1	2	1	1	1	1	3	1	1	3	3	1	2	1	1	2	1	1	1	1	2	1	1	2	2	3	3	2
A0A2G9S062	A0A2G9S062	4	4	4	Uncharacterized protein	1	4	4	4	0	0	0	0	0	0	1	0	0	0	0	1	1	0	1	0	1	0	1	0	1	1	1	1	1	1	1	1	1	1	0	1	1	1	1	1	0	0	0	0
A0A2G9S078	A0A2G9S078	2	2	2	Uncharacterized protein (Fragment)	1	2	2	2	1	2	2	2	2	1	2	2	2	2	0	2	2	0	2	2	0	2	2	1	1	2	2	2	2	2	2	2	2	2	2	2	2	2	1	2	2	0	1	2
A0A2G9S084;A0A2G9S3S0	A0A2G9S084	8;1	7;0	6;0	Aldo_ket_red domain-containing protein	2	8	7	6	5	5	5	5	6	5	5	5	6	8	7	6	7	7	6	6	6	4	5	5	5	5	5	5	6	3	7	5	6	5	7	7	3	7	5	4	5	5	4	7
A0A2G9S089	A0A2G9S089	14	14	14	Uncharacterized protein (Fragment)	1	14	14	14	3	8	6	6	8	3	7	7	8	7	6	6	8	7	4	6	7	7	9	9	9	8	9	8	11	8	10	9	8	9	10	8	8	7	8	9	7	7	6	6
A0A2G9S099	A0A2G9S099	3	3	3	PFK domain-containing protein	1	3	3	3	3	3	3	3	3	2	3	3	1	3	3	3	2	3	3	3	2	3	3	2	3	3	3	3	3	2	3	2	3	3	3	3	0	3	1	3	3	1	3	3
A0A2G9S0B7	A0A2G9S0B7	4	4	4	Uncharacterized protein (Fragment)	1	4	4	4	2	3	2	2	2	2	3	4	2	1	2	3	2	2	3	2	2	2	2	2	2	3	2	1	1	1	2	2	2	3	4	2	2	2	3	2	2	1	3	3
A0A2G9S0C1	A0A2G9S0C1	3	3	3	Small ubiquitin-related modifier	1	3	3	3	1	2	2	2	2	2	1	2	2	2	1	1	2	2	2	2	1	1	2	3	3	3	3	2	3	3	1	3	2	3	2	2	3	3	2	3	2	2	1	1
A0A2G9S0H1;A0A2G9P363	A0A2G9S0H1	5;1	5;1	5;1	60S ribosomal protein L21 (Fragment)	2	5	5	5	4	4	4	5	4	4	4	3	4	4	4	4	4	4	3	4	4	4	5	4	2	4	5	4	3	4	3	4	5	5	4	4	4	3	5	5	5	4	4	4
A0A2G9S0H2	A0A2G9S0H2	3	3	3	Uncharacterized protein (Fragment)	1	3	3	3	2	3	3	2	3	2	3	2	3	3	2	3	2	2	2	3	1	3	2	2	2	2	2	2	2	2	2	2	2	2	2	2	2	2	2	2	1	2	2	3
A0A2G9S0I7	A0A2G9S0I7	8	8	8	Nuclear pore complex protein Nup93	1	8	8	8	6	6	2	5	4	4	5	6	6	5	4	4	5	4	6	4	5	4	4	3	3	4	2	1	1	3	1	4	3	1	3	4	4	4	1	3	3	5	6	5
A0A2G9S0J1	A0A2G9S0J1	1	1	1	CN hydrolase domain-containing protein (Fragment)	1	1	1	1	0	0	0	0	0	0	0	0	0	0	0	0	0	0	0	0	0	0	0	0	0	0	0	0	0	0	0	0	0	1	0	1	0	0	0	0	0	0	0	0
A0A2G9S0L9	A0A2G9S0L9	2	2	2	TED_complement domain-containing protein (Fragment)	1	2	2	2	2	2	1	1	0	2	1	2	1	1	1	1	2	0	2	2	2	0	0	1	1	1	2	1	0	0	1	0	0	2	0	2	0	1	1	0	2	1	2	1
A0A2G9S0N7	A0A2G9S0N7	1	1	1	RRM domain-containing protein	1	1	1	1	1	0	0	0	0	0	0	0	0	0	0	0	0	0	0	0	0	0	0	0	0	1	1	0	0	0	0	0	0	0	0	0	0	0	0	0	1	1	0	0
A0A2G9S0R6	A0A2G9S0R6	2	2	2	UDP-glucuronosyltransferase	1	2	2	2	0	2	0	2	1	0	1	0	1	1	1	0	0	1	1	1	2	1	0	0	0	0	1	0	1	0	0	0	0	1	1	0	1	0	0	1	2	2	2	1
A0A2G9S0U7;A0A2G9S0S6;O42350;A0A2G9S101;A0A2G9S0Y5	A0A2G9S0U7;A0A2G9S0S6;O42350;A0A2G9S101;A0A2G9S0Y5	2;2;2;1;1	2;2;2;1;1	2;2;2;1;1	Collagen alpha-2(I) chain (Fragment);Collagen alpha-2(I) chain (Fragment);Collagen alpha-2(I) chain;Uncharacterized protein (Fragment);Fibrillar collagen NC1 domain-containing protein	5	2	2	2	1	1	1	0	0	0	1	0	1	1	0	1	0	0	1	0	0	0	1	0	1	1	2	1	2	1	2	1	0	0	0	0	0	0	1	1	1	1	1	1
A0A2G9S0T4	A0A2G9S0T4	11	11	9	Uncharacterized protein (Fragment)	1	11	11	9	7	6	9	7	9	5	8	6	6	7	8	7	4	7	7	7	9	7	9	5	4	6	5	6	6	5	3	7	5	6	5	5	7	7	6	7	5	5	7	7
A0A2G9S0U8	A0A2G9S0U8	5	5	5	Uncharacterized protein	1	5	5	5	2	5	5	3	3	1	3	4	2	3	0	4	4	1	4	5	0	4	4	3	3	4	4	2	4	4	4	4	3	4	3	4	4	4	4	4	3	1	3	3
A0A2G9S0V0	A0A2G9S0V0	6	6	6	PH domain-containing protein	1	6	6	6	4	3	3	4	5	3	3	4	4	3	2	3	3	3	3	3	2	1	3	1	1	1	2	1	2	2	2	1	1	3	2	3	2	3	2	2	4	3	2	3
A0A2G9S0V3	A0A2G9S0V3	4	4	4	GOLD domain-containing protein	1	4	4	4	3	3	3	3	4	3	3	4	3	2	3	4	3	2	3	2	3	4	1	2	2	2	1	1	2	1	1	2	2	1	2	2	2	2	1	1	2	2	3	3
A0A2G9S0Y0;A0A2G9S117	A0A2G9S0Y0;A0A2G9S117	1;1	1;1	1;1	MHD domain-containing protein (Fragment);MHD domain-containing protein (Fragment)	2	1	1	1	0	0	0	0	1	1	1	0	1	0	0	0	0	1	0	1	0	0	0	0	0	0	0	0	0	0	0	0	0	0	0	0	0	0	0	0	0	1	0	0
A0A2G9S0Z9;A0A2G9S165	A0A2G9S0Z9;A0A2G9S165	2;2	2;2	2;2	Asialoglycoprotein receptor 1;Asialoglycoprotein receptor 1	2	2	2	2	0	0	0	1	1	0	0	0	0	0	0	0	0	0	0	0	0	1	0	0	1	0	1	0	1	1	0	1	1	1	1	1	2	0	0	0	0	1	0	0
A0A2G9S309;A0A2G9S125;A7TUG6	A0A2G9S309;A0A2G9S125;A7TUG6	8;8;7	3;3;2	3;3;2	IF rod domain-containing protein;IF rod domain-containing protein;Larval type I keratin	3	8	3	3	5	5	5	5	5	4	5	5	5	6	4	6	6	5	5	5	4	3	3	4	3	2	4	3	2	3	4	5	5	3	2	4	3	2	4	5	5	6	5	5
A0A2G9S133	A0A2G9S133	1	1	1	Replication protein A subunit	1	1	1	1	1	1	1	1	0	1	1	1	1	1	1	1	1	1	1	1	1	1	0	1	0	1	1	1	1	1	0	1	0	1	1	1	1	1	0	1	1	1	1	1
A0A2G9S154;A0A2G9S190	A0A2G9S154;A0A2G9S190	10;10	10;10	10;10	GMPS ATP-PPase domain-containing protein (Fragment);GMPS ATP-PPase domain-containing protein (Fragment)	2	10	10	10	3	5	4	4	5	4	6	4	3	4	3	4	3	4	4	4	5	3	4	3	3	4	1	2	3	2	2	2	3	4	3	2	2	4	4	5	4	3	4	4
A0A2G9S175	A0A2G9S175	5	5	5	Alpha-L-fucosidase	1	5	5	5	0	2	1	1	2	3	1	0	1	1	1	1	0	2	2	1	2	0	1	2	3	3	3	3	2	2	2	3	4	3	3	1	2	2	3	3	1	1	2	1
A0A2G9S194	A0A2G9S194	14	14	14	Cofilin-1	1	14	14	14	10	11	8	12	11	9	7	10	9	10	10	11	11	11	11	11	10	10	9	9	8	8	9	8	9	9	8	9	8	9	8	9	10	8	9	9	11	11	11	10
A0A2G9S1A3	A0A2G9S1A3	4	4	4	Myosin_tail_1 domain-containing protein (Fragment)	1	4	4	4	4	2	2	2	3	2	4	3	3	2	2	4	2	1	1	2	2	3	3	1	0	1	2	2	2	1	1	1	1	3	2	3	2	1	2	3	1	1	0	1
A0A2G9S1A9	A0A2G9S1A9	9	9	9	Keratin, type I cytoskeletal 19	1	9	9	9	7	1	0	0	0	1	0	0	0	0	0	0	0	0	0	0	1	0	0	0	0	0	0	0	0	0	0	0	0	0	0	0	1	0	8	0	0	1	0	0
A0A2G9S1E0;A0A2G9S1B1;C1C3J8	A0A2G9S1E0;A0A2G9S1B1;C1C3J8	4;4;4	4;4;4	4;4;4	ATP synthase F1 subunit gamma;ATP synthase F1 subunit gamma;ATP synthase subunit gamma	3	4	4	4	4	4	4	4	4	4	4	3	3	4	4	4	4	4	4	4	4	4	2	2	2	2	2	2	2	2	2	2	2	2	2	2	2	2	2	2	4	3	3	3
A0A2G9S1B3;A0A2G9S393	A0A2G9S1B3;A0A2G9S393	2;2	2;2	2;2	Uncharacterized protein (Fragment);Uncharacterized protein (Fragment)	2	2	2	2	0	0	1	0	0	0	0	0	0	1	2	0	0	2	0	1	2	1	0	0	0	1	0	0	2	0	0	0	0	0	0	0	0	0	0	0	1	1	1	2
A0A2G9S1D1	A0A2G9S1D1	4	4	4	Uncharacterized protein	1	4	4	4	1	1	2	3	0	0	2	2	0	0	1	1	0	1	2	1	2	1	1	1	1	1	0	1	1	0	0	1	1	0	0	1	0	0	1	1	1	2	1	0
A0A2G9S1E3;Q9YHD8	A0A2G9S1E3;Q9YHD8	9;6	3;2	3;2	Uncharacterized protein;Myosin heavy chain (Fragment)	2	9	3	3	2	4	1	0	0	0	3	1	1	1	1	1	2	2	1	1	1	1	1	1	1	1	2	1	1	0	1	1	0	1	0	2	1	1	1	1	1	0	2	1
A0A2G9S1E4	A0A2G9S1E4	10	10	10	Aminotran_1_2 domain-containing protein	1	10	10	10	7	8	8	7	8	6	7	6	5	7	7	7	7	8	7	6	6	5	6	5	6	6	6	6	9	4	7	5	3	7	7	8	5	7	8	8	6	7	7	7
A0A2G9S1E7	A0A2G9S1E7	4	3	3	Sulfotransferase	1	4	3	3	3	3	3	3	3	3	3	3	3	3	3	3	2	3	2	2	2	2	2	3	3	3	2	2	2	3	3	3	1	2	3	2	3	3	2	3	3	3	3	3
A0A2G9S1E9;A0A2G9S384;A0A2G9S1I0	A0A2G9S1E9;A0A2G9S384;A0A2G9S1I0	6;5;4	6;5;4	6;5;4	Alpha-MPP;Alpha-MPP;Alpha-MPP (Fragment)	3	6	6	6	0	0	1	1	1	0	2	0	1	1	0	1	1	2	1	1	1	1	0	2	2	2	0	2	2	0	0	2	2	1	1	2	3	1	1	4	0	0	0	0
A0A2G9S1G6	A0A2G9S1G6	3	3	3	Sulfotransferase	1	3	3	3	1	2	1	2	1	2	1	2	2	2	1	1	1	2	0	1	1	2	2	2	2	2	1	1	1	1	1	1	1	1	1	1	1	1	1	1	1	1	2	2
A0A2G9S1H5	A0A2G9S1H5	2	2	2	Sulfotransferase	1	2	2	2	2	2	2	2	2	2	2	0	2	2	2	0	2	2	1	2	2	2	2	2	2	2	2	2	2	2	2	2	2	2	2	2	2	2	2	2	2	2	2	2
A0A2G9S1I1	A0A2G9S1I1	6	6	6	Uncharacterized protein (Fragment)	1	6	6	6	0	1	1	1	1	0	1	1	2	1	2	1	1	1	2	1	1	1	3	0	0	1	1	1	2	1	0	1	2	2	2	1	1	2	1	1	1	1	1	3
A0A2G9S1K1;A0A2G9S1R0	A0A2G9S1K1;A0A2G9S1R0	16;14	16;14	16;14	Aldehyde dehydrogenase (NAD(+));Aldehyde dehydrogenase (NAD(+))	2	16	16	16	13	13	14	13	14	13	13	13	13	12	13	12	13	13	14	12	11	14	14	14	13	12	13	12	14	14	14	13	12	14	12	14	15	15	15	13	14	14	13	15
A0A2G9S1K3	A0A2G9S1K3	1	1	1	Uncharacterized protein	1	1	1	1	1	1	1	1	1	1	1	1	1	1	1	1	1	1	1	1	1	1	1	1	1	1	1	1	1	1	1	1	1	1	1	1	1	1	1	1	1	1	1	1
A0A2G9S1L6	A0A2G9S1L6	20	20	19	Uncharacterized protein (Fragment)	1	20	20	19	13	12	11	13	12	9	14	14	13	13	13	13	13	12	12	14	13	14	10	11	9	10	12	12	11	8	12	11	13	9	13	10	13	10	11	7	14	13	13	11
A0A2G9S1M8	A0A2G9S1M8	2	2	1	IF rod domain-containing protein	1	2	2	1	1	0	0	0	0	0	0	0	0	0	0	0	0	0	0	0	0	0	0	1	1	0	0	0	0	0	0	0	0	0	0	0	0	0	1	0	0	0	0	0
A0A2G9S1M9	A0A2G9S1M9	1	1	1	Uncharacterized protein	1	1	1	1	1	1	1	1	1	1	1	1	1	1	1	1	1	1	1	1	1	1	1	1	1	0	1	0	1	0	0	1	0	0	0	0	0	1	0	0	1	1	1	1
A0A2G9S1N4	A0A2G9S1N4	3	3	3	Uncharacterized protein	1	3	3	3	1	0	2	3	1	0	2	0	1	1	2	0	1	2	0	2	1	1	1	0	0	0	1	0	1	1	0	0	0	1	0	0	0	1	1	2	0	0	0	1
A0A2G9S1P7	A0A2G9S1P7	3	3	3	AMP-binding domain-containing protein (Fragment)	1	3	3	3	0	0	1	1	1	0	0	0	0	0	1	1	0	0	0	0	0	1	2	0	0	1	0	0	1	0	1	0	1	2	2	0	1	0	2	1	0	0	1	0
A0A2G9S1Q1	A0A2G9S1Q1	3	3	3	Uncharacterized protein	1	3	3	3	0	1	2	0	0	0	0	1	1	0	2	1	1	2	1	0	0	3	0	0	1	1	1	1	2	0	1	1	1	1	0	1	1	0	2	0	1	0	1	2
A0A2G9S1Q2	A0A2G9S1Q2	1	1	1	Uncharacterized protein (Fragment)	1	1	1	1	0	1	1	0	1	0	1	0	0	1	0	0	1	0	1	0	0	1	0	1	1	0	0	0	0	1	1	1	0	1	1	0	1	1	1	1	1	0	1	0
A0A2G9S1R3	A0A2G9S1R3	1	1	1	Pre-mRNA-splicing factor 3	1	1	1	1	0	0	0	0	0	0	0	0	0	0	0	0	0	0	0	0	0	0	0	0	0	0	0	0	0	0	0	0	0	0	0	0	0	0	0	0	0	0	0	0
A0A2G9S1R7	A0A2G9S1R7	1	1	1	Uncharacterized protein	1	1	1	1	0	1	1	0	1	0	1	1	1	1	0	1	0	0	0	1	0	0	1	0	1	1	1	0	0	1	1	0	0	1	1	0	1	0	1	0	1	1	1	0
A0A2G9S1U1	A0A2G9S1U1	7	7	4	Alpha-amylase (Fragment)	1	7	7	4	1	0	0	0	0	0	5	0	0	0	0	6	4	0	6	0	5	0	0	0	0	0	1	3	0	0	0	0	1	1	0	1	0	0	0	2	0	3	0	0
A0A2G9S1U3;A0A2G9S1Y7	A0A2G9S1U3;A0A2G9S1Y7	7;6	7;6	7;6	Uncharacterized protein (Fragment);Uncharacterized protein (Fragment)	2	7	7	7	2	3	3	2	4	1	4	2	1	1	3	2	2	3	2	2	3	1	3	5	2	4	3	3	4	3	4	3	1	2	3	4	3	2	3	4	1	3	2	3
A0A2G9S1X0	A0A2G9S1X0	3	3	3	PX domain-containing protein (Fragment)	1	3	3	3	0	1	0	1	0	1	2	0	0	1	1	0	1	2	1	1	2	1	2	0	1	0	1	0	1	0	0	1	0	1	0	0	1	0	1	2	1	1	1	2
A0A2G9S1Z3	A0A2G9S1Z3	2	2	2	Uncharacterized protein (Fragment)	1	2	2	2	0	0	0	0	1	0	0	0	0	0	0	0	0	0	0	0	0	0	0	0	0	0	1	0	0	0	0	0	0	0	0	0	0	0	0	0	0	0	0	0
A0A2G9S217	A0A2G9S217	8	8	3	Uncharacterized protein	1	8	8	3	1	1	1	0	0	0	6	2	0	1	0	6	4	0	5	0	7	1	2	2	0	0	0	6	5	0	0	0	3	0	0	6	0	0	0	5	0	3	3	2
A0A2G9S222	A0A2G9S222	4	4	4	Uncharacterized protein	1	4	4	4	1	2	1	1	1	2	1	2	1	2	2	2	1	1	1	2	2	1	2	2	2	2	3	2	3	2	3	3	3	3	2	2	4	4	4	2	1	3	0	2
A0A2G9S224	A0A2G9S224	3	2	1	Nuclear factor 7, ovary	1	3	2	1	1	0	1	2	2	1	0	1	1	0	2	1	0	2	1	1	0	0	2	2	1	1	0	1	0	0	0	1	1	1	1	1	1	0	1	1	0	0	1	1
A0A2G9S225	A0A2G9S225	7	7	7	Uncharacterized protein	1	7	7	7	6	5	6	6	3	3	5	5	6	6	6	3	5	5	2	5	4	5	5	5	0	2	2	1	2	0	1	2	3	5	0	3	3	3	3	3	3	1	3	4
A0A2G9S245	A0A2G9S245	4	4	4	Aldo_ket_red domain-containing protein (Fragment)	1	4	4	4	4	3	3	3	3	3	3	4	3	4	3	3	3	3	3	3	3	3	3	3	3	2	4	2	4	2	3	3	2	3	2	3	3	3	2	3	3	3	3	3
A0A2G9S247	A0A2G9S247	6	6	6	PH domain-containing protein	1	6	6	6	2	3	3	2	2	0	3	3	2	4	3	1	3	2	2	1	2	3	3	2	0	1	1	0	2	3	2	1	1	2	2	2	2	2	2	3	2	0	3	3
A0A2G9S251;A0A2G9SHJ1;A0A2G9SJ54;A0A2G9SHF7	A0A2G9S251	7;1;1;1	5;1;1;1	4;0;0;0	Uncharacterized protein	4	7	5	4	3	4	1	2	3	4	3	4	3	3	3	4	3	2	3	4	2	3	2	3	1	3	2	2	4	3	3	2	2	4	5	3	3	5	2	4	4	1	4	3
A0A2G9S260	A0A2G9S260	7	7	7	GST class-pi	1	7	7	7	5	6	5	5	5	6	5	5	5	4	5	4	4	5	5	5	5	6	5	4	4	5	4	6	5	4	5	4	5	5	7	6	4	6	6	4	4	4	5	5
A0A2G9S265	A0A2G9S265	9	9	9	Uncharacterized protein (Fragment)	1	9	9	9	7	9	9	9	9	8	9	9	8	8	8	8	8	9	8	9	8	7	8	8	8	8	7	6	8	8	8	8	8	7	7	8	8	8	6	8	9	8	8	8
A0A2G9S267	A0A2G9S267	1	1	1	Uncharacterized protein (Fragment)	1	1	1	1	0	0	0	0	0	0	0	0	1	0	0	0	0	0	0	0	0	0	0	0	0	0	0	0	0	0	0	0	0	0	0	0	0	0	0	0	0	0	0	0
A0A2G9S290	A0A2G9S290	28	28	15	AP complex subunit beta	1	28	28	15	16	17	20	20	18	14	15	13	18	16	15	16	16	18	17	17	19	18	19	11	11	10	14	9	15	12	15	11	13	15	14	13	12	11	11	16	18	18	19	18
A0A2G9S2C2;A0A2G9QFL3;A0A2G9SDG7;A0A2G9SDE5;A0A2G9RTD8;A0A2G9SHW4;A0A2G9RIE5;A0A2G9S291	A0A2G9S2C2	7;1;1;1;1;1;1;1	7;1;1;1;1;1;1;1	2;0;0;0;0;0;0;0	Protein kinase domain-containing protein	8	7	7	2	4	4	3	3	4	2	3	3	2	2	4	4	3	3	4	3	2	4	2	1	0	1	1	2	1	2	3	2	1	2	1	1	1	1	2	2	3	4	4	4
A0A2G9S2F0	A0A2G9S2F0	6	6	4	Cation_ATPase_C domain-containing protein (Fragment)	1	6	6	4	2	2	0	3	1	1	2	1	0	1	0	0	2	1	1	2	1	1	2	1	2	4	2	1	2	1	0	0	1	0	1	2	3	0	0	4	3	0	2	2
A0A2G9S2F1;A0A2G9S2G4	A0A2G9S2F1;A0A2G9S2G4	2;2	2;2	2;2	ETF_alpha domain-containing protein (Fragment);ETF_alpha domain-containing protein (Fragment)	2	2	2	2	2	1	2	2	2	2	1	1	2	2	2	2	1	2	2	1	1	2	1	2	2	2	2	2	1	2	2	2	1	2	1	2	2	2	2	2	2	2	2	1
A0A2G9S2G1	A0A2G9S2G1	2	2	2	Mevalonate kinase	1	2	2	2	1	1	1	0	0	1	0	1	1	0	1	0	0	0	0	0	0	0	0	0	0	0	1	0	1	1	1	0	0	0	0	0	1	1	0	1	0	0	0	0
A0A2G9S2H4;A0A2G9R6L2;A0A2G9R6L6	A0A2G9S2H4	6;1;1	6;1;1	3;1;1	NmrA domain-containing protein (Fragment)	3	6	6	3	4	0	1	2	2	0	2	2	1	3	1	3	2	2	2	1	1	1	3	0	0	3	1	0	1	0	1	2	0	0	1	1	0	0	0	1	1	0	0	1
A0A2G9S2H9	A0A2G9S2H9	1	1	1	GST_N_5 domain-containing protein	1	1	1	1	0	1	0	1	1	0	1	1	0	0	1	1	1	1	0	1	1	0	0	0	0	0	0	0	0	0	0	0	0	0	0	0	0	0	0	0	1	0	0	1
A0A2G9S2K4	A0A2G9S2K4	2	2	2	Uncharacterized protein	1	2	2	2	2	2	0	0	2	1	1	1	1	0	0	1	0	2	1	2	2	1	1	0	0	1	0	0	1	0	0	0	0	0	0	1	0	0	0	0	1	1	1	2
A0A2G9S2M1	A0A2G9S2M1	3	3	3	Serine/threonine-protein phosphatase	1	3	3	3	2	3	2	2	2	3	3	2	3	2	3	3	2	1	3	3	2	3	2	2	1	2	1	1	2	2	1	2	2	1	1	2	3	1	1	2	2	1	3	2
A0A2G9S2P3	A0A2G9S2P3	13	8	8	Adaptin_N domain-containing protein (Fragment)	1	13	8	8	6	6	7	5	5	6	4	4	6	8	6	5	6	6	10	7	5	6	8	6	4	6	3	3	3	4	5	5	3	4	5	5	5	6	3	6	8	9	7	8
A0A2G9S2Q0	A0A2G9S2Q0	5	5	5	Sugar phosphate phosphatase	1	5	5	5	1	1	1	1	1	1	3	1	2	2	1	2	3	1	1	2	1	2	2	2	1	2	2	2	2	1	2	1	2	2	2	2	1	2	2	2	1	1	2	2
A0A2G9S2R2	A0A2G9S2R2	1	1	1	GrpE protein homolog (Fragment)	1	1	1	1	1	1	1	1	1	1	1	1	1	1	1	1	1	1	1	1	1	1	1	1	1	1	1	1	1	1	1	1	1	1	1	1	1	1	1	1	1	1	1	1
A0A2G9S2W2	A0A2G9S2W2	6	6	6	Uncharacterized protein	1	6	6	6	3	3	2	1	4	0	0	3	4	2	1	3	0	3	1	4	1	4	3	4	2	2	3	2	3	2	3	4	2	5	6	5	2	5	1	4	1	1	0	4
A0A2G9S2W3;A0A2G9S2T4;A0A2G9S2V1	A0A2G9S2W3;A0A2G9S2T4;A0A2G9S2V1	6;3;3	6;3;3	6;3;3	AB hydrolase-1 domain-containing protein;Uncharacterized protein;AB hydrolase-1 domain-containing protein	3	6	6	6	5	6	5	5	4	6	4	5	5	4	5	5	5	5	5	5	4	6	3	5	4	3	3	2	5	4	3	4	2	4	3	3	3	3	3	4	4	4	5	4
A0A2G9S2Y2;A0A2G9S2W9	A0A2G9S2Y2;A0A2G9S2W9	10;10	10;10	10;10	Uncharacterized protein;Uncharacterized protein	2	10	10	10	5	5	8	6	7	7	7	7	4	9	6	8	8	6	8	6	5	6	8	6	7	8	9	6	8	8	9	7	7	9	7	8	9	8	9	8	5	6	7	4
A0A2G9S2X2;A0A2G9S2T9;A0A2G9S2U8;A0A2G9S4U5	A0A2G9S2X2;A0A2G9S2T9	32;31;8;8	11;10;8;8	3;3;0;0	Clathrin-link domain-containing protein (Fragment);Clathrin-link domain-containing protein (Fragment)	4	32	11	3	22	21	22	23	23	22	23	22	23	21	23	21	19	23	23	23	21	22	20	21	22	22	19	19	21	21	21	21	20	19	21	21	20	21	24	22	22	19	23	21
A0A2G9S2Z6	A0A2G9S2Z6	3	3	3	Carbonic anhydrase	1	3	3	3	3	2	0	0	0	1	1	0	0	0	1	0	1	0	0	0	0	0	0	1	2	3	1	1	0	1	2	1	2	1	0	2	3	3	3	3	1	3	3	1
A0A2G9S335	A0A2G9S335	6	6	6	Uncharacterized protein	1	6	6	6	2	5	2	3	4	1	3	3	1	2	2	2	2	1	3	2	2	2	2	3	2	3	2	1	2	2	2	2	1	3	1	2	3	1	1	2	3	4	3	4
A0A2G9S347;A0A2G9S361	A0A2G9S347;A0A2G9S361	2;2	2;2	2;2	Cysteine-S-conjugate beta-lyase 2;Cysteine-S-conjugate beta-lyase 2 (Fragment)	2	2	2	2	0	1	2	1	1	0	2	1	0	1	2	0	0	2	0	1	0	2	0	0	0	1	1	0	1	0	1	0	0	1	1	1	1	1	2	1	1	0	1	2
A0A2G9S391;A0A2G9S3A0	A0A2G9S391;A0A2G9S3A0	4;4	4;4	4;4	Nudix hydrolase domain-containing protein;Nudix hydrolase domain-containing protein	2	4	4	4	0	1	2	2	1	1	2	1	2	3	2	1	1	1	3	2	2	3	2	1	0	0	2	1	2	1	2	0	0	2	1	2	2	2	1	2	2	0	2	2
A0A2G9S3A2	A0A2G9S3A2	3	3	3	Aminotran_1_2 domain-containing protein	1	3	3	3	0	0	3	1	3	1	2	0	2	2	2	1	2	3	1	0	0	1	0	3	2	2	1	1	2	2	0	2	2	0	1	2	1	1	0	2	2	3	0	1
A0A2G9S3C2;A0A2G9S3A3	A0A2G9S3C2;A0A2G9S3A3	1;1	1;1	1;1	MBD domain-containing protein (Fragment);MBD domain-containing protein (Fragment)	2	1	1	1	0	0	0	0	0	0	0	0	0	0	0	1	1	0	1	0	0	0	0	0	0	0	0	0	0	0	0	0	0	0	0	0	0	0	0	0	0	0	0	0
A0A2G9S3B4	A0A2G9S3B4	1	1	1	LIM zinc-binding domain-containing protein (Fragment)	1	1	1	1	1	1	1	1	1	1	1	1	1	1	1	1	1	1	0	0	1	1	1	1	1	1	1	1	1	1	1	1	1	1	1	1	1	1	1	1	1	1	0	1
A0A2G9S3B5	A0A2G9S3B5	17	17	17	Cytochrome P450 1A	1	17	17	17	3	11	2	3	5	4	5	4	4	2	2	7	7	3	7	6	10	6	2	3	6	5	2	0	4	3	5	3	5	3	5	3	3	5	3	3	9	6	6	8
A0A2G9S3B7	A0A2G9S3B7	1	1	1	Uncharacterized protein	1	1	1	1	0	1	0	0	1	0	1	0	0	0	0	0	1	0	1	0	0	1	1	1	1	0	0	0	1	0	1	0	1	0	0	0	0	0	1	1	1	0	0	1
A0A2G9S3C0	A0A2G9S3C0	1	1	1	Rho-GAP domain-containing protein (Fragment)	1	1	1	1	0	1	1	1	1	1	1	1	1	1	1	1	0	1	1	1	1	1	0	0	0	0	0	0	1	0	0	0	0	0	1	0	0	0	1	0	1	1	0	1
A0A2G9S5A8;A0A2G9S3D7	A0A2G9S5A8;A0A2G9S3D7	2;2	2;2	2;2	Dynein_C domain-containing protein;Dynein_C domain-containing protein	2	2	2	2	2	2	2	2	2	2	1	2	2	2	2	2	2	2	2	2	2	2	1	1	1	1	1	1	1	1	1	1	1	1	1	1	1	1	1	0	2	2	1	2
A0A2G9S3F2	A0A2G9S3F2	5	3	3	Uncharacterized protein (Fragment)	1	5	3	3	4	4	4	4	4	4	4	4	4	4	5	4	4	5	4	5	4	4	4	4	4	3	3	4	4	4	3	3	4	4	5	4	3	4	5	4	4	3	4	4
A0A2G9S3G6;A0A2G9S3F9;A0A2G9S3I1;A0A2G9S3G8	A0A2G9S3G6;A0A2G9S3F9;A0A2G9S3I1;A0A2G9S3G8	2;2;2;1	2;2;2;1	2;2;2;1	Uncharacterized protein (Fragment);Uncharacterized protein (Fragment);Uncharacterized protein (Fragment);Uncharacterized protein (Fragment)	4	2	2	2	0	1	0	0	0	0	0	1	0	0	0	1	0	0	1	1	0	0	0	0	1	0	1	1	0	1	1	0	0	0	0	0	0	0	0	0	0	0	0	0
A0A2G9S3G3;A0A2G9RZU9;A0A2G9RBC3;A0A2G9SIK5;A0A2G9RAK0	A0A2G9S3G3;A0A2G9RZU9	4;2;1;1;1	2;0;0;0;0	2;0;0;0;0	Carboxylic ester hydrolase (Fragment);COesterase domain-containing protein	5	4	2	2	4	4	4	4	4	3	3	4	4	4	3	3	3	3	3	3	3	4	4	3	4	3	4	4	3	3	4	2	4	4	4	3	4	4	4	4	4	4	4	4
A0A2G9S3H4	A0A2G9S3H4	3	3	3	RRM domain-containing protein	1	3	3	3	1	2	2	2	2	2	2	2	2	2	2	2	2	2	2	2	2	2	2	1	1	1	2	1	1	0	1	1	2	2	1	1	2	2	2	2	2	3	2	3
A0A2G9S3K7;A0A2G9S3K9;A0A2G9S3Q1	A0A2G9S3K7;A0A2G9S3K9	9;7;2	9;7;2	9;7;2	Oxoglutarate dehydrogenase (succinyl-transferring);Oxoglutarate dehydrogenase (succinyl-transferring)	3	9	9	9	5	4	6	2	6	5	5	3	7	5	8	6	5	7	7	6	4	5	5	4	4	4	4	3	5	4	3	6	3	5	4	7	2	4	5	7	7	5	8	8
A0A2G9S3L8	A0A2G9S3L8	1	1	1	Sec23_helical domain-containing protein (Fragment)	1	1	1	1	0	1	1	1	0	1	1	1	0	1	1	1	1	1	1	1	1	1	0	0	0	0	0	1	0	0	0	1	0	1	1	1	1	1	1	1	1	0	0	1
A0A2G9S3M9	A0A2G9S3M9	2	2	2	AMP-binding_C domain-containing protein	1	2	2	2	1	1	1	1	1	1	1	1	0	0	0	0	1	0	0	1	0	0	0	0	1	0	0	0	0	0	1	0	0	0	0	0	0	0	0	0	0	0	0	1
A0A2G9S3P1	A0A2G9S3P1	5	5	5	Component 3 of promoter of RISC (Fragment)	1	5	5	5	3	4	4	4	3	4	4	4	3	4	3	4	4	3	4	4	3	4	5	3	3	5	3	3	3	3	3	4	3	3	3	3	3	3	2	3	4	2	5	4
A0A2G9S3R5	A0A2G9S3R5	4	4	4	Vps5 domain-containing protein (Fragment)	1	4	4	4	3	2	2	2	2	1	1	2	2	2	3	3	3	3	3	3	2	3	3	3	2	3	2	2	1	3	2	3	2	2	2	3	1	2	2	3	3	3	3	3
A0A2G9S3T4	A0A2G9S3T4	6	6	6	Succinate dehydrogenase assembly factor 2, mitochondrial	1	6	6	6	2	4	5	4	3	4	4	4	2	3	4	4	4	3	3	3	2	3	2	2	3	2	3	1	2	3	3	2	2	2	2	2	3	2	3	3	3	1	3	4
A0A2G9S3U4	A0A2G9S3U4	2	2	2	SH2 domain-containing protein	1	2	2	2	1	1	1	1	1	1	1	1	1	1	1	1	1	1	1	1	1	1	2	1	1	2	1	1	1	1	2	1	1	2	1	2	2	1	2	1	1	1	1	1
A0A2G9S3X7	A0A2G9S3X7	4	4	4	Calponin-homology (CH) domain-containing protein	1	4	4	4	2	1	2	2	1	2	2	2	1	2	2	2	2	2	2	2	2	2	2	1	3	1	2	1	1	1	2	3	2	2	2	2	3	2	2	2	2	3	2	2
A0A2G9S3Y4	A0A2G9S3Y4	1	1	1	Signal sequence receptor subunit gamma (Fragment)	1	1	1	1	1	1	0	1	1	1	1	1	0	0	1	1	0	1	1	1	1	1	1	1	1	1	1	1	1	1	1	1	1	1	1	1	1	1	0	1	1	1	1	0
A0A2G9S402	A0A2G9S402	1	1	1	RNA helicase (Fragment)	1	1	1	1	1	0	0	1	0	0	1	1	0	0	0	0	0	0	0	0	0	0	0	0	0	0	0	0	0	0	0	0	0	0	0	0	0	0	0	0	1	0	1	0
A0A2G9S404	A0A2G9S404	4	4	4	UV excision repair protein RAD23 (Fragment)	1	4	4	4	4	4	4	4	4	3	4	4	4	4	4	3	4	3	4	3	3	3	3	3	3	3	3	4	3	3	3	3	3	3	3	3	3	2	3	3	4	3	4	3
A0A2G9S430;A0A2G9S2A0	A0A2G9S430;A0A2G9S2A0	4;3	4;3	3;3	Uncharacterized protein (Fragment);Uncharacterized protein (Fragment)	2	4	4	3	0	1	0	0	1	0	3	0	0	0	0	0	0	0	0	1	0	0	1	0	1	1	0	0	1	1	0	0	0	1	1	1	1	0	1	1	2	0	0	2
A0A2G9S460	A0A2G9S460	12	12	5	Fructose-bisphosphatase (Fragment)	1	12	12	5	7	6	8	4	6	6	7	5	7	7	7	7	5	8	5	7	6	7	9	8	5	8	7	5	9	7	7	7	4	7	7	7	5	5	6	7	7	7	7	7
A0A2G9S463	A0A2G9S463	9	2	2	FBPase_C domain-containing protein (Fragment)	1	9	2	2	6	5	7	4	4	5	6	4	6	6	6	6	4	7	3	6	5	6	7	6	6	6	7	6	7	7	7	7	5	6	7	6	5	5	5	7	6	6	6	6
A0A2G9S469;A0A2G9S467	A0A2G9S469;A0A2G9S467	6;6	6;6	6;6	Coatomer_WDAD domain-containing protein;Coatomer_WDAD domain-containing protein	2	6	6	6	3	4	4	3	4	3	3	3	2	3	3	3	2	3	3	1	3	3	3	1	2	4	3	2	2	3	2	2	2	3	3	4	1	4	3	3	3	3	3	3
A0A2G9S6B1;A0A2G9S4F3;A0A2G9S489	A0A2G9S6B1;A0A2G9S4F3;A0A2G9S489	4;4;4	4;4;4	4;4;4	Uncharacterized protein (Fragment);Uncharacterized protein (Fragment);Uncharacterized protein (Fragment)	3	4	4	4	2	3	3	4	3	2	4	2	4	4	4	3	4	3	4	3	3	3	3	3	4	4	4	2	3	3	3	3	4	3	4	3	2	3	4	3	2	2	2	3
A0A2G9S491	A0A2G9S491	9	9	9	Coatomer_WDAD domain-containing protein (Fragment)	1	9	9	9	4	6	4	5	6	3	7	5	5	4	7	6	6	6	4	5	6	6	7	5	3	6	6	3	8	3	6	5	5	8	4	8	5	6	5	8	5	3	5	6
A0A2G9S496	A0A2G9S496	2	1	1	Uncharacterized protein	1	2	1	1	2	2	2	2	2	2	2	2	2	2	2	2	2	2	2	2	2	2	2	2	2	2	2	2	2	2	2	2	2	2	2	2	2	2	2	2	2	2	2	2
A0A2G9S499	A0A2G9S499	2	2	2	Uncharacterized protein	1	2	2	2	0	0	0	0	0	0	0	0	0	0	1	0	0	0	0	0	0	0	1	1	1	0	0	1	0	1	1	1	0	0	1	1	1	1	0	1	0	0	0	0
A0A2G9S4A7	A0A2G9S4A7	4	4	4	Uncharacterized protein (Fragment)	1	4	4	4	4	4	4	3	2	4	3	4	4	3	4	3	3	4	4	4	4	3	1	2	3	2	1	1	2	1	2	2	3	2	2	2	1	1	1	2	4	3	3	4
A0A2G9S4C4;A0A2G9S4D8;A0A2G9SDH0	A0A2G9S4C4;A0A2G9S4D8	12;12;1	12;12;1	9;9;0	Septin-type G domain-containing protein;Septin	3	12	12	9	8	10	5	7	7	7	8	8	6	5	7	9	7	10	9	8	10	6	7	3	5	4	4	4	5	4	4	3	5	6	5	5	5	5	4	5	4	9	9	8
A0A2G9S4E8	A0A2G9S4E8	7	7	7	26S proteasome non-ATPase regulatory subunit 8	1	7	7	7	4	3	3	3	3	2	3	3	4	3	4	3	2	3	1	3	1	3	1	2	1	1	1	0	2	1	0	0	0	2	1	1	1	3	0	2	2	1	4	3
A0A2G9S6D1;A0A2G9S4F1	A0A2G9S6D1;A0A2G9S4F1	2;2	2;2	2;2	Uncharacterized protein (Fragment);Uncharacterized protein (Fragment)	2	2	2	2	0	1	1	1	1	1	1	1	1	1	1	1	1	1	1	1	1	1	1	1	1	1	1	1	0	1	1	1	1	1	1	1	1	1	1	1	1	1	2	1
A0A2G9S4F9	A0A2G9S4F9	16	16	15	Rho crystallin	1	16	16	15	12	12	11	12	11	11	11	12	12	12	14	12	12	14	12	12	11	10	12	11	12	12	12	11	11	11	13	11	10	11	11	9	10	14	11	12	12	12	10	12
A0A2G9S4J4;A0A2G9S6G3	A0A2G9S4J4;A0A2G9S6G3	4;3	4;3	1;0	Uncharacterized protein (Fragment);Uncharacterized protein	2	4	4	1	3	3	2	3	4	3	3	3	3	3	2	3	2	3	3	4	2	3	1	1	1	1	1	1	2	1	1	1	1	2	1	1	1	1	2	1	3	3	3	4
A0A2G9S4P0	A0A2G9S4P0	3	3	3	Adaptin_N domain-containing protein (Fragment)	1	3	3	3	2	2	2	1	2	1	2	2	1	2	2	2	1	1	2	1	2	1	2	2	1	0	0	2	1	2	1	2	1	2	1	2	0	1	2	2	2	2	2	2
A0A2G9S4P7	A0A2G9S4P7	20	20	19	Uncharacterized protein	1	20	20	19	7	13	13	10	12	6	15	13	14	14	15	10	11	13	13	13	12	13	15	9	9	10	13	10	10	11	12	12	9	9	13	12	11	13	9	14	12	6	10	17
A0A2G9S4S1	A0A2G9S4S1	1	1	1	Uncharacterized protein (Fragment)	1	1	1	1	0	0	0	0	0	0	0	0	0	0	0	0	0	0	0	0	0	0	0	0	1	1	0	1	0	1	1	0	1	1	1	1	0	1	0	0	0	0	0	0
A0A2G9S4S3	A0A2G9S4S3	1	1	1	Exportin-T (Fragment)	1	1	1	1	1	1	1	1	1	1	1	1	1	1	1	1	1	1	1	1	1	1	1	1	1	1	1	1	1	1	1	1	1	1	1	1	1	1	1	1	1	1	1	1
A0A2G9S4U9	A0A2G9S4U9	3	3	3	Alpha-mannosidase (Fragment)	1	3	3	3	0	0	0	0	0	0	0	0	0	0	0	0	0	0	0	0	0	0	0	0	0	0	1	0	1	0	1	1	1	1	0	0	0	1	0	0	1	0	0	1
A0A2G9S4V4	A0A2G9S4V4	3	3	3	Phosphorylase b kinase regulatory subunit (Fragment)	1	3	3	3	0	1	1	1	1	0	1	2	1	1	1	1	0	2	1	1	1	2	0	0	0	0	1	0	0	0	0	0	0	1	0	1	0	0	0	1	0	0	0	0
A0A2G9S4W0	A0A2G9S4W0	1	1	1	Phosphorylase b kinase regulatory subunit	1	1	1	1	0	0	0	0	0	0	1	0	1	0	0	1	0	0	1	0	1	0	0	0	0	0	0	0	0	0	0	0	0	0	0	0	0	0	0	0	0	1	1	1
A0A2G9S4Y9	A0A2G9S4Y9	2	2	2	Acid phosphatase	1	2	2	2	1	1	1	1	1	1	1	1	1	1	2	1	2	1	1	1	1	1	1	1	1	1	1	1	1	1	1	1	1	1	1	1	1	1	1	1	1	1	1	1
A0A2G9S712;A0A2G9S569;A0A2G9S4Z2	A0A2G9S712;A0A2G9S569;A0A2G9S4Z2	3;3;3	3;3;3	3;3;3	ATP citrate synthase (Fragment);ATP citrate synthase (Fragment);ATP citrate synthase	3	3	3	3	2	2	2	2	2	2	2	2	2	2	2	2	2	2	2	2	2	2	2	2	2	2	2	2	2	2	2	2	1	1	2	2	2	2	2	2	3	2	2	2
A0A2G9S510	A0A2G9S510	8	8	8	Phosphogluconate dehydrogenase (NADP(+)-dependent, decarboxylating) (Fragment)	1	8	8	8	6	6	6	6	6	6	6	6	6	6	6	6	6	6	6	6	6	6	5	5	5	5	5	5	5	5	5	5	5	5	4	5	5	5	5	5	6	6	6	6
A0A2G9S520	A0A2G9S520	12	12	12	Aminotran_1_2 domain-containing protein	1	12	12	12	5	8	10	9	8	8	10	9	9	9	9	9	7	9	8	9	9	8	7	6	7	7	7	7	8	8	9	8	6	8	6	7	8	7	8	8	7	7	7	7
A0A2G9S534	A0A2G9S534	3	3	3	ATP-grasp_2 domain-containing protein	1	3	3	3	1	1	0	1	0	0	0	1	0	0	0	0	0	0	1	2	1	0	1	0	1	1	0	1	0	1	0	0	3	0	0	1	1	0	0	0	1	1	0	1
A0A2G9S546;A0A2G9S350;A0A2G9S545	A0A2G9S546;A0A2G9S350	3;2;1	3;2;1	3;2;1	ATP-dependent RNA helicase DDX1;Uncharacterized protein (Fragment)	3	3	3	3	0	0	0	1	2	0	1	0	0	1	1	1	0	1	1	1	1	1	1	1	0	0	0	0	0	0	0	0	1	2	0	1	0	0	2	1	0	0	0	0
A0A2G9S5D0;A0A2G9S548	A0A2G9S5D0;A0A2G9S548	1;1	1;1	1;1	Uncharacterized protein;Anamorsin	2	1	1	1	0	0	0	0	0	0	0	0	0	0	0	0	1	0	1	0	1	0	1	0	0	0	0	0	0	0	0	0	1	0	0	0	0	0	0	0	0	1	0	1
A0A2G9S595	A0A2G9S595	10	10	10	SH3 domain-containing protein	1	10	10	10	7	4	4	7	4	6	5	8	6	6	8	6	7	8	5	7	6	4	6	6	5	9	8	6	8	4	4	5	5	6	7	6	9	9	4	6	6	6	6	5
A0A2G9S598	A0A2G9S598	7	7	7	Uncharacterized protein (Fragment)	1	7	7	7	5	5	4	5	4	5	5	4	5	4	5	5	5	5	5	5	4	3	4	5	4	5	4	3	4	4	3	4	3	4	5	4	4	5	4	4	5	6	5	5
A0A2G9S5A7;A0A2G9S3G1	A0A2G9S5A7	3;1	3;1	3;1	Uncharacterized protein (Fragment)	2	3	3	3	2	3	1	1	2	3	3	3	2	2	2	2	2	3	3	3	3	2	2	2	2	1	1	1	1	1	1	2	1	2	1	1	1	2	1	1	3	2	3	3
A0A2G9S5B1	A0A2G9S5B1	2	2	2	Uncharacterized protein (Fragment)	1	2	2	2	0	1	0	0	1	0	0	0	0	0	0	0	0	0	0	0	0	0	1	0	0	0	2	0	0	1	1	0	1	1	0	0	0	0	0	0	0	0	0	1
A0A2G9S5B2;A0A2G9QDA7	A0A2G9S5B2	6;1	6;1	6;1	Uncharacterized protein	2	6	6	6	2	3	3	2	2	1	2	2	4	3	4	2	3	4	2	4	2	3	4	4	2	4	5	4	4	2	6	5	4	6	5	5	4	4	5	6	3	1	1	4
A0A2G9S5D9	A0A2G9S5D9	1	1	1	PDEase domain-containing protein (Fragment)	1	1	1	1	1	1	1	1	1	1	0	1	1	1	1	0	0	1	1	1	1	1	0	1	0	0	0	0	0	0	0	0	0	0	0	0	0	0	0	0	0	1	1	1
A0A2G9S5G3	A0A2G9S5G3	2	2	2	Uncharacterized protein	1	2	2	2	1	0	1	1	1	1	1	1	1	0	1	1	1	1	1	1	1	0	0	1	1	1	1	1	0	1	1	1	1	0	1	1	1	1	1	1	1	1	1	1
A0A2G9S5H5	A0A2G9S5H5	21	21	21	ATP-dependent dihydroxyacetone kinase (Fragment)	1	21	21	21	11	14	12	16	13	13	12	15	14	13	14	11	14	14	15	14	11	10	12	9	11	10	12	14	10	10	11	10	15	11	10	12	11	10	9	10	7	11	11	15
A0A2G9S5J4	A0A2G9S5J4	1	1	1	Ufd2P_core domain-containing protein	1	1	1	1	1	1	1	1	1	1	1	1	1	1	1	1	1	1	1	1	1	1	1	1	1	1	0	1	1	1	1	1	0	1	1	1	1	0	1	1	1	1	1	1
A0A2G9S5K7	A0A2G9S5K7	6	6	6	Carbonic anhydrase (Fragment)	1	6	6	6	4	4	5	4	4	3	4	4	4	4	3	3	3	3	3	4	3	4	3	4	5	4	4	4	4	4	5	4	4	4	2	3	3	4	4	4	4	4	4	4
A0A2G9S5M5;A0A2G9S5K9	A0A2G9S5M5;A0A2G9S5K9	1;1	1;1	1;1	Roc domain-containing protein (Fragment);Roc domain-containing protein (Fragment)	2	1	1	1	0	0	0	0	0	0	0	0	0	0	0	0	0	0	0	0	0	0	0	0	0	0	0	0	0	0	0	0	0	0	0	0	0	0	0	0	0	0	0	0
A0A2G9S5L3	A0A2G9S5L3	5	5	2	Aldo_ket_red domain-containing protein (Fragment)	1	5	5	2	1	0	0	2	2	2	1	2	2	2	1	2	2	1	1	2	2	1	2	2	3	2	2	2	2	2	2	2	1	2	2	2	2	4	2	2	1	1	1	4
A0A2G9S5N4	A0A2G9S5N4	11	11	11	Uncharacterized protein (Fragment)	1	11	11	11	7	10	10	9	8	8	10	8	8	8	10	7	7	9	8	7	9	8	7	5	4	6	6	4	8	6	7	6	4	8	6	8	7	7	9	7	8	8	9	7
A0A2G9S7I8;A0A2G9S5N6;A0A2G9S5S1;A0A2G9S5Q6;A0A2G9S7I7;A0A2G9S5K2	A0A2G9S7I8;A0A2G9S5N6;A0A2G9S5S1;A0A2G9S5Q6	6;6;4;4;2;2	6;6;4;4;2;2	6;6;4;4;2;2	RRM domain-containing protein;RRM domain-containing protein;Uncharacterized protein;Uncharacterized protein	6	6	6	6	2	3	4	2	2	2	3	2	3	3	3	4	4	3	3	3	3	2	3	1	3	1	0	1	1	2	2	2	3	2	5	5	3	3	3	4	3	1	3	2
A0A2G9S5P8	A0A2G9S5P8	12	12	12	Glycine cleavage system P protein	1	12	12	12	6	10	11	9	10	9	10	7	11	8	10	8	8	8	9	8	8	7	9	8	9	10	10	8	9	9	7	8	6	9	10	10	10	8	10	9	9	8	10	7
A0A2G9S5Q7	A0A2G9S5Q7	8	8	8	Paraoxonase (Fragment)	1	8	8	8	1	6	3	5	4	1	5	2	3	2	3	2	1	3	2	2	3	3	3	4	3	3	2	0	3	2	1	2	2	3	3	2	4	3	3	4	4	1	3	4
A0A2G9S5R0;A0A2G9RVZ7	A0A2G9S5R0;A0A2G9RVZ7	2;1	2;1	2;1	Protein kinase domain-containing protein (Fragment);Protein kinase domain-containing protein	2	2	2	2	2	2	1	1	1	1	2	1	1	1	1	2	2	1	2	1	2	2	2	2	2	2	1	2	2	2	1	2	1	1	1	1	2	2	1	1	1	2	2	2
A0A2G9S5U1	A0A2G9S5U1	3	3	3	C2 domain-containing protein	1	3	3	3	2	1	2	3	1	1	2	1	1	2	3	1	2	3	1	0	2	0	1	0	0	1	0	0	1	0	1	1	0	1	0	1	0	1	1	0	1	1	2	1
A0A2G9S5V4	A0A2G9S5V4	3	3	3	Uncharacterized protein (Fragment)	1	3	3	3	0	0	0	0	0	0	0	0	0	0	0	0	1	0	0	0	0	0	1	0	0	0	1	0	2	0	0	0	0	0	0	0	0	0	0	0	0	0	0	0
A0A2G9S5X1	A0A2G9S5X1	1	1	1	Uncharacterized protein	1	1	1	1	1	1	0	1	0	1	0	0	1	1	0	0	0	0	0	0	0	0	0	0	0	0	0	0	0	0	0	1	0	1	0	1	0	1	0	1	0	1	1	0
A0A2G9S5X6	A0A2G9S5X6	1	1	1	SHR-BD domain-containing protein (Fragment)	1	1	1	1	1	1	1	1	1	1	1	1	1	1	1	1	1	1	1	1	1	1	1	1	1	1	1	1	1	1	1	1	0	1	1	1	1	1	1	1	1	1	1	1
A0A2G9S604;A0A2G9S613;A0A2G9S664	A0A2G9S604;A0A2G9S613;A0A2G9S664	3;3;3	3;3;3	3;3;3	Uncharacterized protein;Uncharacterized protein;Uncharacterized protein	3	3	3	3	1	2	2	2	2	1	2	2	1	1	1	2	1	1	2	1	2	3	1	1	1	2	2	1	1	2	2	2	2	2	1	1	1	2	1	2	2	2	2	2
A0A2G9S624	A0A2G9S624	3	3	3	Uncharacterized protein (Fragment)	1	3	3	3	1	2	2	3	2	1	3	2	3	3	2	3	2	2	3	2	3	1	2	2	2	2	2	2	2	1	2	2	2	2	2	3	2	2	2	3	1	2	2	3
A0A2G9S632	A0A2G9S632	7	7	7	Uncharacterized protein	1	7	7	7	7	7	7	6	5	7	7	6	6	7	6	6	7	5	6	7	4	7	4	5	3	5	6	3	4	2	5	4	4	5	5	5	3	4	5	3	6	5	7	5
A0A2G9S637	A0A2G9S637	12	12	12	Phosphatidylethanolamine-binding protein 1	1	12	12	12	9	9	8	8	8	10	8	9	8	8	9	9	8	10	10	10	7	9	8	7	8	8	8	9	8	8	8	9	8	7	8	8	9	7	6	7	9	9	8	9
A0A2G9S668;A0A2G9S660	A0A2G9S668;A0A2G9S660	14;13	14;13	14;13	Eukaryotic translation initiation factor 3 subunit B;Eukaryotic translation initiation factor 3 subunit B	2	14	14	14	8	10	8	8	8	5	10	10	9	5	6	7	10	7	8	5	4	7	9	6	6	8	8	5	6	10	9	5	6	10	9	9	8	9	9	9	8	6	8	8
A0A2G9S6F2;A0A2G9S671	A0A2G9S6F2;A0A2G9S671	12;12	12;12	12;12	Uncharacterized protein (Fragment);Uncharacterized protein (Fragment)	2	12	12	12	6	8	10	9	8	7	8	9	9	10	7	9	7	9	7	7	8	8	8	10	8	9	9	8	10	8	9	8	9	8	8	9	7	9	8	8	6	6	9	9
A0A2G9S679	A0A2G9S679	1	1	1	DNA-directed RNA polymerase (Fragment)	1	1	1	1	1	1	0	1	1	1	1	1	1	1	1	1	1	0	1	1	1	1	1	1	0	0	0	0	1	0	0	1	0	0	0	0	0	1	1	1	1	1	1	1
A0A2G9S681	A0A2G9S681	8	8	8	S-adenosylmethionine synthase	1	8	8	8	5	6	5	5	5	4	5	6	4	5	6	4	4	5	5	5	5	5	6	4	4	4	6	4	4	4	4	4	4	4	5	5	5	5	4	6	5	5	5	5
A0A2G9S695	A0A2G9S695	3	1	1	40S ribosomal protein S24	1	3	1	1	2	2	2	3	3	2	3	2	2	3	1	3	2	2	1	2	1	2	2	3	2	2	1	2	2	1	2	2	2	3	2	3	2	3	2	3	2	1	1	2
A0A2G9S6A2;A0A2G9S840	A0A2G9S6A2;A0A2G9S840	4;3	4;3	3;3	F-BAR domain-containing protein (Fragment);F-BAR domain-containing protein (Fragment)	2	4	4	3	2	4	3	3	4	4	3	3	3	2	3	3	4	3	4	4	3	4	3	3	3	3	3	2	3	2	3	2	2	3	3	3	3	3	3	3	4	4	3	3
A0A2G9S6A5	A0A2G9S6A5	1	1	1	Uncharacterized protein	1	1	1	1	0	0	0	0	0	0	0	0	0	0	1	0	0	0	0	0	0	0	0	0	0	0	0	0	0	0	0	0	0	0	0	0	0	0	0	0	0	0	0	0
A0A2G9S6B3;A0A2G9S6C6	A0A2G9S6B3;A0A2G9S6C6	7;4	7;4	7;4	Uncharacterized protein (Fragment);Uncharacterized protein (Fragment)	2	7	7	7	4	3	3	3	4	3	1	3	3	4	3	3	2	3	4	4	3	3	4	3	3	3	4	3	4	4	4	3	3	4	3	4	4	4	4	4	2	3	3	3
A0A2G9S6D9;A0A2G9S4K0	A0A2G9S6D9;A0A2G9S4K0	13;12	13;12	13;12	2-deoxy-D-ribose 5-phosphate aldolase;2-deoxy-D-ribose 5-phosphate aldolase	2	13	13	13	9	10	7	8	9	8	10	7	10	9	11	7	7	9	8	10	5	9	9	8	2	5	6	4	8	5	7	3	3	8	6	7	5	9	7	7	5	2	7	7
A0A2G9S6E8;A0A2G9S682;A0A2G9S697	A0A2G9S6E8	4;1;1	1;1;1	0;0;0	Uncharacterized protein (Fragment)	3	4	1	0	3	2	3	2	4	2	3	3	3	2	1	3	3	3	3	3	2	2	1	1	1	1	1	1	2	1	1	1	1	1	1	1	1	1	2	1	2	3	3	4
A0A2G9S6I7;A0A2G9S6S4;A0A2G9S8P4	A0A2G9S6I7;A0A2G9S6S4	21;18;3	6;4;2	6;4;2	Venom factor;Anaphylatoxin-like domain-containing protein	3	21	6	6	17	19	19	17	14	17	13	12	12	15	13	13	18	14	12	13	18	16	8	9	12	9	11	10	7	11	7	9	11	8	8	12	9	8	10	8	20	16	18	19
A0A2G9S6L3	A0A2G9S6L3	3	3	3	Uncharacterized protein	1	3	3	3	0	2	1	2	3	1	2	2	3	1	2	1	3	3	1	2	0	1	2	1	0	1	3	0	1	1	1	0	1	3	1	2	1	1	1	0	1	2	2	1
A0A2G9S6M6;C1C465	A0A2G9S6M6;C1C465	1;1	1;1	1;1	Uncharacterized protein (Fragment);Prostaglandin E synthase 3	2	1	1	1	1	1	1	1	1	1	1	1	1	1	1	1	1	1	1	1	1	1	1	1	1	1	1	1	1	1	1	1	1	1	1	1	1	1	1	1	1	1	1	1
A0A2G9S6N4	A0A2G9S6N4	1	1	1	3-phosphate/5-hydroxy nucleic acid ligase	1	1	1	1	0	0	0	0	0	0	0	0	0	0	0	0	0	1	0	0	1	1	0	0	0	0	0	0	0	0	0	0	0	0	0	0	0	0	0	0	1	0	0	0
A0A2G9S6R6	A0A2G9S6R6	1	1	1	Uncharacterized protein (Fragment)	1	1	1	1	0	0	0	1	0	0	1	1	1	1	1	0	0	0	0	0	0	1	0	0	0	0	0	0	0	0	0	0	0	0	0	0	0	0	0	0	0	0	0	0
A0A2G9S6W0	A0A2G9S6W0	7	6	4	Catechol O-methyltransferase	1	7	6	4	3	5	5	6	6	4	5	4	5	5	3	3	2	3	2	2	2	5	6	2	2	3	2	3	4	4	3	2	2	2	1	4	2	4	1	1	5	4	3	2
A0A2G9S6W3	A0A2G9S6W3	4	4	4	Poly(U)-specific endoribonuclease	1	4	4	4	2	1	2	1	2	0	2	4	2	2	2	2	2	2	2	2	2	2	1	2	1	2	2	1	1	1	1	2	2	1	1	2	1	2	0	2	1	1	0	1
A0A2G9S6W4	A0A2G9S6W4	10	10	10	Uncharacterized protein (Fragment)	1	10	10	10	6	7	8	9	8	6	6	7	6	5	9	8	7	8	4	8	6	8	8	7	6	7	8	6	8	7	6	8	6	9	9	8	8	9	8	7	7	6	7	8
A0A2G9S6W5;Q52QH8;A0A2G9S507	A0A2G9S6W5;Q52QH8;A0A2G9S507	23;22;22	1;0;1	1;0;1	Actin, alpha cardiac muscle 2;Cardiac alpha actin 2;Uncharacterized protein	3	23	1	1	19	19	16	19	16	20	18	18	18	18	18	18	17	18	18	19	17	18	19	19	19	16	15	18	17	17	16	16	18	17	19	19	19	19	20	19	17	18	18	19
A0A2G9S6W9	A0A2G9S6W9	2	2	2	Uncharacterized protein (Fragment)	1	2	2	2	0	2	0	2	2	1	2	1	2	1	1	1	1	1	1	1	0	2	1	0	1	1	1	1	0	1	0	1	1	1	1	1	1	1	1	1	2	2	2	2
A0A2G9S6Y2	A0A2G9S6Y2	2	2	2	Uncharacterized protein (Fragment)	1	2	2	2	2	2	2	2	2	2	2	2	2	2	2	2	2	2	2	2	2	2	2	2	2	2	2	2	2	2	2	2	2	2	2	2	2	2	2	2	2	2	2	2
A0A2G9S7C6	A0A2G9S7C6	2	2	2	Serine protease ami	1	2	2	2	0	0	0	0	0	0	0	0	0	0	0	0	0	0	0	0	0	0	0	0	1	0	1	1	0	0	0	0	0	0	0	0	0	0	0	0	0	0	0	0
A0A2G9S7D9	A0A2G9S7D9	2	2	2	DAO domain-containing protein	1	2	2	2	2	2	2	2	2	2	2	2	2	2	2	1	2	2	2	1	2	2	2	2	2	2	2	2	2	2	2	2	2	2	2	2	2	2	2	2	2	1	2	2
A0A2G9S7E9;A0A2G9S9D0;A0A2G9S7E7;A0A2G9S7K2;A0A2G9S7L4	A0A2G9S7E9;A0A2G9S9D0	5;5;2;2;2	5;5;2;2;2	5;5;2;2;2	Uncharacterized protein;Uncharacterized protein	5	5	5	5	3	3	2	5	4	3	4	3	4	4	4	4	4	4	5	5	4	4	2	1	1	3	2	1	1	2	2	2	2	1	2	2	2	3	2	2	4	4	3	3
A0A2G9S7F7	A0A2G9S7F7	3	3	3	Uncharacterized protein (Fragment)	1	3	3	3	0	0	0	0	0	0	0	0	0	0	0	0	0	0	0	0	0	0	0	1	3	2	1	0	0	0	0	1	2	0	0	1	0	0	0	0	0	0	0	0
A0A2G9S7G2	A0A2G9S7G2	3	3	3	Clu domain-containing protein (Fragment)	1	3	3	3	0	2	3	3	2	2	1	3	3	3	2	2	2	2	2	3	0	3	1	1	0	2	1	2	1	1	1	0	1	1	2	1	1	3	1	1	3	1	1	1
A0A2G9S7G7;A0A2G9S9I9;A0A2G9S7M6	A0A2G9S7G7;A0A2G9S9I9	15;8;7	15;8;7	15;8;7	Uncharacterized protein;Uso1_p115_head domain-containing protein (Fragment)	3	15	15	15	11	11	13	13	11	11	13	11	10	13	10	12	10	8	9	10	9	11	12	10	7	10	10	9	10	10	10	9	7	9	8	9	8	12	11	10	11	6	10	9
A0A2G9S7H9	A0A2G9S7H9	2	2	2	Cleavage stimulation factor subunit 3 (Fragment)	1	2	2	2	1	1	0	1	0	0	1	1	0	0	0	0	0	0	1	1	0	1	1	0	0	0	0	0	0	0	0	1	0	1	0	2	0	1	2	1	1	0	1	1
A0A2G9S7I3	A0A2G9S7I3	11	9	9	Uncharacterized protein	1	11	9	9	5	7	4	5	7	4	7	7	7	6	5	7	7	5	3	5	6	5	7	6	4	5	5	5	6	6	5	5	5	6	5	4	5	6	5	6	2	4	4	4
A0A2G9S7I5	A0A2G9S7I5	5	5	5	A_deaminase_N domain-containing protein (Fragment)	1	5	5	5	0	2	0	0	1	0	0	0	2	2	1	4	0	2	1	2	1	3	2	1	0	0	2	1	0	0	0	0	0	0	1	0	0	0	3	0	0	0	2	2
A0A2G9S7J4	A0A2G9S7J4	16	16	15	Uncharacterized protein (Fragment)	1	16	16	15	10	10	6	9	9	7	10	10	8	8	7	5	9	8	5	9	3	8	9	9	9	8	8	7	8	8	7	8	10	9	5	8	8	10	10	8	10	7	8	11
A0A2G9S7K0	A0A2G9S7K0	2	2	2	Carn_acyltransf domain-containing protein (Fragment)	1	2	2	2	1	2	1	1	1	1	1	1	1	1	2	1	1	1	2	1	1	1	1	1	1	1	1	1	1	1	1	1	1	1	1	1	1	1	1	1	2	1	1	1
A0A2G9S7K6;C1C3N8;C1C4C5	A0A2G9S7K6;C1C3N8;C1C4C5	6;6;4	6;6;4	6;6;4	S10_plectin domain-containing protein;40S ribosomal protein S10;40S ribosomal protein S10	3	6	6	6	2	2	3	2	2	2	2	2	2	2	2	2	2	2	3	2	2	3	3	3	2	3	3	3	3	3	2	3	3	2	3	4	3	3	2	4	2	2	2	3
A0A2G9S7M7;A0A2G9S7T4	A0A2G9S7M7;A0A2G9S7T4	1;1	1;1	1;1	SH2 domain-containing protein;SH2 domain-containing protein	2	1	1	1	0	0	0	0	0	0	0	1	0	0	0	0	0	0	0	0	0	0	0	0	0	0	0	0	0	0	0	0	0	0	0	0	0	0	0	0	0	0	0	0
A0A2G9S7N4	A0A2G9S7N4	2	2	2	Uncharacterized protein	1	2	2	2	0	0	1	0	0	0	1	0	1	1	1	1	0	1	0	1	1	1	0	0	1	0	0	1	0	0	1	0	0	1	1	1	0	0	0	0	0	0	1	1
A0A2G9S7S1	A0A2G9S7S1	3	3	3	Galectin (Fragment)	1	3	3	3	2	2	2	1	1	2	0	2	2	3	3	2	1	3	0	1	1	2	2	2	2	2	2	1	3	3	2	1	1	1	3	1	2	3	2	1	2	1	0	1
A0A2G9S7T9	A0A2G9S7T9	7	6	6	Uncharacterized protein (Fragment)	1	7	6	6	4	4	6	3	5	5	3	3	3	4	3	4	4	5	3	6	3	5	4	2	3	5	5	1	4	4	3	5	3	3	3	2	4	5	3	5	3	4	4	6
A0A2G9S7W6	A0A2G9S7W6	10	10	10	GATOR complex protein SEC13 (Fragment)	1	10	10	10	4	7	5	7	7	5	6	7	7	5	7	5	5	8	6	5	6	6	5	4	5	5	5	5	4	3	5	4	4	4	2	5	3	5	5	5	7	6	8	6
A0A2G9S7X9	A0A2G9S7X9	6	6	6	Uncharacterized protein	1	6	6	6	3	3	1	4	2	2	3	2	2	2	4	2	2	4	2	2	2	2	4	1	1	2	3	0	3	1	2	1	0	3	2	2	0	2	2	3	2	2	2	3
A0A2G9S800	A0A2G9S800	6	6	6	Uncharacterized protein (Fragment)	1	6	6	6	4	3	3	3	3	3	3	3	3	3	2	3	3	3	3	2	3	3	5	3	3	5	3	2	5	3	5	3	2	4	3	4	2	5	3	4	2	2	3	2
A0A2G9S804	A0A2G9S804	1	1	1	Uncharacterized protein	1	1	1	1	1	0	0	0	0	0	0	0	0	0	1	0	0	0	0	0	1	0	0	0	0	0	0	0	0	0	0	0	0	0	0	0	0	0	0	0	1	0	0	1
A0A2G9S818;A0A2G9S864	A0A2G9S818;A0A2G9S864	3;2	3;2	3;2	ADP-ribosylation factor-like protein 1;Uncharacterized protein (Fragment)	2	3	3	3	2	2	1	2	2	1	1	2	2	1	2	1	1	2	1	1	2	2	1	2	1	1	1	1	1	1	2	1	1	1	1	2	1	1	1	2	1	1	1	1
A0A2G9S848	A0A2G9S848	14	14	14	Uncharacterized protein (Fragment)	1	14	14	14	7	8	8	8	8	7	8	8	8	8	8	7	8	8	8	8	8	7	11	10	9	10	10	8	10	9	10	10	9	10	10	9	10	10	9	10	9	9	9	9
A0A2G9S860	A0A2G9S860	4	4	2	40S ribosomal protein S24 (Fragment)	1	4	4	2	2	2	2	3	3	2	3	2	2	3	1	3	2	2	1	2	1	2	2	3	2	2	1	2	2	1	3	2	2	3	3	3	3	3	2	3	2	1	1	2
A0A2G9S866	A0A2G9S866	8	8	8	GOLD domain-containing protein (Fragment)	1	8	8	8	4	4	4	5	6	4	5	4	5	5	4	6	5	4	5	4	5	5	5	5	4	4	6	6	6	3	6	5	5	6	6	5	6	7	6	6	4	5	4	5
A0A2G9S8D0;A0A2G9S8F4	A0A2G9S8D0;A0A2G9S8F4	8;7	8;7	7;6	Amidohydro-rel domain-containing protein;Amidohydro-rel domain-containing protein	2	8	8	7	5	4	1	3	3	2	2	1	4	3	4	1	1	2	2	1	2	3	2	2	1	3	2	3	2	2	2	2	3	2	2	3	2	2	5	4	2	2	1	2
A0A2G9S8D6;A0A2G9S8M4;CON__P08727;CON__P08730-1;CON__Q04695;A0A2G9S1S7;CON__Q9QWL7;CON__Q6IFX2;A0A2G9S4T9;CON__Q99456;A0A2G9S4T5;A0A2G9S4W8;A0A2G9S6R9;A0A2G9S4P5;CON__Q9Z2K1;CON__Q3ZAW8;A0A2G9S4P6;A0A2G9S1V5;A0A2G9RIB3;A0A2G9S832;CON__Q9UE12;CON__Q15323;CON__A2A5Y0;CON__Q92764;A0A2G9SAT5;CON__REFSEQ:XP_986630;CON__O76015;A0A2G9RII3;CON__A2AB72;CON__O76014;CON__Q14525;CON__O76013;A0A2G9RQC0;A0A2G9…	A0A2G9S8D6;A0A2G9S8M4	29;29;6;6;5;5;5;4;3;3;3;3;3;2;2;2;2;2;1;1;1;1;1;1;1;1;1;1;1;1;1;1;1;1;1	29;29;6;6;5;5;5;4;3;3;3;3;3;2;2;2;2;2;1;1;1;1;1;1;1;1;1;1;1;1;1;1;1;1;1	18;18;0;0;0;0;0;0;0;0;1;0;0;0;0;0;0;0;0;0;0;0;0;0;0;0;0;0;0;0;0;0;0;0;0	Keratin, type I cytoskeletal 19;Keratin, type I cytoskeletal 19	35	29	29	18	27	22	21	22	18	16	24	21	20	18	17	22	20	22	19	19	19	14	17	19	20	18	19	18	17	17	16	21	16	15	16	17	15	15	23	20	19	21	18	20
A0A2G9S8F0	A0A2G9S8F0	4	4	4	ATP-dependent Clp protease proteolytic subunit (Fragment)	1	4	4	4	2	2	4	4	4	3	4	3	4	3	3	4	4	3	4	3	3	3	3	3	3	3	4	2	4	3	3	3	3	3	4	2	3	3	3	3	3	3	3	3
A0A2G9S8F3;C1C413;A0A2G9RJX8	A0A2G9S8F3;C1C413;A0A2G9RJX8	6;6;4	6;6;4	6;6;4	4a-hydroxytetrahydrobiopterin dehydratase (Fragment);4a-hydroxytetrahydrobiopterin dehydratase;4a-hydroxytetrahydrobiopterin dehydratase (Fragment)	3	6	6	6	5	3	3	5	3	4	3	4	4	3	4	4	3	5	2	3	3	3	4	4	4	5	6	6	6	6	5	6	4	5	5	5	6	6	6	6	4	4	4	4
A0A2G9S8L2	A0A2G9S8L2	17	15	15	Uncharacterized protein (Fragment)	1	17	15	15	10	13	7	6	4	9	4	6	3	2	4	7	5	4	10	6	9	5	5	3	5	7	5	7	3	3	5	4	3	4	3	2	11	5	4	5	8	11	6	4
A0A2G9S8P6	A0A2G9S8P6	6	4	4	Uncharacterized protein	1	6	4	4	4	3	3	5	3	2	4	3	3	3	5	3	4	5	4	5	5	4	3	2	1	3	2	2	3	1	2	3	4	3	2	3	3	4	5	4	3	4	2	2
A0A2G9S8S9;P02011;A0A2G9Q311	A0A2G9S8S9;P02011;A0A2G9Q311	4;4;3	4;4;3	1;1;1	Hemoglobin subunit alpha-3;Hemoglobin subunit alpha-3;GLOBIN domain-containing protein	3	4	4	1	2	2	3	3	3	3	3	3	3	3	0	3	3	0	3	2	3	2	2	2	3	3	2	3	2	3	2	3	3	3	3	2	3	3	3	2	3	3	3	2
A0A2G9S8T6	A0A2G9S8T6	1	1	1	Uncharacterized protein (Fragment)	1	1	1	1	1	1	1	1	1	1	1	1	1	1	1	1	0	1	1	1	1	1	1	0	1	1	0	0	1	0	0	0	0	0	0	1	0	0	1	1	1	1	1	1
A0A2G9S8U2;A0A2G9S911	A0A2G9S8U2;A0A2G9S911	1;1	1;1	1;1	Uncharacterized protein;Uncharacterized protein (Fragment)	2	1	1	1	0	0	0	0	0	0	0	0	0	0	0	0	0	0	0	0	0	0	0	0	0	0	0	0	0	0	0	0	0	0	0	0	0	0	0	1	0	0	0	0
A0A2G9S8X2;A0A2G9S8U3	A0A2G9S8X2;A0A2G9S8U3	4;4	4;4	2;2	IF rod domain-containing protein;IF rod domain-containing protein	2	4	4	2	2	2	1	2	2	1	2	3	3	3	2	3	2	1	2	2	2	3	2	1	1	1	3	1	2	1	1	2	1	1	2	2	1	1	2	3	3	3	3	2
A0A2G9S8U8	A0A2G9S8U8	7	7	7	Uncharacterized protein (Fragment)	1	7	7	7	3	6	4	2	3	4	5	2	4	4	2	5	5	4	4	5	3	6	3	4	3	2	3	3	2	4	3	4	4	3	5	4	4	3	1	3	6	4	6	6
A0A2G9S8V2	A0A2G9S8V2	2	2	2	Signal recognition particle subunit SRP72 (Fragment)	1	2	2	2	0	1	0	0	0	0	1	0	0	0	0	1	0	0	0	0	0	0	0	0	0	1	1	1	0	0	0	0	1	1	1	2	0	1	0	0	0	0	1	0
A0A2G9S8V8	A0A2G9S8V8	3	3	3	Protein disulfide-isomerase	1	3	3	3	1	2	1	1	0	1	2	1	2	1	2	1	1	0	1	0	2	1	1	0	1	1	1	0	1	0	1	1	0	0	0	0	2	2	1	2	3	2	3	3
A0A2G9S8W8;A0A2G9S918	A0A2G9S8W8;A0A2G9S918	7;6	7;6	7;6	Uncharacterized protein;Uncharacterized protein (Fragment)	2	7	7	7	3	2	7	5	2	5	5	3	4	4	2	3	3	5	4	4	4	5	2	2	1	1	0	1	2	1	2	1	1	3	3	0	1	3	2	0	2	3	6	5
A0A2G9S8Y5	A0A2G9S8Y5	2	2	2	Uncharacterized protein	1	2	2	2	1	1	1	0	1	0	0	0	0	0	1	0	0	0	0	0	0	0	1	1	1	1	1	0	0	0	0	1	0	1	0	1	0	1	1	0	0	0	0	0
A0A2G9S933	A0A2G9S933	3	3	3	Uncharacterized protein	1	3	3	3	3	2	1	3	1	2	3	2	1	3	2	2	3	3	3	2	1	3	2	2	1	2	2	1	1	2	2	3	1	2	2	2	2	1	3	2	2	1	2	0
A0A2G9S942	A0A2G9S942	1	1	1	muHD domain-containing protein (Fragment)	1	1	1	1	1	0	0	1	0	1	0	1	1	1	0	0	1	0	0	1	0	0	1	1	1	1	1	0	1	1	1	1	0	1	0	1	1	1	0	0	1	1	0	1
A0A2G9S965;A0A2G9S955;A0A2G9SB94	A0A2G9S965	7;3;3	7;3;3	7;3;3	Uncharacterized protein (Fragment)	3	7	7	7	2	3	2	3	3	2	3	0	3	1	2	2	2	2	1	3	0	2	3	3	0	1	2	0	2	1	2	1	0	2	1	2	2	1	1	0	1	0	3	2
A0A2G9S967	A0A2G9S967	2	2	2	Uncharacterized protein (Fragment)	1	2	2	2	2	2	1	1	1	2	1	1	1	1	1	1	1	1	1	1	1	1	1	1	1	1	1	1	1	1	1	1	1	1	1	1	1	1	1	1	2	2	2	2
A0A2G9S979	A0A2G9S979	6	6	6	26S proteasome non-ATPase regulatory subunit 2	1	6	6	6	4	5	4	5	5	5	4	5	6	6	6	5	4	4	5	5	5	4	5	4	5	5	5	5	5	5	5	6	3	5	5	4	5	4	3	6	3	5	4	6
A0A2G9S9J1;A0A2G9SB99;A0A2G9S9C6	A0A2G9S9J1;A0A2G9SB99;A0A2G9S9C6	5;5;5	5;5;5	5;5;5	Uncharacterized protein (Fragment);Uncharacterized protein (Fragment);Uncharacterized protein (Fragment)	3	5	5	5	2	4	2	2	1	2	2	2	2	2	3	2	2	2	1	2	2	3	1	2	2	1	3	1	2	2	2	2	2	1	1	1	2	2	2	2	2	1	2	2
A0A2G9S9D2	A0A2G9S9D2	13	13	13	RPN1_C domain-containing protein (Fragment)	1	13	13	13	10	10	9	11	11	10	10	9	10	11	11	11	8	12	10	11	10	11	10	10	8	9	10	8	9	9	10	9	6	10	8	7	9	9	7	11	9	8	9	8
A0A2G9S9H2	A0A2G9S9H2	3	3	3	Pdase_M17_N2 domain-containing protein	1	3	3	3	3	3	2	3	2	2	3	3	2	2	2	2	2	1	2	3	2	2	2	2	0	2	1	0	2	2	2	2	1	2	1	1	2	2	0	2	2	2	3	2
A0A2G9S9I0	A0A2G9S9I0	5	5	5	NAD(P)-bd_dom domain-containing protein (Fragment)	1	5	5	5	3	3	3	3	3	3	3	3	3	3	3	3	3	3	3	3	3	3	4	4	4	4	4	4	4	4	4	4	4	3	3	4	4	4	3	4	3	3	3	3
A0A2G9S9I8	A0A2G9S9I8	2	2	2	Uncharacterized protein	1	2	2	2	2	1	2	1	2	2	1	2	2	2	2	1	1	2	1	1	1	2	2	2	2	2	2	2	2	2	2	2	2	2	2	2	2	2	2	2	2	2	2	2
A0A2G9S9J5	A0A2G9S9J5	26	26	11	Complement C3 (Fragment)	1	26	26	11	19	22	21	19	17	19	17	14	14	18	17	14	21	17	14	17	21	19	7	9	17	14	17	16	10	14	12	14	14	7	8	18	10	11	11	9	24	20	19	20
A0A2G9S9K1	A0A2G9S9K1	5	3	3	Uncharacterized protein	1	5	3	3	1	4	4	3	3	4	4	3	3	3	3	2	2	3	3	3	2	3	1	0	0	0	0	0	0	0	0	0	1	1	0	0	0	0	0	1	4	4	4	4
A0A2G9S9K3	A0A2G9S9K3	2	1	1	Adaptin_N domain-containing protein (Fragment)	1	2	1	1	0	1	2	1	2	1	1	2	2	2	2	2	1	2	1	2	2	2	2	1	2	2	2	1	2	0	2	0	1	1	1	2	2	2	1	2	2	2	2	2
A0A2G9S9K5	A0A2G9S9K5	3	3	3	Uncharacterized protein	1	3	3	3	1	1	1	2	1	1	1	1	1	1	1	1	1	2	1	1	1	2	1	0	1	1	0	0	0	0	0	0	1	0	1	0	0	0	0	1	1	2	2	1
A0A2G9S9L0;C1C4P2;A0A2G9S9F8;A0A2G9QGF3	A0A2G9S9L0;C1C4P2;A0A2G9S9F8;A0A2G9QGF3	14;14;13;8	14;14;13;8	14;14;13;8	Uncharacterized protein (Fragment);Calmodulin;Uncharacterized protein (Fragment);Uncharacterized protein	4	14	14	14	14	14	12	14	12	14	14	14	14	14	14	14	14	14	14	13	14	14	12	11	12	11	10	12	12	10	11	11	11	10	9	7	11	12	9	12	14	14	13	13
A0A2G9SBW0;A0A2G9S9T4;A0A2G9S9P0	A0A2G9SBW0;A0A2G9S9T4;A0A2G9S9P0	7;7;7	1;1;1	0;0;0	Myosin motor domain-containing protein (Fragment);Myosin motor domain-containing protein (Fragment);Myosin motor domain-containing protein (Fragment)	3	7	1	0	2	2	2	0	1	1	1	2	2	2	2	2	2	2	2	2	2	1	1	0	1	1	2	1	1	0	1	1	0	1	0	2	1	1	1	1	2	1	2	2
A0A2G9S9P3	A0A2G9S9P3	1	1	1	Uncharacterized protein (Fragment)	1	1	1	1	0	0	0	0	0	0	0	0	1	0	0	0	0	0	0	0	0	0	1	0	0	0	0	0	0	0	1	0	0	0	0	0	0	0	0	0	0	0	0	0
A0A2G9S9P8;A0A2G9RI47	A0A2G9S9P8	8;3	6;2	4;1	Uncharacterized protein (Fragment)	2	8	6	4	2	1	3	1	1	2	1	2	2	3	2	2	2	2	2	3	2	1	1	0	1	1	2	1	1	1	1	1	1	1	0	2	1	1	1	2	2	1	2	2
A0A2G9S9R1;A0A2G9S7V4	A0A2G9S9R1;A0A2G9S7V4	37;31	37;31	37;31	Isocitrate dehydrogenase [NADP];Isocitrate dehydrogenase [NADP]	2	37	37	37	26	27	27	26	26	27	27	25	27	27	27	24	25	26	25	29	26	28	31	26	29	29	28	29	30	29	29	28	28	28	28	29	27	28	28	31	26	24	27	27
A0A2G9S9U4;A0A2G9S9X7	A0A2G9S9U4;A0A2G9S9X7	12;11	12;11	12;11	SH3 domain-containing protein;SH3 domain-containing protein	2	12	12	12	6	5	6	5	5	4	5	6	6	4	3	5	3	3	5	5	4	5	2	0	0	2	3	1	1	0	0	1	1	3	2	3	2	6	3	2	4	2	4	3
A0A2G9S9U7	A0A2G9S9U7	50	50	50	Uncharacterized protein	1	50	50	50	19	12	21	14	18	14	17	22	19	23	18	23	18	19	22	17	16	18	21	17	10	17	23	12	14	12	16	14	18	22	21	19	16	28	18	17	13	19	20	15
A0A2G9S9U9	A0A2G9S9U9	2	2	2	EMI domain-containing protein (Fragment)	1	2	2	2	1	1	1	1	1	0	1	1	1	1	1	1	0	1	1	1	1	1	1	1	1	1	2	1	0	0	1	0	0	1	1	0	0	1	1	1	1	0	1	1
A0A2G9S9X1	A0A2G9S9X1	1	1	1	Uncharacterized protein	1	1	1	1	0	0	0	0	0	0	0	0	0	0	0	1	0	0	0	0	0	1	1	1	0	1	1	0	1	1	1	1	1	1	1	1	1	1	1	1	0	0	0	1
A0A2G9SA16	A0A2G9SA16	7	7	7	DUF913 domain-containing protein (Fragment)	1	7	7	7	3	3	3	3	5	2	3	3	3	4	3	2	4	3	3	3	2	3	3	4	3	4	5	3	5	3	4	3	4	4	4	2	3	4	3	3	3	3	4	2
A0A2G9SA22	A0A2G9SA22	2	2	2	Uncharacterized protein (Fragment)	1	2	2	2	1	0	0	0	1	0	0	0	0	0	0	0	1	0	1	0	0	1	0	0	1	0	0	0	1	0	0	0	0	0	0	0	1	0	0	0	0	0	0	0
A0A2G9SA28;A0A2G9SA83	A0A2G9SA28;A0A2G9SA83	2;2	2;2	2;2	Calponin (Fragment);Calponin (Fragment)	2	2	2	2	1	1	0	1	1	1	2	1	0	1	1	1	1	2	2	1	2	1	0	0	0	0	0	0	0	0	0	0	0	0	0	0	0	1	0	1	1	0	2	2
A0A2G9SA80	A0A2G9SA80	2	2	2	Ubiquitin-like protein 4A	1	2	2	2	1	2	2	2	0	2	2	2	2	1	1	2	2	1	2	2	2	2	1	1	1	2	2	1	2	1	2	2	1	2	2	2	1	1	0	2	2	2	1	1
A0A2G9SA88;A0A2G9S882;A0A2G9QCJ3;A0A2G9RD88;A0A2G9RI66	A0A2G9SA88;A0A2G9S882;A0A2G9QCJ3	8;7;6;3;2	8;7;6;3;2	8;7;6;3;2	Uncharacterized protein;Uncharacterized protein;Uncharacterized protein	5	8	8	8	6	6	6	7	6	5	6	6	5	6	6	7	6	7	6	5	7	7	6	3	3	3	2	4	3	3	3	4	4	2	5	3	4	3	4	3	7	5	7	6
A0A2G9SA94	A0A2G9SA94	1	1	1	Glyco_hydro_35 domain-containing protein	1	1	1	1	0	1	1	1	1	1	1	1	1	1	1	1	1	1	1	1	1	1	1	1	1	1	1	1	1	1	1	0	1	0	1	1	1	1	1	1	1	1	1	1
A0A2G9SAB3;A0A2G9SBZ6;A0A2G9SA81	A0A2G9SAB3;A0A2G9SBZ6;A0A2G9SA81	24;24;21	24;24;21	19;19;16	Pyruvate kinase;Pyruvate kinase;Pyruvate kinase	3	24	24	19	20	16	16	17	17	19	16	17	18	19	18	19	19	19	19	18	17	15	15	18	18	18	17	20	17	19	19	20	18	18	18	19	18	19	18	19	15	19	20	17
A0A2G9SAB8	A0A2G9SAB8	4	4	4	PYC_OADA domain-containing protein	1	4	4	4	3	3	3	2	2	2	3	3	3	3	3	3	3	3	3	3	2	3	3	2	2	2	2	2	2	2	2	2	2	2	2	2	2	2	2	2	3	3	3	3
A0A2G9SAD8	A0A2G9SAD8	3	3	3	Uncharacterized protein	1	3	3	3	1	1	1	1	1	2	1	1	1	1	1	1	1	1	1	1	1	1	1	1	1	1	1	1	1	1	1	1	1	2	1	2	1	1	2	2	1	1	1	1
A0A2G9SAE1	A0A2G9SAE1	10	10	10	Uncharacterized protein (Fragment)	1	10	10	10	3	7	7	6	8	3	7	4	5	5	8	7	7	8	6	5	1	8	5	8	6	8	6	3	3	5	3	6	3	4	6	4	4	4	6	7	3	4	6	7
A0A2G9SAK4	A0A2G9SAK4	18	18	18	Fibrinogen C-terminal domain-containing protein	1	18	18	18	15	13	12	12	11	13	12	12	11	12	13	12	13	13	14	12	14	13	9	9	11	8	8	9	7	9	8	7	9	8	8	10	7	8	7	9	15	14	12	13
A0A2G9SAL8	A0A2G9SAL8	17	17	17	Fibrinogen beta chain (Fragment)	1	17	17	17	10	13	12	13	13	11	11	11	10	13	14	12	11	15	14	11	13	12	11	9	13	11	9	14	10	11	11	11	12	11	11	13	12	12	11	11	13	12	11	12
A0A2G9SAM5	A0A2G9SAM5	5	5	5	V-type proton ATPase subunit G	1	5	5	5	1	2	0	1	2	1	2	3	2	1	0	1	2	3	3	1	3	2	2	1	0	1	0	2	2	2	4	1	2	2	1	0	1	2	1	1	0	1	1	1
A0A2G9SAN4	A0A2G9SAN4	1	1	1	Uncharacterized protein	1	1	1	1	0	0	0	0	0	0	0	0	0	0	0	0	1	0	0	0	0	0	0	0	0	1	0	0	0	0	0	0	1	0	0	0	0	0	0	0	0	0	0	0
A0A2G9SAQ8	A0A2G9SAQ8	1	1	1	Microtubule-associated protein	1	1	1	1	1	0	1	1	1	1	1	1	1	0	0	1	1	0	1	1	1	1	1	1	1	1	1	1	1	1	0	1	1	1	1	1	1	1	1	1	1	1	1	1
A0A2G9SAR2	A0A2G9SAR2	6	6	6	Peptidase_M24 domain-containing protein	1	6	6	6	3	3	3	3	2	3	3	2	3	3	2	2	3	2	2	3	3	2	3	4	4	4	4	4	4	4	3	4	3	5	4	5	3	5	3	4	4	4	1	5
A0A2G9SAS9;A0A2G9SAZ5;A0A2G9SCS7;A0A2G9SB18;A0A2G9SCK3	A0A2G9SAS9;A0A2G9SAZ5;A0A2G9SCS7;A0A2G9SB18	6;6;6;5;1	6;6;6;5;1	6;6;6;5;1	BAG6 domain-containing protein;BAG6 domain-containing protein;BAG6 domain-containing protein;BAG6 domain-containing protein	5	6	6	6	1	1	2	1	2	1	1	2	2	2	2	1	2	2	1	1	1	3	5	2	3	3	2	3	3	3	1	1	3	5	3	3	2	2	3	3	3	2	1	1
A0A2G9SAT6;A0A2G9SAU5	A0A2G9SAT6	40;7	40;7	40;7	Glutamine--fructose-6-phosphate transaminase (isomerizing)	2	40	40	40	31	32	33	31	31	30	32	33	34	33	33	34	33	33	33	32	30	32	32	34	30	32	32	31	32	34	34	32	31	34	32	30	32	31	33	32	29	30	28	29
A0A2G9SAW6	A0A2G9SAW6	1	1	1	Uncharacterized protein	1	1	1	1	0	0	0	0	0	0	0	0	0	0	0	1	0	0	0	0	0	0	1	1	0	1	1	0	1	0	1	1	0	0	1	1	1	1	1	0	0	0	0	0
A0A2G9SAZ9	A0A2G9SAZ9	2	2	2	Nfu_N domain-containing protein (Fragment)	1	2	2	2	0	1	1	1	1	1	1	1	1	0	1	1	1	1	1	1	1	1	1	1	1	1	1	0	0	1	1	1	0	0	1	0	0	1	1	1	1	1	1	0
A0A2G9SB08	A0A2G9SB08	4	4	4	PCI domain-containing protein (Fragment)	1	4	4	4	4	4	4	4	4	2	4	2	3	4	3	3	4	3	4	3	4	3	1	2	3	2	0	1	2	2	1	2	1	1	1	2	3	3	1	2	4	4	4	3
A0A2G9SB24	A0A2G9SB24	47	47	47	Uncharacterized protein	1	47	47	47	27	32	27	29	27	28	28	29	30	33	32	31	30	33	30	28	27	33	26	18	20	23	27	18	23	21	22	23	18	21	22	24	23	25	21	25	26	35	37	29
A0A2G9SB35	A0A2G9SB35	72	72	72	SH3 domain-containing protein	1	72	72	72	42	46	46	47	45	47	47	45	47	48	45	47	44	48	46	46	42	50	52	49	47	51	53	46	50	50	48	55	48	46	51	47	52	49	49	51	39	44	46	47
A0A2G9SB49	A0A2G9SB49	7	6	6	Uncharacterized protein (Fragment)	1	7	6	6	3	2	4	2	4	3	2	4	4	5	4	5	3	4	4	4	5	3	3	4	2	3	4	3	3	6	4	2	3	3	2	2	3	4	4	4	2	1	3	3
A0A2G9SB55;A0A2G9SB50	A0A2G9SB55;A0A2G9SB50	2;2	2;2	2;2	FAD-binding PCMH-type domain-containing protein;FAD-binding PCMH-type domain-containing protein (Fragment)	2	2	2	2	0	0	0	0	0	0	0	1	0	0	0	0	0	0	0	1	1	0	0	0	0	0	0	0	0	0	0	0	0	0	0	0	0	0	0	0	0	0	0	0
A0A2G9SB62;A0A2G9SB76	A0A2G9SB62;A0A2G9SB76	5;5	5;5	5;5	Myosin_tail_1 domain-containing protein (Fragment);Myosin_tail_1 domain-containing protein (Fragment)	2	5	5	5	3	4	4	3	4	3	4	4	5	5	4	4	4	5	3	5	2	4	5	4	4	3	3	3	5	3	4	2	2	3	4	3	3	4	4	5	1	2	4	4
A0A2G9SB66;A0A2G9SBC0	A0A2G9SB66;A0A2G9SBC0	2;2	2;2	2;2	AGC-kinase C-terminal domain-containing protein;AGC-kinase C-terminal domain-containing protein	2	2	2	2	1	1	0	1	1	1	1	1	1	1	0	2	1	0	1	1	0	0	0	1	1	1	1	0	1	0	1	1	1	0	0	1	0	0	0	1	0	1	0	0
A0A2G9SB75	A0A2G9SB75	2	2	2	Uncharacterized protein (Fragment)	1	2	2	2	0	1	0	0	1	0	2	0	1	1	1	0	0	1	0	1	0	0	2	2	0	1	2	1	1	0	2	1	0	1	0	1	1	2	2	2	0	1	0	2
A0A2G9SB96	A0A2G9SB96	9	9	9	Beta-B3 crystallin	1	9	9	9	2	1	1	2	1	0	4	3	2	2	3	1	0	2	1	2	0	3	4	2	1	1	1	0	2	4	5	1	0	1	2	0	0	3	2	0	2	2	2	5
A0A2G9SBB3	A0A2G9SBB3	5	5	5	Alpha_adaptin_C domain-containing protein	1	5	5	5	1	3	4	4	4	2	3	4	2	4	3	1	3	4	2	2	2	3	3	3	1	2	3	2	3	2	3	1	0	3	1	2	2	2	2	2	2	2	3	5
A0A2G9SBE0	A0A2G9SBE0	7	7	6	Uncharacterized protein	1	7	7	6	5	4	4	4	4	3	4	5	5	4	4	4	4	5	5	4	5	4	5	5	5	5	5	4	5	5	5	4	4	5	5	5	5	5	5	5	4	5	5	5
A0A2G9SBF1	A0A2G9SBF1	7	7	7	CYTOSOL_AP domain-containing protein	1	7	7	7	4	5	4	5	5	4	4	5	5	5	5	3	4	6	5	5	5	4	5	4	3	6	5	4	5	4	3	4	3	4	6	4	4	5	4	3	3	6	5	4
A0A2G9SBF8	A0A2G9SBF8	2	2	2	Uncharacterized protein (Fragment)	1	2	2	2	0	1	1	1	1	1	1	1	1	1	2	1	1	1	1	0	0	1	0	0	1	1	1	1	1	1	1	1	1	1	1	1	1	1	1	1	1	1	1	1
A0A2G9SBM3	A0A2G9SBM3	2	2	2	Uncharacterized protein (Fragment)	1	2	2	2	1	1	0	0	0	0	1	0	1	2	1	1	1	1	0	0	0	0	1	0	2	1	2	1	1	2	2	2	2	0	0	0	2	0	2	1	1	2	0	1
A0A2G9SBP3	A0A2G9SBP3	1	1	1	Transglut_C domain-containing protein	1	1	1	1	0	0	0	0	0	0	0	0	0	0	0	0	1	0	0	0	0	1	0	0	1	0	1	0	0	0	0	0	1	0	0	0	0	0	1	0	1	0	0	1
A0A2G9SBS9	A0A2G9SBS9	1	1	1	Uncharacterized protein (Fragment)	1	1	1	1	0	1	0	0	0	0	0	0	0	0	0	0	0	0	0	0	0	0	0	0	0	0	0	0	0	0	0	0	0	0	0	1	0	0	0	0	0	0	0	0
A0A2G9SBX0	A0A2G9SBX0	7	7	7	SERPIN domain-containing protein	1	7	7	7	5	5	4	4	2	5	5	3	4	6	4	6	4	6	6	4	4	2	1	3	4	3	4	1	1	2	3	0	3	1	3	5	2	3	2	2	4	5	3	3
A0A2G9SC03	A0A2G9SC03	3	3	3	Uncharacterized protein (Fragment)	1	3	3	3	1	1	1	1	1	1	1	2	3	1	3	2	1	3	2	2	1	2	2	2	1	2	2	2	2	1	2	1	2	2	2	2	1	2	2	2	1	3	3	3
A0A2G9SC10	A0A2G9SC10	5	5	5	Lumican	1	5	5	5	5	5	4	4	3	4	5	4	5	5	5	5	3	5	3	3	4	3	4	3	4	4	4	4	5	3	3	3	4	3	3	4	3	3	3	4	4	5	4	5
A0A2G9SC14	A0A2G9SC14	4	4	4	J domain-containing protein (Fragment)	1	4	4	4	3	3	3	2	3	1	3	1	3	1	3	0	1	1	2	2	1	1	1	1	0	0	0	2	0	1	1	0	0	3	2	1	3	1	1	1	1	3	3	2
A0A2G9SC43	A0A2G9SC43	1	1	1	Uncharacterized protein	1	1	1	1	0	0	0	0	1	0	1	1	1	0	1	0	1	0	1	0	0	0	1	1	1	1	1	0	1	1	0	1	0	1	1	1	1	0	1	1	1	1	1	0
A0A2G9SC76;A0A2G9SC58	A0A2G9SC76;A0A2G9SC58	2;2	2;2	2;2	Uncharacterized protein;WD repeat-containing protein 61	2	2	2	2	1	2	1	1	1	1	1	1	1	1	1	1	1	1	1	1	1	1	1	1	1	1	2	1	1	1	0	1	2	1	1	1	1	1	1	1	1	1	1	1
A0A2G9SC63	A0A2G9SC63	4	4	4	Protein kinase domain-containing protein (Fragment)	1	4	4	4	3	3	1	3	3	3	2	2	3	3	3	3	1	3	2	2	2	2	3	3	2	2	3	3	3	2	1	2	2	3	2	2	2	3	3	3	3	3	2	2
A0A2G9SC72	A0A2G9SC72	17	2	2	Uncharacterized protein	1	17	2	2	13	13	12	13	13	13	13	13	13	13	13	12	13	12	12	13	13	13	14	14	14	14	13	14	14	14	14	13	14	12	14	13	14	13	14	14	13	12	13	13
A0A2G9SCA6	A0A2G9SCA6	1	1	1	Uncharacterized protein	1	1	1	1	0	0	0	0	0	0	0	0	0	0	0	0	0	0	0	0	0	0	0	0	0	0	0	0	0	0	0	0	0	0	0	0	0	0	0	0	0	0	0	0
A0A2G9SCD2	A0A2G9SCD2	30	30	30	Betaine--homocysteine S-methyltransferase 1	1	30	30	30	22	22	22	22	21	23	21	22	22	22	24	23	23	24	22	22	23	22	25	23	23	22	24	23	25	23	23	21	23	24	23	23	20	23	23	24	24	21	22	24
A0A2G9SCE3	A0A2G9SCE3	4	4	4	GCV_T_C domain-containing protein	1	4	4	4	4	3	3	3	3	3	3	2	3	3	3	3	3	3	3	3	3	3	4	4	4	4	4	4	4	4	4	4	4	4	4	4	4	4	4	4	3	3	3	3
A0A2G9SCG9	A0A2G9SCG9	19	12	12	Adaptin_N domain-containing protein (Fragment)	1	19	12	12	10	7	9	10	10	7	9	10	11	11	12	11	9	10	10	8	9	9	10	9	9	10	10	8	9	9	9	9	8	11	11	10	10	10	9	10	9	11	11	11
A0A2G9SCJ6	A0A2G9SCJ6	4	4	4	B2-adapt-app_C domain-containing protein (Fragment)	1	4	4	4	3	2	3	3	2	2	2	3	3	2	4	2	2	3	3	3	2	2	3	3	3	3	2	3	2	3	2	3	3	3	4	3	3	3	3	2	3	3	3	3
A0A2G9SCK4;A0A2G9SCP4	A0A2G9SCK4;A0A2G9SCP4	5;5	5;5	5;5	Carnitine O-palmitoyltransferase;Carnitine O-palmitoyltransferase	2	5	5	5	1	3	2	2	2	1	2	1	2	2	1	3	2	1	2	1	0	2	1	1	2	1	2	1	1	1	1	1	1	1	0	2	1	2	2	2	1	1	2	2
A0A2G9SCL6;A0A2G9SAL2	A0A2G9SCL6;A0A2G9SAL2	2;1	2;1	2;1	Beta-MPP;Beta-MPP	2	2	2	2	0	0	0	0	0	0	0	0	0	0	1	0	0	0	0	0	0	0	1	1	1	1	1	0	1	1	1	1	1	1	1	1	1	2	1	1	0	1	0	0
A0A2G9SCM3	A0A2G9SCM3	3	3	3	IU_nuc_hydro domain-containing protein	1	3	3	3	1	1	1	2	2	2	2	2	2	2	0	0	0	0	0	2	1	2	2	2	2	1	2	2	2	2	2	2	2	2	2	1	2	2	2	2	2	2	2	2
A0A2G9SCP2	A0A2G9SCP2	12	12	12	Cysteinylglycine-S-conjugate dipeptidase (Fragment)	1	12	12	12	9	8	7	6	8	7	8	5	8	7	6	6	6	7	8	5	1	7	9	10	8	6	8	6	9	8	5	8	6	9	8	8	6	8	8	10	7	9	8	6
A0A2G9SCR2	A0A2G9SCR2	15	11	11	14_3_3 domain-containing protein (Fragment)	1	15	11	11	10	9	11	9	11	10	11	10	12	12	10	11	11	10	12	11	11	12	8	9	10	9	10	10	9	10	8	6	7	6	8	9	9	8	9	7	8	10	9	9
A0A2G9SCR3	A0A2G9SCR3	6	2	2	Uncharacterized protein	1	6	2	2	5	5	4	6	4	6	4	5	5	5	4	3	4	5	4	6	4	4	5	5	4	4	5	6	4	5	5	6	5	5	5	5	5	5	5	5	4	4	5	3
A0A2G9SCS4;A0A2G9S3K4	A0A2G9SCS4	6;1	6;1	6;1	Septin-type G domain-containing protein (Fragment)	2	6	6	6	3	3	2	3	1	2	3	3	3	3	4	5	3	3	2	4	4	2	4	2	1	2	2	2	3	2	2	2	2	2	2	2	2	4	2	2	2	2	3	4
A0A2G9SCS9	A0A2G9SCS9	1	1	1	Uncharacterized protein (Fragment)	1	1	1	1	0	1	0	1	1	0	1	0	0	0	0	0	0	0	0	1	1	1	0	0	1	1	0	0	0	1	0	0	0	0	1	0	1	0	1	1	1	1	1	1
A0A2G9SCT7	A0A2G9SCT7	45	45	1	Uncharacterized protein	1	45	45	1	33	34	31	34	29	31	30	30	33	33	32	30	31	32	29	31	29	30	34	27	27	30	30	27	28	30	31	29	28	29	32	30	25	33	30	29	32	30	30	31
A0A2G9SCU5	A0A2G9SCU5	45	1	1	Uncharacterized protein	1	45	1	1	32	34	31	34	29	31	30	30	33	33	32	30	31	32	29	31	29	30	34	27	27	30	30	27	28	30	31	29	28	29	32	30	25	33	29	29	32	30	30	31
A0A2G9SD11;A0A2G9SD24;A0A2G9SD58	A0A2G9SD11;A0A2G9SD24;A0A2G9SD58	1;1;1	1;1;1	1;1;1	Ankyrin_rpt-contain_dom domain-containing protein (Fragment);Uncharacterized protein;Uncharacterized protein (Fragment)	3	1	1	1	0	0	0	0	0	0	0	0	0	0	0	0	0	0	0	0	0	0	1	0	0	1	1	0	1	0	0	0	0	1	1	0	1	0	0	0	0	0	0	1
A0A2G9SD16	A0A2G9SD16	1	1	1	Uncharacterized protein	1	1	1	1	0	0	0	0	0	1	0	0	0	0	0	0	0	0	0	0	0	0	0	0	0	0	0	0	0	0	0	0	0	0	0	0	0	0	0	0	0	0	0	0
A0A2G9SD47;A0A2G9QFW2	A0A2G9SD47	18;1	18;1	18;1	Aspartate aminotransferase	2	18	18	18	14	17	15	17	16	15	16	14	16	16	16	16	13	16	16	17	15	15	15	16	13	14	13	10	14	13	13	13	11	14	12	13	14	14	14	13	14	14	17	17
A0A2G9SD75;A0A2G9SF99;A0A2G9SD71	A0A2G9SD75;A0A2G9SF99	12;7;5	12;7;5	12;7;5	3-phosphoadenosine-5-phosphosulfate synthase;Sulfate adenylyltransferase	3	12	12	12	5	5	2	9	7	4	8	7	7	6	6	7	7	4	8	9	10	7	10	5	3	7	2	1	1	6	4	5	2	5	5	5	8	4	4	2	6	5	6	9
A0A2G9SD80;A0A2G9SDD0	A0A2G9SD80;A0A2G9SDD0	2;2	2;2	2;2	Uncharacterized protein;Uncharacterized protein	2	2	2	2	0	0	1	0	0	0	0	0	0	0	0	0	0	0	0	0	0	0	0	0	0	0	0	0	0	0	0	0	1	0	1	0	0	0	0	0	0	0	0	0
A0A2G9SDA7	A0A2G9SDA7	1	1	1	Uncharacterized protein	1	1	1	1	0	0	0	0	0	0	1	0	0	1	1	0	0	1	1	1	0	0	0	0	0	0	0	0	0	0	0	0	0	0	0	0	0	0	0	0	0	0	1	0
A0A2G9SDF2	A0A2G9SDF2	4	4	4	Proteasome subunit beta type-9	1	4	4	4	1	2	2	3	1	0	2	3	2	3	2	2	2	2	3	3	3	3	2	3	2	3	3	0	1	2	3	2	1	3	2	1	1	2	1	2	1	1	2	1
A0A2G9SDG4	A0A2G9SDG4	1	1	1	Uncharacterized protein (Fragment)	1	1	1	1	0	0	0	0	0	0	0	0	0	0	0	0	0	0	0	0	0	0	0	0	0	0	0	0	0	0	0	0	0	0	0	0	0	0	0	0	0	0	0	0
A0A2G9SDH1	A0A2G9SDH1	1	1	1	FYVE-type domain-containing protein (Fragment)	1	1	1	1	0	0	0	1	0	0	1	1	0	0	1	0	1	1	1	0	0	0	0	0	0	0	0	1	0	0	0	0	0	0	0	0	0	0	0	0	1	0	0	0
A0A2G9SDJ6	A0A2G9SDJ6	2	2	2	Uncharacterized protein (Fragment)	1	2	2	2	1	1	2	2	2	1	2	1	2	2	2	2	1	1	1	1	2	2	2	2	2	2	2	2	2	2	2	2	2	2	2	2	2	2	2	2	2	2	1	2
A0A2G9SDK0;A0A2G9SDL7	A0A2G9SDK0;A0A2G9SDL7	2;2	2;2	2;2	Uncharacterized protein (Fragment);Uncharacterized protein (Fragment)	2	2	2	2	0	0	0	0	0	0	1	0	0	0	0	0	0	0	0	0	0	0	0	0	0	0	1	1	1	0	0	0	0	0	0	1	1	0	0	1	0	0	0	0
A0A2G9SDL2;A0A2G9SDE9	A0A2G9SDL2	3;1	3;1	3;1	Proteasome subunit beta (Fragment)	2	3	3	3	3	3	3	3	3	3	2	3	3	3	3	3	3	2	3	3	3	3	3	3	3	3	3	2	3	3	3	2	2	3	3	2	3	2	3	3	3	3	3	3
A0A2G9SDM0	A0A2G9SDM0	2	2	2	ERAP1_C domain-containing protein	1	2	2	2	2	2	1	2	2	2	2	2	2	2	2	2	2	2	2	2	2	2	2	2	1	2	2	1	2	2	2	2	1	2	2	2	2	2	1	2	2	2	1	2
A0A2G9SDM5	A0A2G9SDM5	2	2	2	Uncharacterized protein (Fragment)	1	2	2	2	2	2	2	2	2	2	2	2	2	2	2	2	2	2	2	2	2	2	2	2	1	2	2	1	2	1	2	2	0	2	2	2	1	2	2	2	2	2	2	2
A0A2G9SDP6	A0A2G9SDP6	1	1	1	Aminopeptidase	1	1	1	1	0	1	0	0	0	0	0	1	0	0	0	0	0	0	0	0	1	0	0	0	0	0	0	0	0	0	0	0	0	0	0	0	0	0	0	0	0	1	1	0
A0A2G9SDS2;A0A2G9SEA3;A0A2G9S6V6	A0A2G9SDS2;A0A2G9SEA3	3;2;1	2;2;0	2;2;0	Uncharacterized protein;Uncharacterized protein (Fragment)	3	3	2	2	2	2	1	2	2	2	2	2	2	2	2	2	2	2	2	3	2	2	2	2	2	2	2	2	2	2	2	2	2	2	2	2	2	2	2	2	2	2	2	2
A0A2G9SDS4	A0A2G9SDS4	2	2	2	Uncharacterized protein (Fragment)	1	2	2	2	1	1	0	0	0	1	1	1	0	1	1	1	1	1	1	1	1	1	0	0	1	1	2	1	1	0	0	1	0	0	0	0	1	0	1	0	1	1	1	1
A0A2G9SDV6;A0A2G9SDU1;A0A2G9SDT6;A0A2G9SE20;A0A2G9SFX5	A0A2G9SDV6;A0A2G9SDU1;A0A2G9SDT6;A0A2G9SE20;A0A2G9SFX5	2;2;1;1;1	2;2;1;1;1	2;2;1;1;1	MIT domain-containing protein;MIT domain-containing protein;Senescence domain-containing protein;MIT domain-containing protein (Fragment);MIT domain-containing protein	5	2	2	2	1	1	1	0	1	1	1	1	1	1	1	0	0	0	0	1	1	2	0	2	0	0	0	0	0	0	1	0	0	1	0	0	0	0	0	0	1	1	1	1
A0A2G9SDX2;A0A2G9SDZ6;A0A2G9SDV5;A0A2G9SDR1;CON__Q2KJC7	A0A2G9SDX2;A0A2G9SDZ6	4;3;1;1;1	4;3;1;1;1	4;3;1;1;1	Uncharacterized protein;Periostin	5	4	4	4	0	0	0	0	0	1	0	1	0	0	0	0	0	0	0	0	0	1	0	0	1	1	0	0	0	0	0	0	0	0	0	2	0	1	0	0	0	1	0	1
A0A2G9SDY0	A0A2G9SDY0	5	5	5	Uncharacterized protein	1	5	5	5	4	3	2	2	2	2	2	2	3	2	4	3	4	4	2	3	3	2	2	3	3	3	4	2	3	3	2	2	3	2	3	2	3	2	3	2	3	3	2	3
A0A2G9SDZ7	A0A2G9SDZ7	1	1	1	Bile_Hydr_Trans domain-containing protein (Fragment)	1	1	1	1	0	0	0	0	0	1	0	0	0	0	1	0	0	1	0	1	0	0	0	0	0	0	0	0	0	0	0	0	0	0	0	0	1	1	1	0	1	0	1	1
A0A2G9SE09;A0A2G9SFW4	A0A2G9SE09;A0A2G9SFW4	2;2	2;2	2;2	Ribonucloprotein;Ribosomal_L7Ae domain-containing protein	2	2	2	2	0	0	1	1	0	0	1	2	1	1	1	1	1	0	1	1	0	1	1	1	1	2	1	1	2	1	1	2	1	1	1	2	1	1	1	2	0	0	1	2
A0A2G9SE11	A0A2G9SE11	5	5	5	TOG domain-containing protein (Fragment)	1	5	5	5	1	2	2	2	2	1	2	4	3	2	3	1	1	3	2	1	2	2	2	1	1	2	2	2	1	1	1	1	2	2	3	1	1	3	2	2	3	2	3	3
A0A2G9SE49;A0A2G9SE42	A0A2G9SE49;A0A2G9SE42	1;1	1;1	1;1	Superoxide dismutase (Fragment);Superoxide dismutase (Fragment)	2	1	1	1	1	1	1	1	1	1	1	1	1	1	1	1	1	1	1	1	1	1	1	1	1	1	1	1	1	1	1	1	1	1	1	1	1	1	1	1	1	1	1	1
A0A2G9SE50	A0A2G9SE50	25	25	25	Uncharacterized protein (Fragment)	1	25	25	25	13	22	20	14	16	16	18	18	19	14	19	18	19	21	21	21	16	20	17	20	21	16	16	14	21	16	17	18	17	19	16	22	17	17	19	19	13	14	17	18
A0A2G9SE75;A0A2G9SE90;A0A2G9SE19	A0A2G9SE75;A0A2G9SE90;A0A2G9SE19	4;2;2	4;2;2	4;2;2	Probable cytosolic iron-sulfur protein assembly protein CIAO1;Uncharacterized protein;Uncharacterized protein	3	4	4	4	1	1	0	0	1	0	1	0	2	0	0	1	0	0	0	0	0	1	2	2	3	3	3	0	3	1	1	0	2	1	1	1	2	3	2	1	1	2	0	0
A0A2G9SE84	A0A2G9SE84	16	16	16	Uncharacterized protein (Fragment)	1	16	16	16	8	7	7	8	7	7	7	8	6	6	7	7	7	8	7	6	9	8	8	5	5	5	5	4	3	5	5	6	5	6	7	5	6	6	6	7	7	9	5	7
A0A2G9SEA5	A0A2G9SEA5	4	4	4	Uncharacterized protein	1	4	4	4	1	3	1	3	1	0	3	0	1	0	1	2	2	1	1	3	0	2	1	1	2	1	0	0	0	1	1	1	0	1	0	3	1	1	1	2	0	0	3	3
A0A2G9SEB7	A0A2G9SEB7	2	2	2	Uncharacterized protein (Fragment)	1	2	2	2	0	1	0	1	1	0	1	1	1	0	1	1	0	1	1	1	1	1	0	1	2	1	2	1	2	2	1	2	1	1	1	1	1	0	1	1	1	1	0	0
A0A2G9SEC2;C1C4U3	A0A2G9SEC2;C1C4U3	14;11	14;11	14;11	Indolethylamine N-methyltransferase;Indolethylamine N-methyltransferase	2	14	14	14	8	9	8	10	9	12	10	9	8	11	8	8	7	9	8	6	8	7	10	9	12	9	9	12	12	10	10	9	8	8	13	8	13	8	11	10	10	11	9	9
A0A2G9SEC3	A0A2G9SEC3	2	2	2	Uncharacterized protein	1	2	2	2	0	2	0	1	1	0	2	1	1	0	0	0	0	0	0	1	1	1	0	0	0	0	0	0	1	1	0	0	0	1	1	0	0	0	0	0	1	1	1	1
A0A2G9SEC6	A0A2G9SEC6	10	10	10	Uncharacterized protein	1	10	10	10	4	7	5	7	8	5	7	4	6	6	6	7	8	7	5	6	6	7	8	6	6	4	6	4	3	6	5	6	6	5	5	5	3	7	7	4	6	4	5	5
A0A2G9SEF2	A0A2G9SEF2	6	6	6	Uncharacterized protein (Fragment)	1	6	6	6	4	4	5	3	4	4	5	3	3	4	4	4	5	5	4	5	4	5	5	4	3	3	5	1	2	3	2	4	2	6	4	6	2	3	6	4	4	4	4	4
A0A2G9SEG0	A0A2G9SEG0	2	2	2	Septin-type G domain-containing protein	1	2	2	2	0	1	1	1	1	2	2	1	1	2	2	2	2	2	2	1	2	2	2	2	2	2	2	2	2	2	2	2	2	2	2	2	2	2	2	2	1	1	1	1
A0A2G9SEH5;A0A2G9SEJ0;A0A2G9SEI3	A0A2G9SEH5;A0A2G9SEJ0	17;12;5	17;12;5	17;12;5	Uncharacterized protein (Fragment);Uncharacterized protein	3	17	17	17	8	8	11	10	8	8	10	9	9	10	9	10	9	9	12	10	10	11	9	9	5	7	7	6	5	6	6	7	4	6	7	6	9	8	8	9	10	10	11	11
A0A2G9SEK3;A0A2G9SEK9	A0A2G9SEK3;A0A2G9SEK9	1;1	1;1	1;1	Protein kinase domain-containing protein;Protein kinase domain-containing protein	2	1	1	1	1	1	1	1	1	1	1	1	1	1	1	1	0	1	0	1	1	1	1	1	1	1	1	1	1	1	1	1	1	1	1	1	1	1	1	1	1	1	1	1
A0A2G9SEM7	A0A2G9SEM7	3	3	3	Calponin-homology (CH) domain-containing protein (Fragment)	1	3	3	3	3	3	3	3	3	3	3	3	3	3	3	3	3	3	3	3	3	3	3	3	2	2	2	2	2	3	2	2	2	3	2	2	3	2	2	3	3	3	3	3
A0A2G9SEN2;A0A2G9SEP3	A0A2G9SEN2;A0A2G9SEP3	3;3	2;2	2;2	Peptidase A1 domain-containing protein (Fragment);Peptidase A1 domain-containing protein (Fragment)	2	3	2	2	2	2	2	2	2	2	2	2	2	2	2	2	2	2	2	2	2	2	2	2	2	2	2	2	2	2	2	2	2	2	2	2	2	2	3	2	2	2	2	2
A0A2G9SEN3	A0A2G9SEN3	6	6	5	Cathepsin D	1	6	6	5	4	3	3	3	3	3	3	4	3	4	4	5	3	4	4	5	4	5	4	5	4	5	3	3	4	4	3	4	3	5	4	5	5	4	3	3	4	4	4	3
A0A2G9SEN5	A0A2G9SEN5	5	5	4	PHB domain-containing protein (Fragment)	1	5	5	4	1	3	1	3	3	1	4	2	2	1	3	5	1	3	3	3	4	0	3	2	3	4	3	0	2	1	1	3	0	4	2	4	3	3	3	4	2	3	3	4
A0A2G9SEP9	A0A2G9SEP9	2	2	2	Peptidase A1 domain-containing protein	1	2	2	2	2	2	2	2	2	2	2	2	2	1	2	2	1	2	2	2	2	2	2	1	2	2	2	1	2	2	1	2	1	1	2	2	2	2	2	2	2	2	2	2
A0A2G9SES1	A0A2G9SES1	20	5	5	Uncharacterized protein	1	20	5	5	14	13	14	13	13	11	13	12	13	13	12	13	15	14	13	13	12	14	15	14	14	14	15	13	14	13	14	13	14	13	14	14	12	13	13	14	11	12	16	14
A0A2G9SET8;A0A2G9SEU0	A0A2G9SET8;A0A2G9SEU0	3;2	3;2	3;2	Actin-depolymerizing factor (Fragment);Actin-depolymerizing factor	2	3	3	3	3	3	2	2	2	2	2	2	3	3	3	3	3	3	3	2	3	1	0	2	2	2	2	3	2	3	3	1	1	2	2	1	2	1	2	1	1	2	0	2
A0A2G9SEW3	A0A2G9SEW3	2	2	2	Ras-related GTP-binding protein (Fragment)	1	2	2	2	1	1	1	1	1	1	1	1	1	2	2	1	1	2	1	1	2	1	2	1	1	1	1	1	1	1	1	1	1	1	1	1	1	1	1	2	1	1	0	1
A0A2G9SEW5	A0A2G9SEW5	4	4	4	LRRcap domain-containing protein (Fragment)	1	4	4	4	2	3	3	3	2	2	2	2	2	2	2	2	2	2	3	2	3	2	3	3	2	3	3	2	2	3	2	2	1	2	2	1	2	2	2	2	2	2	3	3
A0A2G9SF36;A0A2G9SGS2;A0A2G9SF22	A0A2G9SF36;A0A2G9SGS2;A0A2G9SF22	9;9;9	9;9;9	9;9;9	Uncharacterized protein;Uncharacterized protein;Uncharacterized protein	3	9	9	9	4	5	3	6	5	1	2	5	4	3	3	4	3	3	3	5	3	3	6	3	4	5	3	3	5	2	4	2	6	5	7	5	3	4	3	7	4	3	3	5
A0A2G9SF34;A0A2G9SEX8;A0A2G9SD70	A0A2G9SF34;A0A2G9SEX8;A0A2G9SD70	2;1;1	2;1;1	2;1;1	Uncharacterized protein;Lipoyl-binding domain-containing protein;Uncharacterized protein	3	2	2	2	0	1	1	0	0	0	1	1	1	0	0	0	0	0	0	0	0	1	0	0	0	1	0	0	1	0	0	0	1	0	0	1	0	1	0	0	0	0	0	0
A0A2G9SF43	A0A2G9SF43	7	7	7	Calponin-homology (CH) domain-containing protein (Fragment)	1	7	7	7	6	6	6	6	6	7	6	7	6	6	6	6	6	5	7	6	6	6	7	7	7	7	7	7	7	6	7	7	7	7	7	7	7	7	7	7	6	5	6	7
A0A2G9SF47	A0A2G9SF47	19	8	2	Tubulin alpha chain	1	19	8	2	16	15	14	15	15	17	16	16	15	17	16	15	17	14	13	16	14	14	13	15	13	14	14	13	15	13	14	13	14	13	14	12	14	14	13	12	17	15	15	15
A0A2G9SF61;A0A2G9SF19	A0A2G9SF61;A0A2G9SF19	2;1	2;1	2;1	Non-specific serine/threonine protein kinase (Fragment);Non-specific serine/threonine protein kinase (Fragment)	2	2	2	2	0	0	0	0	0	0	0	0	0	0	0	0	1	0	0	0	0	0	0	0	0	0	0	0	0	0	0	0	0	0	0	0	0	0	1	0	0	0	0	0
A0A2G9SF80	A0A2G9SF80	1	1	1	PA2c domain-containing protein (Fragment)	1	1	1	1	0	0	0	0	0	0	1	0	0	0	0	1	1	0	0	0	1	0	0	0	0	0	0	0	0	0	0	0	0	0	0	0	0	0	0	0	0	0	0	0
A0A2G9SF85	A0A2G9SF85	17	15	15	Uncharacterized protein (Fragment)	1	17	15	15	12	13	13	13	12	12	11	12	13	13	13	12	14	14	12	12	14	14	12	12	12	12	12	11	11	12	11	11	10	9	11	9	10	10	10	11	12	14	12	12
A0A2G9SFB4	A0A2G9SFB4	14	14	14	AAA domain-containing protein	1	14	14	14	10	10	11	10	11	10	10	10	10	11	10	10	10	10	10	10	9	10	8	10	9	9	9	9	9	10	9	9	9	9	10	9	10	9	9	10	10	7	9	9
A0A2G9SFH8;A0A2G9SHL7;A0A2G9SFC4;A0A2G9SFG9;A0A2G9SFK4	A0A2G9SFH8;A0A2G9SHL7;A0A2G9SFC4;A0A2G9SFG9;A0A2G9SFK4	8;8;8;7;7	8;8;8;7;7	8;8;8;7;7	Uncharacterized protein (Fragment);Uncharacterized protein;Uncharacterized protein;Uncharacterized protein (Fragment);Uncharacterized protein (Fragment)	5	8	8	8	4	4	4	3	2	3	4	3	3	3	5	3	2	5	2	3	1	4	3	1	3	6	3	2	3	2	5	2	2	4	3	2	2	4	3	3	2	4	2	5
A0A2G9SFG2;A0A2G9SFE4;A0A2G9SF78	A0A2G9SFG2;A0A2G9SFE4;A0A2G9SF78	5;5;4	5;5;4	5;5;4	Valine--tRNA ligase;Valine--tRNA ligase;Valine--tRNA ligase	3	5	5	5	2	2	2	2	3	1	1	3	1	0	3	2	1	1	1	1	1	1	0	1	0	1	0	0	1	1	1	0	2	0	0	0	1	0	1	0	1	0	1	2
A0A2G9SFF7	A0A2G9SFF7	2	2	2	U1 small nuclear ribonucleoprotein C	1	2	2	2	2	2	2	2	2	2	2	2	2	2	2	2	2	2	2	2	2	1	2	2	2	2	1	2	2	2	2	2	2	2	2	2	2	2	2	2	2	2	2	2
A0A2G9SFJ2	A0A2G9SFJ2	17	17	17	Uncharacterized protein (Fragment)	1	17	17	17	12	12	12	14	15	11	12	12	13	15	12	13	14	13	10	14	13	15	11	13	9	14	12	10	10	11	12	12	11	11	14	10	11	15	11	13	13	12	11	13
A0A2G9SFJ3;A0A2G9S3R4;A0A2G9S3P7	A0A2G9SFJ3;A0A2G9S3R4;A0A2G9S3P7	2;1;1	2;1;1	2;1;1	Histone deacetylase (Fragment);Histone deacetylase;Histone deacetylase (Fragment)	3	2	2	2	0	0	0	1	0	0	1	0	1	0	0	1	0	0	1	0	1	1	0	0	0	1	0	1	1	0	0	0	0	1	1	2	0	1	0	1	0	0	1	0
A0A2G9SFK5	A0A2G9SFK5	1	1	1	Uncharacterized protein (Fragment)	1	1	1	1	0	0	0	0	0	1	0	0	0	0	0	0	0	0	0	0	0	0	0	0	0	0	1	0	0	0	0	0	0	0	0	0	0	0	0	0	1	1	0	1
A0A2G9SFQ2	A0A2G9SFQ2	19	19	19	Uncharacterized protein	1	19	19	19	9	10	11	11	12	10	9	9	12	13	10	8	8	10	6	10	8	11	9	13	9	11	13	8	11	11	9	10	12	11	10	9	11	11	11	11	9	8	10	11
A0A2G9SFR6;A0A2G9SFJ7;A0A2G9SFQ1	A0A2G9SFR6;A0A2G9SFJ7;A0A2G9SFQ1	17;12;10	17;12;10	17;12;10	Uncharacterized protein;Uncharacterized protein;Uncharacterized protein	3	17	17	17	15	14	15	15	15	15	14	14	14	14	14	14	15	13	14	15	14	13	12	12	12	12	12	10	13	11	12	11	11	11	13	12	11	11	11	11	14	15	14	13
A0A2G9SFS7	A0A2G9SFS7	1	1	1	NADH dehydrogenase [ubiquinone] 1 alpha subcomplex subunit 13	1	1	1	1	1	1	1	1	1	0	1	1	0	1	0	1	1	0	1	1	0	1	1	1	1	1	1	1	1	0	1	1	0	1	1	1	1	1	1	1	1	1	1	1
A0A2G9SFU6	A0A2G9SFU6	7	7	7	Aldedh domain-containing protein (Fragment)	1	7	7	7	0	1	1	0	1	3	0	1	0	0	2	2	1	0	3	1	0	1	2	1	1	3	2	1	2	2	1	2	0	2	2	2	1	0	2	1	2	2	2	0
A0A2G9SFV4	A0A2G9SFV4	7	7	7	Uncharacterized protein	1	7	7	7	2	4	3	5	4	2	4	6	4	5	4	3	5	3	5	3	5	5	2	3	1	2	3	1	3	2	2	3	1	3	2	3	2	2	3	3	4	3	4	4
A0A2G9SFW0	A0A2G9SFW0	3	3	3	Uncharacterized protein	1	3	3	3	1	1	0	2	0	2	1	2	1	2	2	2	1	2	2	2	2	1	1	1	1	1	2	0	0	1	1	0	1	2	1	2	0	2	2	2	2	2	2	2
A0A2G9SFX0	A0A2G9SFX0	6	6	6	MMS1_N domain-containing protein (Fragment)	1	6	6	6	4	5	5	5	4	2	5	5	5	4	6	5	5	4	5	4	5	3	4	5	4	4	4	4	3	4	3	5	4	3	3	4	4	4	4	5	4	4	5	6
A0A2G9SG13	A0A2G9SG13	1	1	1	Uncharacterized protein	1	1	1	1	0	0	0	1	0	0	0	0	1	0	0	0	0	0	0	1	0	0	0	1	0	0	1	0	1	0	1	1	0	1	0	0	0	0	0	1	0	0	0	0
A0A2G9SG67;A0A2G9SI39	A0A2G9SG67;A0A2G9SI39	2;2	2;2	2;2	Endostatin domain-containing protein (Fragment);Endostatin domain-containing protein (Fragment)	2	2	2	2	0	0	0	0	0	0	1	0	0	0	1	0	0	1	0	0	0	0	1	1	1	2	1	0	0	0	1	0	1	0	0	0	0	0	1	0	0	0	0	0
A0A2G9SG82	A0A2G9SG82	4	3	3	Anaphylatoxin-like domain-containing protein (Fragment)	1	4	3	3	1	1	2	0	1	0	1	2	1	2	1	0	2	1	2	0	2	2	0	1	1	1	2	0	2	0	1	2	0	2	1	3	1	2	1	0	1	1	1	1
A0A2G9SG91	A0A2G9SG91	2	2	2	Myosin motor domain-containing protein (Fragment)	1	2	2	2	0	0	1	2	1	0	1	0	0	1	0	0	1	0	0	0	0	0	1	1	2	1	2	1	1	1	1	1	0	1	1	0	1	1	1	1	0	0	0	0
A0A2G9SGB5	A0A2G9SGB5	5	5	5	Uncharacterized protein (Fragment)	1	5	5	5	0	1	0	0	0	0	0	1	0	0	1	2	0	1	2	2	1	0	0	1	1	1	1	1	0	1	1	1	1	1	1	1	2	1	1	1	0	1	0	0
A0A2G9SGC0	A0A2G9SGC0	6	6	6	Phospholipase D3	1	6	6	6	3	3	2	3	3	3	4	2	3	3	4	4	4	2	4	4	5	3	3	2	2	3	3	2	4	1	2	1	2	3	2	3	2	3	2	3	4	4	4	4
A0A2G9SGC1;A0A2G9SGF4	A0A2G9SGC1;A0A2G9SGF4	3;3	3;3	3;3	Uncharacterized protein;Uncharacterized protein	2	3	3	3	0	1	0	1	0	0	1	1	1	1	1	1	1	1	1	2	0	1	1	1	0	0	0	0	0	0	0	0	0	0	0	0	0	1	0	0	1	1	1	1
A0A2G9SGC5	A0A2G9SGC5	23	23	23	Oxoglutarate dehydrogenase (succinyl-transferring)	1	23	23	23	11	13	13	10	11	12	11	11	12	12	11	13	11	11	12	11	9	15	10	10	12	10	11	7	11	11	13	8	9	10	11	13	10	13	13	12	12	10	12	10
A0A2G9SGE4	A0A2G9SGE4	4	4	4	Oxoglutarate dehydrogenase (succinyl-transferring) (Fragment)	1	4	4	4	2	2	2	2	2	0	2	1	2	2	3	3	2	1	1	2	2	2	2	3	3	3	2	2	2	3	2	3	1	3	3	2	3	2	2	3	1	1	1	2
A0A2G9SGG8;A0A2G9SGL0	A0A2G9SGG8;A0A2G9SGL0	7;5	7;5	7;5	COP9 signalosome complex subunit 4;CSN4_RPN5_eIF3a domain-containing protein	2	7	7	7	5	5	3	5	4	6	4	5	4	7	4	5	4	4	3	5	4	6	4	4	3	5	5	4	4	2	4	5	4	4	4	3	3	3	4	4	5	4	5	6
A0A2G9SGG9	A0A2G9SGG9	6	6	6	Adseverin (Fragment)	1	6	6	6	3	2	2	1	2	2	4	2	2	3	3	3	2	2	3	1	1	1	2	1	2	4	1	1	1	1	1	1	1	1	2	1	1	1	2	2	1	2	1	3
A0A2G9SGL7;A0A2G9SGI0;A0A2G9SI84	A0A2G9SGL7;A0A2G9SGI0;A0A2G9SI84	1;1;1	1;1;1	1;1;1	Uncharacterized protein;Uncharacterized protein;Uncharacterized protein	3	1	1	1	1	1	1	1	1	1	0	1	1	1	1	1	1	0	1	1	0	1	1	0	0	0	0	0	0	0	0	1	0	0	1	0	1	0	0	1	0	0	1	1
A0A2G9SGJ3	A0A2G9SGJ3	6	6	6	6-pyruvoyl tetrahydrobiopterin synthase (Fragment)	1	6	6	6	3	3	6	5	6	4	4	5	5	6	6	4	4	3	5	4	4	4	5	5	5	3	5	3	5	3	3	4	2	3	3	2	5	5	5	3	4	4	5	5
A0A2G9SGJ4	A0A2G9SGJ4	7	7	7	Uncharacterized protein	1	7	7	7	2	2	2	2	3	1	3	2	2	1	1	1	3	1	1	2	3	1	4	1	3	4	1	0	4	2	3	1	2	5	2	4	2	4	2	2	3	1	3	2
A0A2G9SGJ7	A0A2G9SGJ7	2	2	2	EF-1-gamma C-terminal domain-containing protein	1	2	2	2	0	0	0	0	0	0	0	0	0	0	0	0	0	0	0	0	0	0	1	1	1	1	1	1	1	1	1	1	1	1	1	1	1	1	1	1	1	0	0	0
A0A2G9SGL9	A0A2G9SGL9	1	1	1	Uncharacterized protein (Fragment)	1	1	1	1	0	0	0	0	0	0	0	0	0	0	0	0	0	0	0	0	0	0	0	0	0	0	0	0	0	0	0	0	0	0	0	1	0	0	0	0	0	0	0	0
A0A2G9SGM7	A0A2G9SGM7	2	2	2	Uncharacterized protein (Fragment)	1	2	2	2	0	2	0	1	0	0	1	2	1	1	1	2	0	2	0	1	0	2	0	0	0	0	1	0	0	1	0	0	0	0	1	1	1	0	1	2	1	0	0	1
A0A2G9SGN7	A0A2G9SGN7	2	2	2	Rab-GAP TBC domain-containing protein (Fragment)	1	2	2	2	2	1	2	1	1	2	2	2	2	0	2	2	2	2	2	1	2	2	1	1	0	1	0	0	1	0	1	1	1	1	1	0	1	1	2	1	2	2	1	2
A0A2G9SGP7	A0A2G9SGP7	8	8	8	ENTH domain-containing protein	1	8	8	8	4	4	2	1	3	2	4	3	5	4	5	3	2	5	3	2	3	3	3	2	2	2	3	3	4	2	2	4	2	3	4	3	4	3	4	4	4	4	4	3
A0A2G9SGU6	A0A2G9SGU6	10	10	10	Glycine amidinotransferase	1	10	10	10	4	9	9	9	8	4	8	8	10	3	10	2	9	7	7	9	7	2	6	5	4	3	1	0	5	1	3	3	2	4	3	4	3	6	8	3	9	8	8	7
A0A2G9SGW8	A0A2G9SGW8	2	2	2	Phosphorylase b kinase regulatory subunit (Fragment)	1	2	2	2	1	1	2	2	2	1	1	2	1	2	1	0	0	0	0	2	0	2	1	1	1	1	2	1	0	0	1	1	2	2	2	1	2	2	2	2	0	0	1	2
A0A2G9SGY0	A0A2G9SGY0	35	35	19	Uncharacterized protein (Fragment)	1	35	35	19	26	26	23	24	24	22	25	25	24	24	25	25	28	27	24	23	22	26	28	25	26	29	29	25	28	25	28	25	27	26	26	26	25	27	24	27	24	24	28	26
A0A2G9SGY5	A0A2G9SGY5	7	7	7	2-iminobutanoate/2-iminopropanoate deaminase	1	7	7	7	5	5	3	5	5	5	2	4	5	3	6	4	4	5	4	6	3	4	2	6	4	6	6	5	5	6	4	4	3	5	5	5	4	5	4	3	4	3	3	4
A0A2G9SJD7;A0A2G9SH83;O93251;A0A2G9SH44	A0A2G9SJD7;A0A2G9SH83;O93251;A0A2G9SH44	2;2;2;2	2;2;2;2	2;2;2;2	Collagen alpha-1(I) chain;Collagen alpha-1(I) chain;Alpha 1 type I collagen;Collagen alpha-1(I) chain	4	2	2	2	0	1	0	0	0	0	1	0	0	0	0	1	0	0	0	0	0	0	0	0	1	1	1	1	1	1	1	1	0	0	1	0	0	0	0	1	1	0	0	1
A0A2G9SH55	A0A2G9SH55	1	1	1	Uncharacterized protein (Fragment)	1	1	1	1	0	0	0	0	0	0	0	0	0	0	0	0	0	0	0	0	0	0	0	0	0	1	1	0	0	0	0	0	0	0	0	0	0	0	0	0	0	0	0	0
A0A2G9SHA3	A0A2G9SHA3	1	1	1	Cleft lip and palate transmembrane protein 1 (Fragment)	1	1	1	1	1	1	1	0	1	0	1	1	1	1	1	1	1	1	1	1	1	1	1	0	0	1	0	0	0	0	0	0	0	0	0	0	0	0	0	0	1	1	1	1
A0A2G9SHA6	A0A2G9SHA6	4	4	4	Nudix hydrolase domain-containing protein	1	4	4	4	3	2	2	3	2	2	3	1	2	3	3	4	3	4	2	3	3	3	2	4	4	4	3	3	2	4	3	3	3	4	1	4	4	4	4	3	1	2	2	3
A0A2G9SHB4;A0A2G9RJG9	A0A2G9SHB4	5;2	2;0	2;0	Uncharacterized protein	2	5	2	2	3	3	3	4	4	2	4	1	3	4	2	3	4	3	3	3	3	3	3	3	3	3	3	2	2	3	4	1	4	3	4	2	3	4	4	4	3	2	2	4
A0A2G9SHC9;A0A2G9S6L1;A0A2G9RET3;A0A2G9REQ3;A0A2G9SHK9;A0A2G9S6I9;A0A2G9S8H9;A0A2G9S6C0	A0A2G9SHC9	13;3;3;3;2;2;2;2	13;3;3;3;2;2;2;2	6;0;0;0;0;0;0;0	Uncharacterized protein	8	13	13	6	6	9	4	5	7	2	8	3	3	6	5	7	7	5	4	8	8	8	5	6	7	6	7	6	6	6	7	4	6	8	9	4	8	6	6	6	8	2	4	8
A0A2G9SHE0;A0A2G9P0M3;A0A2G9SJJ6;A0A2G9S9D6;A0A2G9S6M8;A0A2G9S8H1	A0A2G9SHE0	4;1;1;1;1;1	1;0;1;0;0;0	1;0;1;0;0;0	Uncharacterized protein	6	4	1	1	3	3	3	3	3	1	3	2	2	2	2	3	3	2	2	3	3	3	1	3	3	3	3	2	3	3	3	3	3	2	4	2	3	3	3	3	4	1	3	3
A0A2G9SHE4	A0A2G9SHE4	5	4	2	Uncharacterized protein	1	5	4	2	1	3	1	2	2	1	2	2	1	2	1	2	3	1	1	2	3	2	3	1	3	1	0	1	1	1	0	1	0	0	2	1	3	1	2	1	2	1	1	2
A0A2G9SHF6;C1C3S5;A0A2G9SHG4	A0A2G9SHF6;C1C3S5;A0A2G9SHG4	7;7;4	7;7;4	7;7;4	Ribosomal protein;Ribosomal protein;Ribosomal protein	3	7	7	7	3	3	3	3	3	2	2	4	4	3	3	4	5	4	5	4	4	4	6	4	5	4	5	5	4	5	5	5	4	5	6	6	5	5	4	6	4	4	4	4
A0A2G9SHH5	A0A2G9SHH5	15	15	15	Phosphoglycerate kinase (Fragment)	1	15	15	15	10	11	10	11	10	10	11	11	12	12	12	10	10	10	9	10	11	10	13	11	10	12	11	11	10	11	13	10	11	12	11	11	13	11	11	12	9	10	11	10
A0A2G9SHH8	A0A2G9SHH8	4	4	4	Aminotran_1_2 domain-containing protein (Fragment)	1	4	4	4	3	2	1	3	2	1	2	3	2	1	1	2	2	1	2	3	1	2	3	3	0	2	0	1	1	1	1	3	1	0	2	2	3	3	1	2	2	1	2	2
A0A2G9SHI0	A0A2G9SHI0	7	7	7	Uncharacterized protein (Fragment)	1	7	7	7	4	5	5	5	4	2	5	5	5	4	5	4	4	5	5	5	4	6	5	3	3	3	4	3	4	3	3	3	2	4	5	4	3	3	3	5	4	3	4	4
A0A2G9SHK2	A0A2G9SHK2	21	21	21	Calreticulin	1	21	21	21	14	12	12	11	12	11	10	10	10	11	10	11	10	12	12	10	11	10	13	9	14	14	15	10	11	10	13	12	11	13	9	12	12	12	12	15	12	14	14	14
A0A2G9SHT3;A0A2G9SJR8;A0A2G9SHL3	A0A2G9SHT3;A0A2G9SJR8;A0A2G9SHL3	5;5;5	5;5;5	5;5;5	NTPase_I-T domain-containing protein;NTPase_I-T domain-containing protein;NTPase_I-T domain-containing protein	3	5	5	5	2	3	2	3	2	0	3	2	4	4	2	2	2	2	3	1	1	5	1	2	0	1	3	2	2	0	0	2	2	1	1	1	1	1	3	3	4	1	1	1
A0A2G9SHL8;A0A2G9SHP7	A0A2G9SHL8;A0A2G9SHP7	6;6	6;6	6;6	Uncharacterized protein;Uncharacterized protein	2	6	6	6	0	0	1	1	3	0	1	1	1	1	3	2	1	4	1	1	1	2	1	0	1	2	3	3	5	2	3	1	0	3	3	3	3	4	2	1	0	2	1	2
A0A2G9SHM2;A0A2G9SFZ8	A0A2G9SHM2	13;2	13;2	4;2	DNA damage-binding protein 1	2	13	13	4	4	5	8	5	6	5	7	7	6	6	5	4	6	5	5	5	5	5	4	4	3	7	6	5	6	3	7	6	6	4	4	4	5	6	6	6	6	4	6	5
A0A2G9SHQ0;A0A2G9SHS7	A0A2G9SHQ0	15;1	13;1	12;1	Anaphylatoxin-like domain-containing protein	2	15	13	12	9	9	7	8	6	9	7	5	8	9	7	7	10	9	9	8	9	9	4	5	11	9	11	7	5	8	6	6	8	8	6	14	4	8	8	9	7	9	5	10
A0A2G9SHQ3	A0A2G9SHQ3	7	7	7	NTR domain-containing protein	1	7	7	7	4	6	4	3	2	1	2	3	4	4	4	4	3	4	4	4	3	3	2	1	4	3	5	3	0	2	2	1	2	1	3	4	1	0	2	1	3	4	4	5
A0A2G9SHS3	A0A2G9SHS3	6	6	6	Uncharacterized protein (Fragment)	1	6	6	6	1	3	0	1	1	0	1	1	1	1	1	1	1	0	1	1	1	2	1	0	2	2	1	0	1	0	1	0	0	1	1	1	3	1	1	1	1	4	0	1
A0A2G9SHT9	A0A2G9SHT9	2	2	2	Glycine cleavage system H protein, mitochondrial (Fragment)	1	2	2	2	2	2	2	2	2	2	2	2	2	2	2	2	2	2	2	2	2	2	2	2	2	2	2	2	2	2	2	2	2	2	2	2	2	2	2	2	2	2	2	2
A0A2G9SHU8	A0A2G9SHU8	3	3	3	4HBT domain-containing protein (Fragment)	1	3	3	3	2	3	0	2	2	2	2	2	2	1	2	2	2	1	1	1	2	2	1	2	3	2	1	0	0	0	1	2	1	2	3	3	1	2	3	2	2	2	2	1
A0A2G9SHW2	A0A2G9SHW2	16	16	15	Uncharacterized protein (Fragment)	1	16	16	15	10	9	11	10	9	9	9	11	10	11	10	11	8	11	10	11	10	10	11	8	8	10	12	5	10	6	9	8	6	7	10	9	6	9	9	8	10	8	9	9
A0A2G9SHX0	A0A2G9SHX0	5	5	2	Amidohydro-rel domain-containing protein	1	5	5	2	3	3	3	3	3	3	3	2	3	3	3	3	3	3	3	3	3	2	2	3	3	3	3	3	3	3	3	3	3	2	2	3	2	2	2	2	4	3	3	3
A0A2G9SJI0;A0A2G9SHX4	A0A2G9SJI0;A0A2G9SHX4	1;1	1;1	1;1	Serine/threonine-protein phosphatase 2A 55 kDa regulatory subunit B (Fragment);Serine/threonine-protein phosphatase 2A 55 kDa regulatory subunit B (Fragment)	2	1	1	1	1	1	1	1	1	1	1	1	1	1	1	1	1	1	1	1	1	1	1	0	0	1	0	0	1	1	0	0	0	1	1	0	0	1	0	0	1	1	1	1
A0A2G9SHY7	A0A2G9SHY7	2	2	2	Uncharacterized protein (Fragment)	1	2	2	2	1	1	0	1	2	1	1	1	1	0	1	1	0	0	1	1	0	1	1	1	1	1	1	0	0	1	0	0	1	0	1	1	0	1	1	1	1	0	0	1
A0A2G9SHZ1	A0A2G9SHZ1	2	2	2	Uncharacterized protein	1	2	2	2	0	0	0	0	0	0	0	0	0	0	0	0	0	0	0	0	0	0	1	0	1	2	1	0	1	0	1	1	1	1	1	1	0	1	1	1	0	0	0	0
A0A2G9SI14	A0A2G9SI14	5	3	3	Tubulin beta chain	1	5	3	3	4	5	5	5	4	3	5	5	5	5	5	5	5	5	5	4	5	5	5	4	5	5	5	5	4	4	5	5	5	5	5	5	5	5	4	5	5	4	4	5
C1C4T3;A0A2G9SI50	C1C4T3;A0A2G9SI50	1;1	1;1	1;1	Signal recognition particle 19 kDa protein;Uncharacterized protein (Fragment)	2	1	1	1	1	0	1	1	1	1	0	0	1	0	0	1	0	0	1	1	1	1	0	1	0	0	0	0	0	0	0	0	0	0	0	0	0	0	0	0	1	0	0	0
A0A2G9SI56	A0A2G9SI56	3	3	3	Uncharacterized protein	1	3	3	3	2	2	1	1	2	1	1	1	1	1	1	1	1	2	1	2	2	1	1	0	0	1	1	0	1	0	1	1	1	1	1	1	1	1	1	1	1	1	2	1
A0A2G9SI76;A0A2G9SI96	A0A2G9SI76;A0A2G9SI96	4;4	4;4	4;4	ENTH domain-containing protein (Fragment);ENTH domain-containing protein	2	4	4	4	3	3	3	3	3	3	3	3	3	2	4	2	3	2	3	2	2	3	3	1	1	0	1	1	1	1	1	1	1	2	2	2	1	1	1	2	3	3	3	4
A0A2G9SIA1	A0A2G9SIA1	21	2	1	Tubulin beta chain	1	21	2	1	18	15	17	19	18	15	19	16	17	18	18	17	18	16	19	14	17	15	17	17	17	13	16	19	14	15	18	17	18	16	17	17	15	16	16	15	18	18	16	16
A0A2G9SIA4	A0A2G9SIA4	3	3	3	Vitellogenin domain-containing protein	1	3	3	3	0	1	1	1	0	1	2	1	0	0	0	1	1	0	1	1	0	0	0	0	1	1	1	0	1	1	1	0	1	2	0	2	1	1	1	2	1	0	0	0
A0A2G9SKG6;A0A2G9SIB3	A0A2G9SKG6;A0A2G9SIB3	2;2	2;2	2;2	Uncharacterized protein;Uncharacterized protein	2	2	2	2	2	2	2	2	2	2	2	2	2	2	2	1	2	2	2	2	2	2	2	2	2	1	2	2	2	2	1	2	2	1	2	2	2	1	2	2	2	2	1	0
A0A2G9SKI1;A0A2G9SIC9;A0A2G9SK44;A0A2G9SIL5;A0A2G9SII9	A0A2G9SKI1;A0A2G9SIC9;A0A2G9SK44;A0A2G9SIL5	16;16;9;9;7	16;16;9;9;7	16;16;9;9;7	Flotillin;Flotillin;Flotillin;Flotillin	5	16	16	16	5	10	9	7	10	6	8	10	7	8	11	7	9	12	9	9	9	8	9	5	3	10	10	6	10	5	7	7	7	8	7	10	9	9	6	11	9	9	10	8
A0A2G9SID3;C1C4Z2	A0A2G9SID3;C1C4Z2	4;4	4;4	4;4	Ferritin;Ferritin	2	4	4	4	2	0	0	2	1	2	1	0	1	1	0	0	0	0	2	0	3	2	2	0	1	2	2	2	2	1	2	2	1	1	1	2	2	0	1	1	2	2	1	4
A0A2G9SIE8;A0A2G9SK28	A0A2G9SIE8;A0A2G9SK28	2;2	2;2	2;2	Uncharacterized protein;Uncharacterized protein (Fragment)	2	2	2	2	1	2	1	1	1	1	2	1	1	2	2	2	2	2	1	1	2	2	1	1	1	1	1	1	1	1	1	1	0	1	1	1	1	1	1	1	2	2	1	2
A0A2G9SIG1	A0A2G9SIG1	2	2	2	Peptidase S1 domain-containing protein (Fragment)	1	2	2	2	0	0	0	0	0	0	1	0	0	0	0	2	1	0	1	0	2	0	0	0	0	0	0	1	0	0	0	0	0	0	0	0	0	0	0	0	0	1	0	0
A0A2G9SKL5;A0A2G9SIG3	A0A2G9SKL5;A0A2G9SIG3	5;5	5;5	5;5	RRM domain-containing protein;RRM domain-containing protein (Fragment)	2	5	5	5	4	4	4	3	5	4	5	5	5	5	5	4	4	4	4	4	4	3	5	4	5	4	4	3	4	3	4	5	5	3	5	4	5	4	4	5	4	2	4	5
A0A2G9SII6	A0A2G9SII6	2	2	2	Uncharacterized protein	1	2	2	2	2	1	2	1	1	1	2	1	1	2	1	2	1	1	2	1	2	2	2	1	1	2	1	1	2	1	2	2	0	1	1	2	2	1	2	1	1	1	1	1
A0A2G9SIJ4	A0A2G9SIJ4	3	3	3	Uncharacterized protein (Fragment)	1	3	3	3	1	1	1	3	1	1	1	1	1	2	2	1	1	2	1	2	2	1	1	1	0	1	1	0	2	0	2	2	0	0	1	2	1	0	0	1	2	1	1	2
A0A2G9SIN5;A0A2G9SIN4;A0A2G9SIS9	A0A2G9SIN5;A0A2G9SIN4;A0A2G9SIS9	17;10;10	17;10;10	13;10;8	Trifunctional enzyme subunit beta, mitochondrial (Fragment);Uncharacterized protein (Fragment);Trifunctional enzyme subunit beta, mitochondrial	3	17	17	13	10	12	16	10	13	10	11	9	12	9	11	12	12	11	11	8	10	9	11	10	8	13	13	11	13	12	11	10	12	12	11	12	10	13	11	13	10	10	10	11
A0A2G9SIP0	A0A2G9SIP0	3	3	3	AMP-binding_C domain-containing protein	1	3	3	3	0	2	1	0	1	0	1	0	0	0	0	0	0	1	0	0	0	1	1	1	1	0	1	0	1	1	1	1	1	1	1	0	1	1	1	1	2	0	2	0
A0A2G9SIP6	A0A2G9SIP6	4	4	4	Uncharacterized protein	1	4	4	4	2	2	2	3	2	2	2	2	2	2	1	2	2	2	2	2	3	2	3	2	1	2	2	3	2	1	2	3	2	3	2	2	2	2	2	2	1	2	3	2
A0A2G9SIQ1	A0A2G9SIQ1	2	2	2	Peptidase_S9 domain-containing protein	1	2	2	2	2	2	2	2	2	2	2	2	2	2	2	2	1	1	2	0	2	1	1	2	0	2	1	1	2	2	2	1	1	2	2	0	0	2	1	2	2	1	1	1
A0A2G9SIV3	A0A2G9SIV3	1	1	1	Uncharacterized protein	1	1	1	1	0	1	1	1	0	0	1	1	1	1	1	1	1	0	1	1	1	1	1	1	0	0	1	0	1	1	1	0	0	1	1	0	1	1	1	0	1	1	0	1
A0A2G9SIW1	A0A2G9SIW1	2	2	2	Uncharacterized protein	1	2	2	2	1	1	1	2	0	1	0	0	2	1	1	0	1	1	1	0	1	1	0	1	1	0	1	0	0	0	0	0	0	0	1	1	1	2	1	2	1	2	1	2
A0A2G9SIW9	A0A2G9SIW9	12	12	12	PCI domain-containing protein (Fragment)	1	12	12	12	8	8	7	7	7	3	7	7	7	7	8	8	8	7	6	8	7	7	9	9	8	10	9	8	9	7	10	9	9	7	10	8	8	9	7	8	6	4	6	6
A0A2G9SIX0	A0A2G9SIX0	7	7	7	Uncharacterized protein (Fragment)	1	7	7	7	3	3	3	3	3	1	3	3	3	3	2	4	3	3	2	3	4	3	3	2	2	4	2	2	3	1	2	4	3	4	2	1	3	4	3	5	2	3	2	2
A0A2G9SIZ8	A0A2G9SIZ8	8	8	8	Uncharacterized protein	1	8	8	8	5	6	5	6	6	6	5	6	6	6	6	6	6	5	6	6	6	6	7	7	5	6	7	7	8	7	7	7	6	7	7	7	7	7	7	7	3	6	6	6
A0A2G9SJ43;A0A2G9SJB7	A0A2G9SJ43;A0A2G9SJB7	14;14	14;14	14;14	FBA domain-containing protein;FBA domain-containing protein	2	14	14	14	3	6	6	4	5	4	6	6	5	3	4	6	6	7	3	6	4	10	5	2	3	3	6	4	3	5	4	5	4	5	4	3	4	3	4	2	2	3	6	5
A0A2G9SJ67	A0A2G9SJ67	2	2	2	Uncharacterized protein	1	2	2	2	0	0	0	2	2	0	0	1	0	0	0	1	1	0	0	0	0	0	1	0	1	1	1	1	1	0	1	1	1	1	1	1	1	1	1	1	0	0	0	0
A0A2G9SJ77;A0A2G9SJ22;A0A2G9SJ90;A0A2G9SJ38	A0A2G9SJ77;A0A2G9SJ22;A0A2G9SJ90	7;4;4;2	7;4;4;2	7;4;4;2	2-oxoisovalerate dehydrogenase subunit alpha;2-oxoisovalerate dehydrogenase subunit alpha;2-oxoisovalerate dehydrogenase subunit alpha	4	7	7	7	3	3	4	4	4	2	3	3	4	1	3	2	4	3	4	3	4	2	2	1	1	2	2	1	3	0	2	4	0	3	1	3	3	3	3	1	2	1	3	3
A0A2G9SJA8	A0A2G9SJA8	2	2	2	14 kDa phosphohistidine phosphatase	1	2	2	2	1	1	1	1	1	1	1	1	2	1	1	1	1	1	1	0	1	1	1	1	1	2	1	1	1	1	2	2	2	1	2	1	1	2	2	1	1	1	0	1
A0A2G9SJB2	A0A2G9SJB2	9	9	9	Calponin (Fragment)	1	9	9	9	8	1	1	1	1	1	3	3	0	1	1	1	3	1	2	0	1	0	1	0	0	0	0	2	0	2	2	0	2	1	1	0	3	1	7	0	2	1	1	1
A0A2G9SJC7	A0A2G9SJC7	17	17	17	Vacuolar proton pump subunit B (Fragment)	1	17	17	17	10	11	10	10	11	7	9	11	10	11	9	11	8	7	12	9	9	11	6	9	5	8	9	5	9	6	7	8	6	7	8	7	8	10	7	9	9	8	6	7
A0A2G9SJE9;A0A2G9SJL6	A0A2G9SJE9;A0A2G9SJL6	3;3	3;3	3;3	Alkaline phosphatase;Alkaline phosphatase	2	3	3	3	0	2	1	1	1	1	1	1	1	1	1	1	0	1	1	2	0	0	2	2	2	2	2	1	1	0	2	1	1	0	1	1	2	1	2	1	0	1	2	1
A0A2G9SJF3;A0A2G9SJM8;A0A2G9SJF9	A0A2G9SJF3;A0A2G9SJM8	4;3;1	4;3;1	4;3;1	HATPase_c domain-containing protein;Uncharacterized protein	3	4	4	4	0	1	0	1	0	0	0	0	0	0	1	0	1	2	1	0	2	0	1	1	0	0	0	0	0	1	0	1	0	2	1	3	0	0	2	2	2	1	2	2
A0A2G9SJG5	A0A2G9SJG5	1	1	1	GOLD domain-containing protein	1	1	1	1	0	1	0	0	0	0	0	0	0	0	0	0	0	0	1	0	0	0	0	0	0	1	0	0	1	0	0	1	0	0	0	0	0	0	0	1	1	0	1	1
A0A2G9SJK1	A0A2G9SJK1	3	2	1	Peptidase S1 domain-containing protein (Fragment)	1	3	2	1	0	2	2	0	0	0	3	2	0	0	0	3	3	0	3	0	3	0	0	1	0	0	0	3	3	0	0	0	3	0	0	3	0	0	0	3	0	3	2	2
A0A2G9SJN4;A0A2G9QHW9;A0A2G9Q9P7	A0A2G9SJN4	9;4;4	9;4;4	9;4;4	Phospholipase B-like (Fragment)	3	9	9	9	6	6	7	5	7	5	7	8	7	6	7	6	7	8	5	6	7	6	7	4	4	3	5	3	6	4	4	5	4	6	4	6	5	4	5	5	6	4	4	6
A0A2G9SJP2;A0A2G9QD05	A0A2G9SJP2	7;2	7;2	7;2	O-GlcNAc transferase subunit p110	2	7	7	7	2	3	2	3	2	2	3	1	1	1	2	0	3	5	3	0	5	3	3	0	0	0	0	1	0	0	0	0	0	3	1	2	1	1	2	2	1	1	5	1
A0A2G9SJP3	A0A2G9SJP3	2	2	2	Uncharacterized protein	1	2	2	2	2	1	0	1	1	1	0	2	1	1	1	1	1	2	2	2	2	2	1	1	1	1	1	1	1	1	1	1	1	1	1	1	1	1	1	1	1	1	1	1
A0A2G9SJP7	A0A2G9SJP7	19	1	1	Tubulin alpha chain (Fragment)	1	19	1	1	16	15	15	16	16	17	15	17	14	16	15	15	16	14	14	15	14	14	14	14	14	15	15	12	14	13	13	12	14	14	15	13	13	13	13	13	17	16	15	15
A0A2G9SJQ7;A0A2G9QH70	A0A2G9SJQ7	10;2	10;2	10;2	Uncharacterized protein	2	10	10	10	2	0	4	7	4	7	5	5	5	5	4	6	6	7	3	2	2	5	4	6	5	1	3	6	4	5	5	8	5	7	6	5	4	5	6	4	2	1	6	2
A0A2G9SJQ8	A0A2G9SJQ8	3	3	3	Uncharacterized protein (Fragment)	1	3	3	3	1	3	1	1	0	2	2	2	0	0	1	2	2	1	1	2	2	1	1	2	2	2	2	2	0	2	1	0	1	1	1	0	2	2	1	1	2	3	1	1
A0A2G9SJS3	A0A2G9SJS3	4	4	4	FumaraseC_C domain-containing protein (Fragment)	1	4	4	4	1	1	1	1	1	1	2	1	1	1	1	1	1	1	1	1	1	1	2	1	1	1	1	1	1	1	1	1	1	1	1	1	1	1	1	1	1	1	1	1
A0A2G9SJT3	A0A2G9SJT3	4	4	4	Uncharacterized protein	1	4	4	4	2	2	0	1	2	1	2	1	0	1	0	0	1	1	1	1	2	1	1	1	1	1	1	1	0	0	0	1	1	1	0	1	1	1	1	0	2	2	1	1
A0A2G9SJU8	A0A2G9SJU8	12	12	12	Sorting nexin-2 (Fragment)	1	12	12	12	6	8	10	8	7	9	8	8	9	9	10	9	9	9	8	8	9	9	7	7	7	8	7	8	8	9	5	8	6	7	7	6	8	7	7	6	11	9	8	7
A0A2G9SJV2	A0A2G9SJV2	4	4	4	Aminotran_1_2 domain-containing protein	1	4	4	4	3	2	3	2	3	2	2	3	3	4	4	3	3	3	3	4	3	3	1	1	0	2	2	2	2	2	2	1	1	2	2	2	1	2	1	2	2	3	3	3
A0A2G9SJZ5;C1C420	A0A2G9SJZ5;C1C420	5;4	5;4	2;2	Dynein light chain;Dynein light chain	2	5	5	2	1	2	2	2	2	2	2	2	2	2	2	2	2	2	2	2	1	2	2	2	2	2	2	2	2	2	2	2	2	2	2	2	2	2	2	2	2	3	3	1
A0A2G9SK05	A0A2G9SK05	9	9	9	Putative oxidoreductase C24B10.20	1	9	9	9	5	5	7	5	5	5	6	4	5	5	8	5	4	5	4	4	4	4	1	3	3	2	5	0	5	4	2	4	1	4	2	5	3	3	6	5	6	4	5	3
A0A2G9SK25	A0A2G9SK25	4	4	4	Aconitate hydratase	1	4	4	4	0	1	2	1	1	1	2	2	3	3	4	3	1	3	2	4	2	3	3	1	2	2	3	2	2	2	1	2	2	0	3	1	1	2	1	2	2	1	3	2
A0A2G9SK40	A0A2G9SK40	9	1	1	Fructose-bisphosphate aldolase	1	9	1	1	8	7	7	8	7	6	6	6	6	8	8	8	7	8	7	9	8	8	7	7	8	6	6	7	6	7	7	7	6	7	7	7	7	7	7	6	7	8	7	9
A0A2G9SK70	A0A2G9SK70	10	10	10	Uncharacterized protein	1	10	10	10	2	5	3	4	5	2	3	1	1	1	1	2	4	1	1	2	1	3	3	2	1	4	5	4	5	2	1	2	1	3	4	3	5	4	3	3	3	1	3	2
A0A2G9SKA9	A0A2G9SKA9	2	2	2	APC_basic domain-containing protein	1	2	2	2	0	1	1	0	1	0	1	0	0	1	1	0	1	0	0	1	1	0	0	0	0	0	0	0	0	0	0	0	0	0	0	0	0	0	0	0	0	0	0	0
A0A2G9SKE8	A0A2G9SKE8	6	6	6	Uncharacterized protein	1	6	6	6	3	3	4	4	4	4	3	3	4	4	4	4	4	4	4	4	4	4	5	4	3	5	4	3	4	4	4	3	4	5	5	5	4	5	4	4	3	3	3	4
A0A2G9SKG1	A0A2G9SKG1	4	4	4	40S ribosomal protein S25 (Fragment)	1	4	4	4	3	4	4	4	4	3	4	4	4	3	4	4	4	4	3	4	4	4	4	3	3	4	3	3	3	2	3	3	3	3	2	3	4	3	2	2	2	2	3	3
A0A2G9SKH3	A0A2G9SKH3	1	1	1	Uncharacterized protein	1	1	1	1	0	0	1	0	0	0	1	0	1	0	1	0	0	0	0	1	0	0	1	1	1	1	1	0	1	1	1	1	1	0	1	0	0	1	1	1	0	0	0	0
A0A2G9SKI2	A0A2G9SKI2	3	2	2	COesterase domain-containing protein	1	3	2	2	2	3	3	2	3	3	1	2	3	3	2	2	1	2	2	2	1	2	2	1	3	2	3	1	2	2	2	1	2	1	3	0	3	1	2	2	2	1	2	1
A0A2G9SKK9	A0A2G9SKK9	3	3	3	Thiolase_N domain-containing protein (Fragment)	1	3	3	3	2	1	2	1	2	2	1	2	2	2	1	2	2	1	2	1	1	2	3	3	2	3	2	3	1	3	3	3	2	3	3	2	2	3	2	2	2	2	1	2
A0A2G9SKM3;A0A2G9RVR4	A0A2G9SKM3	6;2	6;2	6;2	F-actin-capping protein subunit alpha (Fragment)	2	6	6	6	4	5	5	5	5	3	3	5	4	4	4	4	3	4	4	4	4	4	5	5	4	4	4	5	4	5	5	5	4	4	5	4	5	4	4	4	4	5	4	6
A0A2G9SKM7	A0A2G9SKM7	9	9	9	Uncharacterized protein	1	9	9	9	7	8	8	8	8	8	9	7	7	9	9	8	7	8	9	8	8	8	6	5	4	5	7	6	5	4	2	5	5	3	6	6	5	5	6	5	7	9	8	9
A0A2G9SKM8	A0A2G9SKM8	9	9	9	Non-specific serine/threonine protein kinase (Fragment)	1	9	9	9	4	6	5	5	3	1	4	3	5	3	5	4	2	5	2	3	2	3	5	3	3	3	4	2	4	2	2	4	3	4	4	2	3	5	3	5	3	5	3	6
A0A2G9SKP5	A0A2G9SKP5	16	3	2	IF rod domain-containing protein	1	16	3	2	12	11	10	13	10	12	12	14	14	13	13	13	13	14	14	12	12	12	11	12	13	13	12	10	11	10	12	10	9	9	12	10	9	9	10	9	11	12	12	9
A0A2G9SKP7	A0A2G9SKP7	2	2	2	Uncharacterized protein (Fragment)	1	2	2	2	0	1	0	1	0	0	1	1	1	1	1	0	0	0	1	1	1	0	1	0	1	1	0	0	1	0	0	0	0	0	1	1	1	1	0	1	1	0	1	1
A0A2G9SKS0	A0A2G9SKS0	2	2	2	Aldedh domain-containing protein (Fragment)	1	2	2	2	0	1	0	1	0	0	1	1	1	0	0	1	0	0	0	0	0	0	0	0	0	0	0	1	1	0	0	0	1	0	0	0	0	0	1	0	2	1	1	1
A0A2G9SKS5	A0A2G9SKS5	2	2	2	Aldedh domain-containing protein (Fragment)	1	2	2	2	1	1	1	1	1	1	2	1	1	1	1	1	1	2	1	1	1	1	1	1	1	1	1	1	1	1	1	1	1	1	1	1	1	1	2	0	1	1	1	1
A0A2G9SKT9	A0A2G9SKT9	17	17	13	14-3-3 protein eta	1	17	17	13	10	9	12	11	12	12	12	11	13	14	12	11	11	12	13	12	10	12	9	8	8	10	8	8	8	11	8	7	6	7	5	9	6	7	9	6	11	11	9	10
A0A2G9SKV7;A0A2G9SL03;A0A2G9SKU1	A0A2G9SKV7;A0A2G9SL03;A0A2G9SKU1	2;2;2	2;2;2	2;2;2	Uncharacterized protein;Uncharacterized protein;Uncharacterized protein (Fragment)	3	2	2	2	0	1	1	0	0	0	1	0	1	0	1	0	1	1	0	0	1	0	0	0	0	0	0	0	0	0	0	0	0	0	0	1	0	0	0	0	1	0	0	1
A0A2G9SKV4;A0A2G9SL02	A0A2G9SKV4;A0A2G9SL02	10;9	10;9	5;4	Catalase domain-containing protein;Catalase domain-containing protein	2	10	10	5	7	5	6	5	5	7	3	6	4	6	6	8	5	4	6	5	7	6	4	6	5	6	5	8	6	7	4	5	7	4	5	5	7	6	6	5	8	6	5	4
A0A2G9SKY1	A0A2G9SKY1	2	2	2	Uncharacterized protein	1	2	2	2	1	0	1	0	1	1	0	0	0	0	0	2	0	1	1	0	0	0	1	0	0	1	0	1	0	0	1	0	0	1	1	0	1	1	1	1	0	0	1	1
A0A2G9SKZ1;A0A2G9SL01;A0A2G9SLB8;A0A2G9SN86	A0A2G9SKZ1;A0A2G9SL01	4;3;1;1	4;3;1;1	4;3;1;1	Uncharacterized protein;Uncharacterized protein	4	4	4	4	2	3	1	3	2	3	2	2	4	2	1	3	3	1	2	2	2	3	4	1	2	1	3	2	2	1	2	1	3	3	3	4	2	2	4	3	3	3	4	2
A0A2G9SKZ3	A0A2G9SKZ3	6	5	3	IF rod domain-containing protein (Fragment)	1	6	5	3	5	4	3	4	5	4	5	4	5	3	3	4	4	4	4	4	3	3	5	5	4	2	5	4	3	4	3	4	5	5	4	5	2	4	5	5	4	5	5	5
A0A2G9SKZ7	A0A2G9SKZ7	3	3	3	GalKase_gal_bdg domain-containing protein (Fragment)	1	3	3	3	2	2	3	1	2	1	2	2	2	2	2	2	2	1	1	0	2	2	1	1	1	1	0	0	0	1	1	1	1	1	0	1	1	1	1	1	2	2	2	1
A0A2G9SL23;A0A2G9RNJ9	A0A2G9SL23	61;2	61;2	58;1	Uncharacterized protein (Fragment)	2	61	61	58	32	29	24	29	31	28	27	31	29	32	29	30	28	27	31	23	19	26	32	29	28	29	31	27	31	28	26	28	26	30	26	29	26	31	30	34	28	23	32	29
A0A2G9SL27	A0A2G9SL27	1	1	1	SRRM_C domain-containing protein	1	1	1	1	0	1	1	1	0	0	1	1	1	1	1	1	1	1	1	0	1	1	1	1	1	1	1	1	1	1	1	1	1	1	1	1	1	1	1	1	0	0	0	1
A0A2G9SL50	A0A2G9SL50	5	5	5	Uncharacterized protein (Fragment)	1	5	5	5	4	4	4	2	3	3	3	3	3	3	4	2	2	3	2	3	2	2	3	1	1	4	3	2	2	2	2	3	2	4	3	2	3	3	2	3	4	4	5	3
A0A2G9SL87;A0A2G9SL61;A0A2G9SLA7	A0A2G9SL87;A0A2G9SL61;A0A2G9SLA7	11;10;9	11;10;9	11;10;9	Tankyrase_bdg_C domain-containing protein (Fragment);Tankyrase_bdg_C domain-containing protein (Fragment);Tankyrase_bdg_C domain-containing protein (Fragment)	3	11	11	11	8	9	8	9	9	9	9	8	9	8	8	7	9	8	9	9	8	7	7	8	8	8	9	9	8	7	8	9	8	8	10	8	7	9	9	8	8	8	9	8
A0A2G9SL98	A0A2G9SL98	12	12	8	Uncharacterized protein (Fragment)	1	12	12	8	1	1	2	0	0	0	10	1	0	0	0	10	9	0	10	0	9	0	1	0	0	1	1	7	5	0	2	1	3	1	0	2	0	0	1	5	0	2	1	1
A0A2G9SLB3	A0A2G9SLB3	3	3	3	Uncharacterized protein (Fragment)	1	3	3	3	3	3	3	2	3	3	3	3	3	3	3	3	3	3	3	3	3	3	3	2	2	2	2	3	3	3	3	3	3	3	3	3	3	1	3	2	3	3	3	3
A0A2G9SLB6	A0A2G9SLB6	5	5	5	Sulfite oxidase	1	5	5	5	0	1	0	0	1	0	1	1	2	0	1	0	0	2	0	0	0	0	1	1	1	4	3	1	3	2	4	1	1	4	3	4	1	4	4	3	0	0	1	1
A0A2G9SLC0	A0A2G9SLC0	10	10	9	RNA helicase (Fragment)	1	10	10	9	8	10	9	8	9	8	9	9	10	9	10	10	8	8	10	8	9	9	7	7	7	7	8	7	7	8	8	7	7	7	8	9	8	8	9	8	9	9	9	9
A0A2G9SLF0	A0A2G9SLF0	2	2	2	SMB domain-containing protein	1	2	2	2	0	0	0	0	0	0	0	0	0	0	0	1	0	0	0	0	0	0	0	0	0	0	0	0	0	0	0	0	0	0	0	1	0	0	0	0	0	0	0	0
A0A2G9SLG5	A0A2G9SLG5	4	4	4	GOLD domain-containing protein (Fragment)	1	4	4	4	0	3	1	3	2	1	2	1	1	1	3	1	0	3	2	3	1	0	1	0	0	0	2	0	0	1	0	0	0	1	1	1	0	1	1	2	2	0	0	2
A0A2G9SLI9;A0A2G9SLJ8	A0A2G9SLI9;A0A2G9SLJ8	2;2	2;2	2;2	Unconventional myosin-Ie (Fragment);Unconventional myosin-Ie (Fragment)	2	2	2	2	0	0	1	0	0	0	0	0	0	1	1	0	1	0	0	0	0	1	1	0	1	0	1	0	1	0	1	1	0	1	1	0	1	1	2	2	0	0	1	1
A0A2G9SLJ2	A0A2G9SLJ2	1	1	1	U1-type domain-containing protein (Fragment)	1	1	1	1	0	0	0	0	0	0	0	0	0	0	0	0	0	0	0	0	0	0	0	0	0	0	0	0	0	0	0	0	0	0	0	0	0	0	0	0	0	1	0	0
A0A2G9SLK6	A0A2G9SLK6	6	6	3	Ferritin	1	6	6	3	1	2	0	3	1	1	1	1	1	1	0	3	2	0	1	2	2	3	3	1	3	4	5	4	5	4	4	2	0	3	4	4	4	1	4	5	1	0	0	3
A0A2G9SLN6	A0A2G9SLN6	1	1	1	Peptidase_M24 domain-containing protein (Fragment)	1	1	1	1	0	0	0	0	0	0	1	0	0	1	0	0	0	0	0	0	0	0	1	1	1	0	1	1	1	1	0	1	1	0	1	1	1	0	1	0	0	0	0	0
A0A2G9SLN8	A0A2G9SLN8	5	4	4	Uncharacterized protein	1	5	4	4	1	3	1	1	1	1	2	1	1	1	1	1	1	1	1	2	0	1	3	1	1	4	2	1	1	2	2	2	1	2	3	1	2	2	1	5	2	1	3	1
A0A2G9SLQ8	A0A2G9SLQ8	3	3	3	Peptidase S1 domain-containing protein (Fragment)	1	3	3	3	0	1	1	0	0	0	3	0	0	0	0	3	3	0	3	0	3	0	0	0	0	0	1	1	0	0	0	1	1	0	1	1	0	1	0	1	0	2	1	1
A0A2G9SLT7	A0A2G9SLT7	5	5	5	Uncharacterized protein	1	5	5	5	3	4	3	2	5	3	2	5	4	4	5	3	4	4	4	4	2	3	4	2	3	3	3	2	2	2	1	2	1	2	2	4	2	2	3	1	3	2	4	1
A0A2G9SLW7;A0A2G9SM09	A0A2G9SLW7;A0A2G9SM09	1;1	1;1	1;1	Dynamin GTPase (Fragment);Dynamin GTPase (Fragment)	2	1	1	1	0	0	0	0	0	0	0	0	0	0	0	0	0	0	0	0	0	0	0	0	0	0	0	0	0	0	0	0	0	0	0	0	0	0	0	0	0	0	0	0
A0A2G9SLY7	A0A2G9SLY7	9	9	9	Chitinase	1	9	9	9	2	3	1	2	1	0	3	0	0	1	2	5	3	2	4	2	5	1	1	0	0	0	0	1	2	0	1	0	1	2	0	1	1	0	1	0	1	4	2	4
A0A2G9SM03;A0A2G9SNV7	A0A2G9SM03;A0A2G9SNV7	13;12	13;12	13;12	Proteasome activator complex subunit 1;Uncharacterized protein	2	13	13	13	7	7	10	7	7	7	9	6	9	7	8	7	6	8	8	8	7	7	10	9	8	11	11	10	7	10	11	8	11	10	10	9	9	11	8	11	6	8	8	8
A0A2G9SM06	A0A2G9SM06	6	6	6	Carboxymethylenebutenolidase homolog (Fragment)	1	6	6	6	3	3	2	3	2	4	2	3	3	5	3	2	3	3	3	3	3	3	2	2	2	1	2	2	2	2	2	3	3	1	3	1	2	1	1	4	4	3	2	4
A0A2G9SM10	A0A2G9SM10	1	1	1	USP domain-containing protein (Fragment)	1	1	1	1	1	1	1	1	1	1	1	1	1	1	1	1	1	1	1	1	1	1	1	1	1	1	1	1	1	1	1	1	0	0	1	0	1	0	1	1	1	1	1	1
Q9I9P5;A0A2G9SM44;A0A2G9RHI4;CON__Q9DCV7;A0A2G9RQY1;CON__Q9NSB2;CON__Q6ISB0;A0A2G9SNR4;A0A2G9SJX3;CON__Q8VED5;A0A2G9RMP9;A0A2G9SKI4;CON__Q5XKE5;A0A2G9R7U7;A0A2G9RH61;A0A2G9SNK2;A0A2G9R3R3;A0A2G9RH58;A0A2G9R3Q0;A0A2G9RR94;A0A2G9R6F0;A0A2G9RLJ2;A0A2G9SLW0;CON__Q14CN4-1;CON__Q6IME9;CON__Q3SY84;A0A2G9QKK8;CON__P19013;A0A2G9RHV2;CON__Q14533;CON__Q6NT21;CON__Q61726;A0A2G9RQT0;CON__O43790;CON__P78385	Q9I9P5;A0A2G9SM44	24;24;6;5;5;4;4;3;3;3;3;3;3;3;3;3;3;3;3;3;3;3;3;2;2;2;2;1;1;1;1;1;1;1;1	16;16;3;0;0;0;0;0;0;0;0;0;0;0;0;0;0;0;0;0;0;0;0;0;0;0;0;0;0;0;0;0;0;0;0	11;11;0;0;0;0;0;0;0;0;0;0;0;0;0;0;0;0;0;0;0;0;0;0;0;0;0;0;0;0;0;0;0;0;0	Inner-ear cytokeratin;Keratin, type II cytoskeletal	35	24	16	11	18	9	8	14	13	7	15	11	11	7	11	16	11	17	11	11	10	9	11	10	15	13	13	15	15	11	10	10	14	12	11	12	13	10	15	8	10	16	14	13
A0A2G9SM53;A0A2G9SP22	A0A2G9SM53;A0A2G9SP22	1;1	1;1	1;1	Uncharacterized protein (Fragment);Uncharacterized protein (Fragment)	2	1	1	1	0	0	0	1	1	1	0	0	0	0	0	1	0	0	0	0	0	0	0	0	0	0	0	0	0	0	0	0	0	0	0	0	0	0	0	0	0	0	0	0
A0A2G9SM80;A0A2G9SM66	A0A2G9SM80;A0A2G9SM66	1;1	1;1	1;1	Uncharacterized protein (Fragment);Uncharacterized protein (Fragment)	2	1	1	1	1	0	0	0	0	0	1	0	0	0	0	1	1	1	0	1	1	0	1	0	0	1	1	0	1	1	0	0	0	0	0	0	1	0	0	0	0	1	0	0
A0A2G9SMD1	A0A2G9SMD1	1	1	1	Uncharacterized protein (Fragment)	1	1	1	1	0	0	0	0	0	0	0	0	0	0	0	0	0	0	0	0	0	0	0	0	0	0	0	0	0	0	0	0	0	0	0	0	1	0	0	0	0	0	0	0
A0A2G9SME1	A0A2G9SME1	3	3	3	Dynamin GTPase	1	3	3	3	2	2	3	2	2	2	3	3	3	2	1	0	2	2	2	2	1	2	1	1	1	1	2	1	2	2	2	1	2	2	1	1	2	1	2	2	1	1	2	2
A0A2G9SMK0	A0A2G9SMK0	2	2	2	Uncharacterized protein (Fragment)	1	2	2	2	0	0	0	0	0	0	0	0	0	0	1	0	0	0	0	0	0	0	0	1	0	0	2	0	0	1	0	1	0	0	0	0	0	0	0	0	0	0	0	0
A0A2G9SML7	A0A2G9SML7	2	2	2	Uncharacterized protein (Fragment)	1	2	2	2	0	1	0	0	0	0	0	0	0	0	0	0	0	1	0	0	0	0	2	1	0	2	0	0	0	0	0	0	0	0	0	0	0	0	0	1	0	0	0	0
A0A2G9SMR9	A0A2G9SMR9	2	2	2	Catalase domain-containing protein	1	2	2	2	0	0	0	0	0	0	0	0	0	1	0	0	0	0	0	0	0	0	1	1	1	1	1	1	0	1	0	1	0	0	1	0	2	1	1	1	0	1	0	1
A0A2G9SP12	A0A2G9SP12	4	4	4	GST class-pi	1	4	4	4	3	3	3	3	3	3	3	3	3	3	3	3	3	3	3	3	3	3	4	4	4	4	3	3	4	4	3	4	4	4	4	4	4	3	4	4	3	3	2	3
A0A385KNQ9;A0A2G9RRN4;A0A2G9RTV8;A0A2G9SIQ4	A0A385KNQ9	27;2;2;1	25;2;2;1	12;0;0;0	Vimentin-4 (Fragment)	4	27	25	12	21	18	20	22	18	21	20	23	22	22	21	21	22	23	23	19	22	20	16	19	21	20	17	15	15	16	18	15	15	14	16	15	18	15	15	16	20	21	21	17
A0A385KP41	A0A385KP41	4	4	4	Interferon induced protein 35 (Fragment)	1	4	4	4	3	2	2	2	3	2	2	3	2	2	2	3	3	1	3	2	2	2	0	1	1	1	1	1	1	1	1	0	1	0	1	1	0	0	1	0	1	2	3	2
A0A862QSR2;A0A2G9QCX9;A0A2G9RH08;A0A2G9RIX3;A0A2G9RH40;A0A2G9RH46;A0A2G9RNH0;A0A2G9QCQ2;A0A2G9RD92	A0A862QSR2	25;12;12;12;12;12;7;7;4	25;12;12;12;12;12;7;7;4	22;10;9;9;9;9;5;6;4	Sodium potassium ATPase alpha subunit 1	9	25	25	22	11	16	12	13	14	6	18	13	11	14	17	16	15	16	14	15	16	15	11	12	12	14	16	13	12	12	12	14	13	12	12	12	16	14	14	16	12	13	18	14
A5LHA3;A0A2G9RJV0	A5LHA3;A0A2G9RJV0	13;10	13;10	13;10	Annexin;Annexin	2	13	13	13	10	12	11	10	11	10	10	11	11	11	12	10	10	12	10	11	10	11	11	12	10	12	11	11	11	11	11	12	10	10	10	11	12	12	12	12	10	10	11	12
A5LHA4	A5LHA4	22	22	2	Annexin	1	22	22	2	17	16	13	11	14	13	15	16	13	16	16	15	15	16	15	15	15	16	16	12	10	14	16	15	16	13	17	14	15	16	15	13	15	15	15	15	9	12	12	18
A5LHA5;A0A2G9RB29	A5LHA5;A0A2G9RB29	17;12	17;12	17;12	Annexin;Annexin	2	17	17	17	8	7	7	8	7	8	8	9	11	8	10	9	8	10	8	9	7	8	13	13	13	13	14	11	13	13	11	13	13	12	13	14	13	13	12	13	7	10	8	9
A5LHA6;A0A2G9P3B5;A0A2G9P288;A0A2G9SEP6	A5LHA6	18;3;2;1	18;3;2;1	18;3;2;1	Annexin	4	18	18	18	12	11	11	10	9	10	10	13	10	12	10	13	13	11	13	12	9	11	9	10	9	10	9	8	8	10	10	8	8	11	10	8	10	9	10	11	11	10	10	10
A7ISQ4	A7ISQ4	1	1	1	Pyroglutamyl-peptidase I	1	1	1	1	1	1	1	1	1	1	1	0	0	0	1	1	1	0	0	1	1	1	1	1	1	1	1	1	0	1	1	1	0	1	0	1	1	1	1	1	1	1	1	1
C1C3J0;A0A2G9SCE5	C1C3J0;A0A2G9SCE5	4;3	4;3	4;3	NADH dehydrogenase [ubiquinone] 1 alpha subcomplex subunit 10, mitochondrial;NADH dehydrogenase [ubiquinone] 1 alpha subcomplex subunit 10, mitochondrial	2	4	4	4	2	2	2	1	0	1	1	2	2	1	2	0	0	1	0	1	1	1	0	1	1	0	1	0	1	1	0	1	0	0	1	0	0	1	0	2	2	0	2	1
C1C3J3;A0A2G9RM86;A0A2G9QEG9	C1C3J3;A0A2G9RM86	8;4;3	8;4;3	8;4;3	Actin-related protein 2/3 complex subunit 3;Uncharacterized protein	3	8	8	8	7	7	7	7	6	7	7	7	7	7	7	7	6	7	7	7	7	7	6	6	6	7	6	7	6	7	7	7	7	7	6	6	7	7	6	7	7	6	7	7
C1C3K0;A0A2G9PNU3;C1C489	C1C3K0;A0A2G9PNU3;C1C489	2;1;1	2;1;1	2;1;1	Myosin regulatory light chain 2, atrial isoform;Myosin regulatory light chain 2, atrial isoform;Myosin regulatory light chain 2, atrial isoform	3	2	2	2	0	0	0	0	0	0	0	0	1	0	0	0	0	1	0	0	0	0	1	0	0	1	1	1	1	1	0	0	0	1	0	0	0	0	0	0	0	0	0	0
C1C3L0	C1C3L0	2	2	2	Plasma retinol-binding protein	1	2	2	2	2	1	1	2	2	1	2	2	2	2	2	2	2	2	1	1	2	2	2	2	1	1	2	0	1	0	0	0	0	0	1	1	0	1	0	0	1	1	1	2
C1C4H8;C1C3L2	C1C4H8;C1C3L2	3;3	3;3	3;3	Prefoldin subunit 1;Prefoldin subunit 1	2	3	3	3	3	2	2	0	2	3	3	2	2	3	2	1	2	1	2	2	2	3	1	1	2	1	2	1	2	2	1	2	1	1	1	1	1	2	1	2	1	2	3	1
C1C3L3;A0A2G9R7M9	C1C3L3	8;2	8;2	7;2	Sulfotransferase	2	8	8	7	2	5	4	4	8	7	4	8	6	5	6	2	4	7	5	4	2	8	2	3	3	3	2	3	5	3	3	2	3	3	5	3	3	5	3	3	6	4	4	4
C1C3M2	C1C3M2	4	4	3	15-oxoprostaglandin 13-reductase	1	4	4	3	2	0	1	1	2	0	1	0	2	0	0	0	0	0	1	1	0	2	2	1	2	1	0	1	1	1	0	0	1	0	0	0	2	1	1	2	2	0	0	1
C1C3M6	C1C3M6	3	3	3	Calcium-regulated heat stable protein 1	1	3	3	3	1	1	1	0	1	1	1	1	2	1	1	1	1	1	1	1	1	1	0	1	0	1	0	0	0	1	1	1	0	0	0	0	0	0	0	1	1	2	2	2
C1C3N3	C1C3N3	3	3	3	Programmed cell death protein 10	1	3	3	3	1	1	1	1	1	1	1	1	1	1	2	1	2	1	1	1	1	1	0	1	1	0	1	0	1	0	0	0	1	1	0	0	1	1	0	0	1	1	1	1
C1C3N9;A0A2G9RQY3	C1C3N9	10;3	10;3	10;3	40S ribosomal protein S27a	2	10	10	10	6	7	7	7	7	6	7	7	7	7	7	7	7	7	6	6	6	6	6	5	5	6	5	6	5	5	5	5	5	5	6	5	5	6	4	6	6	7	7	6
C1C3P3	C1C3P3	6	6	2	NmrA-like family domain-containing protein 1	1	6	6	2	3	3	4	4	4	4	3	3	4	3	3	2	3	3	5	3	4	4	4	4	3	3	4	2	3	3	3	2	4	2	4	3	2	5	3	3	5	3	3	3
C1C3P8;A0A2G9QAL3	C1C3P8;A0A2G9QAL3	13;10	13;10	13;10	GTP-binding nuclear protein Ran;GTP-binding nuclear protein Ran	2	13	13	13	7	7	7	7	7	8	9	7	11	9	8	9	8	7	6	7	7	9	12	9	8	10	11	8	11	11	9	10	9	9	8	10	9	10	9	10	7	6	7	5
C1C3Q4;A0A2G9SK04	C1C3Q4	9;2	9;2	9;2	D-dopachrome decarboxylase	2	9	9	9	6	5	5	5	5	6	5	5	5	5	5	5	5	5	5	5	5	5	6	7	5	8	7	5	6	6	6	8	7	6	6	7	6	6	7	6	5	5	7	5
C1C3Q8	C1C3Q8	3	3	3	Density-regulated protein	1	3	3	3	0	0	0	0	0	0	1	0	0	0	0	1	0	0	0	0	0	0	0	0	0	0	2	0	0	0	1	0	0	0	0	0	0	0	0	0	0	0	0	0
C1C3R2	C1C3R2	3	3	3	RNA transcription, translation and transport factor protein	1	3	3	3	1	2	2	3	3	2	2	3	3	2	3	3	2	1	2	2	3	2	1	1	1	2	1	1	2	2	2	2	1	2	2	2	2	2	2	3	2	1	1	0
C1C3R3	C1C3R3	4	4	4	FucU homolog	1	4	4	4	0	1	1	1	2	0	1	0	2	1	1	2	2	2	1	1	2	1	1	0	0	3	3	2	3	3	3	0	0	2	1	1	1	1	0	1	2	1	2	2
C1C3R4	C1C3R4	11	11	7	Proteasome subunit alpha type	1	11	11	7	8	9	8	8	8	8	8	9	8	8	8	7	9	8	8	7	7	8	9	7	5	8	6	8	10	6	9	8	7	8	7	7	9	9	8	9	8	9	9	9
C1C3R7	C1C3R7	2	2	2	Signal peptidase complex subunit 2	1	2	2	2	1	1	0	1	1	0	1	1	1	0	0	1	1	1	1	1	1	1	1	1	1	1	1	1	1	1	0	1	1	1	1	1	1	1	1	1	1	0	1	1
C1C3S6	C1C3S6	4	1	1	Dynein light chain	1	4	1	1	0	1	1	1	1	1	1	1	1	1	1	1	1	1	1	1	0	1	1	1	1	1	1	1	1	1	1	1	1	1	1	1	1	1	1	1	1	2	2	0
C1C3S8	C1C3S8	4	4	4	Haloacid dehalogenase-like hydrolase domain-containing protein 1A	1	4	4	4	1	2	2	3	3	3	2	3	2	3	1	2	3	3	1	2	1	3	2	1	2	0	0	0	3	3	1	2	0	1	0	0	2	1	3	1	0	2	3	0
C1C3T0	C1C3T0	1	1	1	C12orf31 homolog	1	1	1	1	1	1	1	0	1	1	1	1	0	1	1	1	1	1	1	1	1	1	0	0	1	0	0	0	0	0	0	0	1	0	0	0	0	0	1	0	1	1	1	1
C1C3T1	C1C3T1	2	2	2	Complex III subunit 8	1	2	2	2	0	1	1	1	2	0	0	1	1	0	2	1	1	1	0	1	0	2	1	1	1	1	2	0	1	0	0	1	0	1	1	1	1	0	2	2	0	0	2	1
C1C3T2	C1C3T2	8	8	8	Proteasome subunit beta	1	8	8	8	3	4	5	4	6	4	5	3	5	5	4	3	3	5	3	5	3	4	6	4	4	2	4	3	4	4	3	3	3	5	3	3	4	3	3	5	4	2	4	6
C1C3T3	C1C3T3	12	12	12	RNA-binding protein 4B	1	12	12	12	8	10	7	9	7	6	8	7	9	7	9	8	9	9	9	6	7	6	6	5	4	6	5	4	3	6	5	5	4	6	5	5	5	5	4	4	9	9	9	9
C1C3T7	C1C3T7	3	3	3	Prefoldin subunit 5	1	3	3	3	2	2	2	2	3	2	2	3	2	2	2	1	2	2	2	2	1	2	3	1	1	3	3	2	2	2	2	3	2	3	2	3	3	2	3	3	2	2	2	2
C1C3U4	C1C3U4	4	4	4	Macrophage migration inhibitory factor	1	4	4	4	2	4	4	4	4	4	4	4	4	4	4	3	4	4	3	4	2	4	3	2	1	4	4	4	4	3	4	3	4	4	4	3	3	3	4	4	2	2	3	3
C1C3U6;A0A2G9SBV5	C1C3U6;A0A2G9SBV5	4;3	4;3	4;3	Glutathione-requiring prostaglandin D synthase;Uncharacterized protein	2	4	4	4	3	4	4	4	3	3	4	4	3	4	3	4	4	3	4	4	4	4	3	3	2	2	3	3	2	3	2	3	2	2	2	2	3	2	2	2	4	3	4	4
C1C3U7	C1C3U7	3	3	2	U1 small nuclear ribonucleoprotein A	1	3	3	2	3	2	1	3	1	1	2	3	1	2	3	3	2	2	2	1	2	3	3	2	3	3	2	2	2	3	3	2	2	3	2	3	2	3	3	3	2	2	2	2
C1C4F4;C1C3U8	C1C4F4;C1C3U8	1;1	1;1	1;1	Histone deacetylase complex subunit SAP18;Histone deacetylase complex subunit SAP18	2	1	1	1	1	1	1	1	1	1	1	1	1	1	1	1	1	1	1	1	1	1	1	1	1	1	1	1	1	1	1	1	0	1	1	1	1	1	1	0	1	1	1	1
C1C3V6;C1C4H1	C1C3V6;C1C4H1	4;4	4;4	4;4	Ubiquitin-conjugating enzyme E2 variant 2;Ubiquitin-conjugating enzyme E2 variant 2	2	4	4	4	2	4	3	3	3	2	3	2	3	4	3	3	3	3	2	2	2	2	1	1	0	2	1	0	0	0	2	1	1	1	0	1	1	2	0	0	3	2	2	2
C1C3W4	C1C3W4	5	5	5	Acyl-CoA-binding protein	1	5	5	5	2	2	2	2	2	1	1	2	2	1	2	1	2	2	2	2	2	2	4	4	3	1	2	4	4	4	2	4	4	4	2	1	3	2	4	1	1	2	2	2
C1C3X3	C1C3X3	3	1	1	High mobility group protein B1	1	3	1	1	2	2	2	2	2	2	2	2	2	2	2	2	1	2	2	2	2	2	2	1	2	2	2	2	2	1	2	2	2	2	2	2	2	2	2	2	2	2	2	2
C1C3X4	C1C3X4	20	20	20	Malate dehydrogenase	1	20	20	20	14	16	14	13	11	13	12	14	12	15	14	11	12	13	12	13	12	13	15	14	14	14	14	13	14	15	13	13	14	15	15	14	15	14	13	13	15	13	16	12
C1C3Y7	C1C3Y7	4	4	4	Acyl carrier protein	1	4	4	4	3	2	2	3	3	2	2	3	2	2	3	2	2	2	3	1	3	1	2	1	1	2	2	1	1	1	1	1	2	2	2	2	2	1	2	2	2	3	3	3
C1C3Y8;A0A2G9NBM9	C1C3Y8;A0A2G9NBM9	7;4	7;4	7;4	Coactosin-like protein;ADF-H domain-containing protein	2	7	7	7	6	6	5	4	4	5	5	5	5	4	6	6	6	4	6	4	5	5	5	4	4	4	4	3	4	4	4	3	4	4	5	3	4	4	4	3	5	6	6	5
C1C3Z2	C1C3Z2	10	10	10	Annexin	1	10	10	10	9	7	4	1	8	6	5	8	6	5	8	5	5	10	8	6	10	7	6	7	1	5	2	5	5	4	6	4	4	1	4	3	4	4	4	3	4	3	3	6
C1C3Z9	C1C3Z9	6	6	6	Hepatoma-derived growth factor	1	6	6	6	4	4	4	3	3	4	4	5	5	4	4	6	4	3	6	5	5	6	3	3	4	4	4	5	4	5	4	4	3	4	4	5	4	5	4	5	4	3	4	4
C1C404	C1C404	3	3	3	Mitochondrial pyruvate carrier	1	3	3	3	1	2	2	1	2	1	2	1	2	1	1	1	1	1	2	1	1	2	2	2	1	2	2	1	2	0	2	2	1	2	1	1	2	1	2	2	1	1	2	1
C1C406;A0A2G9S4B5	C1C406	5;1	5;1	5;1	Tumor protein D52	2	5	5	5	4	4	3	2	4	4	3	3	3	3	4	4	4	4	3	4	4	4	4	4	4	4	3	3	4	4	3	4	4	4	4	4	4	4	2	3	3	3	3	3
C1C416	C1C416	10	10	10	Prostamide/prostaglandin F synthase	1	10	10	10	5	6	7	7	7	7	8	7	7	7	7	6	7	8	5	7	4	8	7	4	5	5	4	5	6	4	5	4	4	4	5	4	4	4	5	4	6	6	5	5
C1C418;A0A2G9RU58;C1C3Q9	C1C418;A0A2G9RU58;C1C3Q9	7;6;5	7;6;5	7;6;5	Ubiquitin-conjugating enzyme E2 L3;UBC core domain-containing protein;Ubiquitin-conjugating enzyme E2 L3	3	7	7	7	5	5	4	5	3	3	4	5	6	5	4	4	5	4	5	6	5	4	4	3	4	4	5	3	6	4	4	4	4	5	5	4	4	6	4	4	4	3	6	5
C1C427	C1C427	2	2	2	Multiple coagulation factor deficiency protein 2 homolog	1	2	2	2	1	1	0	1	0	0	1	0	1	0	1	1	1	1	1	1	1	1	0	0	1	0	0	0	1	0	0	0	0	1	0	0	0	0	0	0	2	1	1	1
C1C434	C1C434	7	7	7	Mitochondrial carrier homolog 2	1	7	7	7	4	4	3	3	2	1	3	1	2	3	0	3	2	0	1	0	1	3	3	2	2	3	2	2	2	2	2	2	2	3	3	3	3	3	4	3	2	2	0	1
C1C435;C1C4D2;C1C476	C1C435;C1C4D2;C1C476	6;6;3	6;6;3	6;6;3	Myosin regulatory light chain 2, smooth muscle major isoform;Myosin regulatory light chain 2, smooth muscle major isoform;Myosin regulatory light chain 2, smooth muscle major isoform	3	6	6	6	4	4	4	5	5	4	5	5	5	5	3	5	5	4	4	3	4	4	5	4	4	4	3	3	4	4	6	4	2	3	4	3	4	4	5	3	2	3	3	3
C1C436;A0A2G9R714	C1C436;A0A2G9R714	2;1	2;1	2;1	m7GpppX diphosphatase;DCS-1	2	2	2	2	1	0	0	0	0	0	1	0	0	0	0	0	0	1	1	1	0	0	1	1	1	1	1	0	0	0	0	2	2	0	0	1	0	2	2	1	0	0	0	1
C1C437;A0A2G9QL88	C1C437;A0A2G9QL88	2;1	2;1	2;1	Activated RNA polymerase II transcriptional coactivator p15;Activated RNA polymerase II transcriptional coactivator p15	2	2	2	2	2	1	1	1	1	1	1	1	1	1	1	1	1	1	1	1	1	1	1	1	0	1	1	1	1	0	1	1	1	1	1	1	0	1	1	1	1	1	1	1
C1C441	C1C441	2	2	2	Bis(5-nucleosyl)-tetraphosphatase [asymmetrical]	1	2	2	2	1	0	0	0	0	1	0	1	0	0	1	1	0	0	0	0	0	0	1	0	0	0	1	0	1	0	1	0	0	1	0	0	0	0	1	0	0	0	0	1
C1C442	C1C442	6	6	6	Protein TSSC4	1	6	6	6	4	4	5	4	5	3	5	4	3	5	5	4	4	5	5	4	4	4	5	5	5	5	5	5	5	5	4	4	5	5	5	4	3	5	4	5	5	3	4	5
C1C458	C1C458	5	5	5	C11orf68	1	5	5	5	1	4	3	3	1	1	1	2	3	3	1	2	2	2	0	1	2	1	3	4	1	1	2	1	4	2	1	2	2	2	1	1	3	2	0	1	2	1	1	2
C1C460;A0A2G9R7S5	C1C460;A0A2G9R7S5	7;6	7;6	7;6	Elongin-C;Elongin-C	2	7	7	7	4	3	3	2	2	3	3	3	1	3	3	3	3	4	3	1	3	1	4	4	3	4	4	4	4	3	4	4	2	5	3	3	3	4	3	4	4	2	2	1
C1C475	C1C475	9	9	9	S-methyl-5-thioadenosine phosphorylase	1	9	9	9	4	4	3	3	4	4	2	5	4	5	5	2	2	3	3	2	2	4	2	4	1	3	3	5	3	4	6	3	2	3	3	3	2	3	3	4	3	1	4	5
C1C481	C1C481	5	5	5	Up-regulated during skeletal muscle growth protein 5	1	5	5	5	0	3	3	3	3	0	2	1	3	3	1	2	3	2	3	2	0	2	3	2	3	3	3	3	3	3	3	3	2	3	3	3	3	3	3	3	1	0	2	2
C1C484;A0A2G9RWM3;A0A2G9RUQ5	C1C484	7;3;3	7;3;3	7;3;3	Nucleophosmin	3	7	7	7	4	5	6	6	6	5	4	4	5	5	5	5	5	5	5	4	4	5	6	7	5	7	5	4	5	6	4	7	5	5	7	7	3	5	6	6	5	5	5	4
C1C487	C1C487	3	3	3	Heat shock protein 67B2	1	3	3	3	2	3	2	2	2	2	3	3	1	2	2	1	3	2	3	1	2	1	2	3	3	3	1	0	1	1	1	3	2	2	2	3	1	2	3	3	1	1	3	3
C1C492	C1C492	1	1	1	Golgi apparatus membrane protein TVP23 homolog	1	1	1	1	1	1	1	1	1	1	1	1	1	1	0	1	1	1	1	1	0	1	1	1	1	1	1	1	1	1	1	1	1	1	1	1	1	1	1	1	1	1	1	1
C1C496	C1C496	11	11	3	Eukaryotic translation initiation factor 5A	1	11	11	3	8	7	8	8	8	10	9	10	8	9	8	9	9	8	9	7	10	8	8	7	7	8	9	7	7	10	8	8	8	6	8	9	9	8	7	8	9	8	9	10
C1C4A0;C1C4G5	C1C4A0	3;1	3;1	2;0	Caspase-3	2	3	3	2	2	3	2	1	1	2	1	1	2	2	2	0	2	0	2	2	2	2	0	1	1	2	2	1	2	1	1	0	1	0	0	0	0	1	0	0	0	1	2	1
C1C4A4	C1C4A4	3	3	3	Fumarylacetoacetate hydrolase domain-containing protein 1	1	3	3	3	0	2	3	2	2	2	3	2	1	1	0	1	0	2	0	1	0	0	2	0	3	2	1	0	3	1	3	2	1	2	2	2	1	1	2	2	1	1	1	1
C1C4A8	C1C4A8	7	7	7	Rho GDP-dissociation inhibitor 2	1	7	7	7	3	2	3	2	3	3	2	4	2	3	2	3	3	2	3	3	3	3	3	2	3	3	3	2	3	2	3	2	2	1	1	2	2	1	3	3	3	3	2	3
C1C4A9;A0A2G9RF43	C1C4A9	5;1	5;1	5;1	Vacuolar protein sorting-associated protein 29	2	5	5	5	4	5	4	4	4	4	5	4	5	5	5	5	5	4	5	5	5	5	5	4	2	5	4	2	3	2	5	4	2	3	3	2	4	3	3	5	5	5	5	5
C1C4B5	C1C4B5	18	18	1	Proteasome activator complex subunit 2	1	18	18	1	11	11	12	11	10	11	11	11	12	11	11	10	11	11	11	11	11	11	14	12	11	13	11	10	13	12	11	12	12	11	10	11	12	9	10	13	11	11	10	11
C1C4B6	C1C4B6	1	1	1	Deoxyribonuclease II	1	1	1	1	0	0	0	0	0	0	0	0	0	0	0	0	0	0	0	0	0	0	0	0	0	1	1	0	0	0	0	1	0	0	0	0	0	0	0	0	0	0	0	0
C1C4C1;C1C3P0;A0A2G9RJ30	C1C4C1;C1C3P0	4;2;1	4;2;1	4;2;1	Ribonucloprotein;Ribonucloprotein	3	4	4	4	3	3	3	3	3	3	3	3	3	3	3	3	3	3	3	3	3	3	2	3	1	3	2	1	2	0	1	1	1	2	2	3	1	2	2	3	3	3	3	3
C1C4C3;A0A2G9QF49	C1C4C3;A0A2G9QF49	2;1	2;1	2;1	Phosphatase 1 regulatory subunit 7;Uncharacterized protein	2	2	2	2	1	0	1	2	1	1	2	2	2	1	1	1	1	1	2	1	1	1	1	0	2	2	1	2	1	1	2	2	1	0	2	1	1	1	2	2	1	2	0	1
C1C4C8;A0A2G9RPK8	C1C4C8	6;1	6;1	6;1	Prefoldin subunit 6	2	6	6	6	1	4	4	3	4	1	4	4	4	4	5	3	3	4	2	3	3	2	4	1	1	4	3	4	5	3	5	3	2	3	2	3	4	4	3	2	1	1	2	4
C1C4C9	C1C4C9	19	19	3	Beta-ureidopropionase	1	19	19	3	11	11	14	15	14	13	13	12	14	15	14	14	13	13	14	12	10	14	16	15	16	16	15	11	15	16	14	15	10	13	16	11	12	15	11	16	12	11	13	13
C1C4D4	C1C4D4	9	1	1	40S ribosomal protein S16	1	9	1	1	6	5	6	6	5	6	6	6	7	5	5	5	5	6	6	6	5	6	5	6	4	4	4	3	2	5	4	4	4	5	4	5	4	4	5	6	6	4	5	5
C1C4D6	C1C4D6	1	1	1	Methylmalonyl-CoA epimerase, mitochondrial	1	1	1	1	1	1	1	1	1	1	1	1	1	1	1	1	1	1	1	1	1	1	1	1	1	1	1	1	1	1	1	1	1	1	1	1	1	1	1	1	1	1	1	1
C1C4D7;A0A2G9RS51;A0A2G9RRT2;A0A2G9RRX5	C1C4D7;A0A2G9RS51	4;2;1;1	4;2;1;1	4;2;1;1	60S ribosomal protein L18;Ribosomal_L18e/L15P domain-containing protein	4	4	4	4	4	4	4	3	4	3	4	4	4	4	4	4	3	4	3	4	4	4	4	3	4	3	3	3	4	2	3	3	3	3	3	3	3	3	2	3	3	3	4	4
C1C4D8	C1C4D8	3	3	3	40S ribosomal protein S20	1	3	3	3	2	3	3	3	3	3	2	2	2	2	2	3	3	2	3	2	3	2	3	2	3	3	3	3	2	2	2	3	3	3	2	3	2	2	3	3	3	3	2	3
C1C4E0	C1C4E0	2	2	2	ATP synthase subunit epsilon, mitochondrial	1	2	2	2	0	1	1	1	1	1	1	1	1	1	1	1	1	1	1	1	0	1	0	0	0	0	1	0	0	0	1	1	1	1	1	1	1	1	1	2	1	1	1	1
C1C4E9	C1C4E9	4	4	4	Glutathione transferase	1	4	4	4	4	4	4	4	3	4	4	4	4	4	4	4	4	4	4	4	4	4	4	3	3	3	4	3	3	3	3	3	3	4	3	4	3	4	3	4	4	4	4	4
C1C4F3	C1C4F3	2	2	2	Alpha-aspartyl dipeptidase	1	2	2	2	2	2	0	1	1	2	1	1	0	2	1	1	1	1	1	1	2	1	0	1	0	0	0	0	0	0	0	0	0	1	1	0	0	0	0	1	1	0	1	1
C1C4F5	C1C4F5	3	3	3	Mitochondrial import inner membrane translocase subunit Tim9	1	3	3	3	0	2	1	2	1	1	1	2	2	1	2	1	0	3	0	0	1	0	1	0	1	2	2	0	3	0	1	1	0	1	1	1	1	1	0	3	0	0	1	1
C1C4F8;A0A2G9RIM7	C1C4F8	15;7	15;7	15;7	Proteasome subunit beta	2	15	15	15	10	10	11	11	11	9	11	10	12	11	11	12	11	11	10	12	12	11	11	12	10	12	12	11	11	12	12	12	10	14	12	13	10	11	13	11	10	10	10	12
C1C4F9;A0A2G9RFG2	C1C4F9;A0A2G9RFG2	7;6	7;6	7;6	ATP synthase subunit s, mitochondrial;ATP synthase subunit s, mitochondrial (Fragment)	2	7	7	7	3	5	4	4	4	4	4	6	5	4	5	5	6	4	5	5	4	5	4	4	3	4	4	4	4	3	4	3	2	4	4	4	4	4	3	5	5	5	5	6
C1C4G0	C1C4G0	14	14	7	Short-chain specific acyl-CoA dehydrogenase, mitochondrial	1	14	14	7	10	8	10	7	9	7	10	8	10	10	10	10	11	10	8	8	9	10	8	12	10	11	11	3	10	11	10	10	8	8	10	11	9	9	9	12	10	8	9	10
C1C4G1	C1C4G1	4	4	4	60S ribosomal protein L24	1	4	4	4	4	4	3	4	4	3	4	4	4	4	4	4	3	4	4	4	4	4	4	4	3	4	4	3	4	4	4	4	3	4	4	4	4	4	3	3	4	3	4	4
C1C4H0	C1C4H0	1	1	1	Low molecular weight cytosolic acid phosphatase	1	1	1	1	1	1	1	1	1	1	1	1	1	1	1	1	1	1	1	1	1	1	1	1	1	1	1	1	1	1	1	1	1	1	0	1	1	1	1	1	1	1	1	1
C1C4H3	C1C4H3	2	2	2	PHD finger-like domain-containing protein 5A	1	2	2	2	1	1	1	1	2	1	1	1	2	2	2	2	0	2	1	0	1	1	2	1	1	2	2	2	2	2	2	2	2	2	2	2	2	2	2	2	1	1	1	2
C1C4H4	C1C4H4	2	2	2	Autophagy-related protein 3	1	2	2	2	1	1	1	1	1	1	1	1	2	1	2	1	1	2	1	1	1	1	1	2	0	0	2	1	2	0	1	1	0	2	1	0	0	1	0	2	1	1	1	1
C1C4I0;A0A2G9S1N9	C1C4I0;A0A2G9S1N9	2;1	2;1	2;1	60S ribosomal protein L36;60S ribosomal protein L36	2	2	2	2	2	2	2	2	2	2	2	1	2	2	2	2	2	2	2	2	2	2	2	1	1	1	1	1	2	2	2	1	2	2	0	1	1	1	1	2	2	2	2	2
C1C4J0;A0A2G9RLE8	C1C4J0;A0A2G9RLE8	7;5	7;5	5;5	High mobility group protein B2;HMG box domain-containing protein (Fragment)	2	7	7	5	3	3	4	2	4	3	3	3	4	3	3	4	2	3	4	3	4	3	4	4	5	4	4	4	4	4	3	3	3	4	4	3	4	3	3	3	4	4	3	4
C1C4J3;A0A2G9QL85;A0A2G9Q386	C1C4J3;A0A2G9QL85	9;6;3	9;6;3	9;6;3	60S ribosomal protein L7;Ribosomal_L30 domain-containing protein (Fragment)	3	9	9	9	7	7	6	6	6	5	7	6	5	6	6	6	6	6	6	6	6	7	5	4	4	4	3	4	5	5	3	4	3	5	3	4	5	5	3	5	6	6	6	6
C1C4J6;K9JA35	C1C4J6	10;1	10;1	10;1	Superoxide dismutase [Cu-Zn]	2	10	10	10	7	7	9	7	7	8	8	6	8	8	7	6	7	8	6	8	7	8	3	7	6	6	8	4	7	5	6	7	4	6	5	4	5	5	6	5	7	7	8	8
C1C4J7;A0A2G9RZP7	C1C4J7;A0A2G9RZP7	5;4	5;4	5;4	DnaJ homolog subfamily C member 12;Uncharacterized protein	2	5	5	5	4	5	4	3	3	1	4	3	4	4	4	5	4	4	3	4	5	4	3	2	3	2	2	3	2	3	3	2	3	3	3	3	3	2	3	2	3	3	3	4
C1C4K1	C1C4K1	5	5	2	Chromobox protein homolog 3	1	5	5	2	1	0	2	1	1	1	4	1	2	1	1	1	0	2	0	0	1	0	2	3	4	4	3	2	1	1	2	2	3	0	3	2	2	2	0	2	2	1	1	3
C1C4K4	C1C4K4	7	7	7	Stathmin	1	7	7	7	3	3	4	5	4	4	6	4	5	4	4	5	4	5	5	4	5	4	4	4	5	5	5	3	7	6	6	6	4	2	4	3	4	5	3	3	4	3	4	5
C1C4K6	C1C4K6	2	2	2	Malignant T-cell-amplified sequence	1	2	2	2	0	0	1	0	0	0	1	0	1	1	1	1	1	1	0	1	1	0	1	1	0	0	1	0	1	1	1	1	0	1	1	1	1	1	0	1	1	0	0	1
C1C4K7	C1C4K7	4	4	4	Complex I subunit B13	1	4	4	4	2	3	2	2	3	1	3	1	2	1	2	2	2	3	1	2	2	1	2	1	3	3	2	2	2	2	3	2	1	2	2	1	0	2	3	3	3	1	1	2
C1C4L2;P00024	C1C4L2;P00024	7;4	7;4	7;4	Cytochrome c;Cytochrome c	2	7	7	7	4	4	4	5	5	2	6	3	3	2	3	4	5	3	4	3	6	4	6	4	6	5	6	5	7	6	5	6	4	5	5	5	5	5	5	7	3	4	4	3
C1C4L5	C1C4L5	3	3	3	Syntaxin-12	1	3	3	3	0	1	0	0	1	0	0	0	1	0	0	1	0	0	0	0	1	0	0	0	0	0	0	0	0	0	0	0	0	0	0	0	0	0	0	0	0	1	0	1
C1C4L6;A0A2G9R9S9	C1C4L6;A0A2G9R9S9	10;6	10;6	10;6	Proteasome subunit alpha type;Proteasome subunit alpha type (Fragment)	2	10	10	10	8	8	7	9	6	7	6	7	8	7	5	7	8	7	7	9	7	6	8	6	6	8	8	9	8	7	8	7	6	8	7	6	7	7	7	8	5	6	6	9
C1C4M6	C1C4M6	3	1	1	Alpha-1-antiproteinase	1	3	1	1	2	2	2	2	1	2	2	2	1	2	2	2	2	2	2	2	2	1	2	1	2	2	2	2	2	2	2	1	1	2	2	2	1	1	2	2	2	2	1	2
C1C4M8	C1C4M8	1	1	1	Methylthioribulose-1-phosphate dehydratase	1	1	1	1	0	0	0	0	0	0	0	0	0	0	0	0	0	0	0	0	0	0	0	0	0	0	0	0	0	0	0	0	0	0	0	0	0	0	0	0	1	0	0	0
C1C4N0	C1C4N0	2	2	2	ABRA C-terminal-like protein	1	2	2	2	2	1	1	1	2	1	1	1	1	1	1	1	1	1	2	1	1	2	1	1	1	1	1	1	1	2	2	2	2	1	1	2	1	1	1	1	1	2	1	1
C1C4N2	C1C4N2	1	1	1	Guanine nucleotide-binding protein subunit gamma	1	1	1	1	0	0	0	0	0	0	0	0	0	0	0	0	0	0	0	0	0	0	0	0	0	0	1	0	0	0	0	0	0	0	0	0	0	0	0	0	0	0	0	0
C1C4Q0;A0A2G9R3S0	C1C4Q0;A0A2G9R3S0	2;1	2;1	2;1	Complex I-20kD;Complex I-20kD	2	2	2	2	2	2	1	2	2	0	2	0	1	0	1	1	1	1	1	1	1	1	1	1	2	1	0	2	2	1	0	1	0	2	0	2	0	1	1	0	0	2	1	1
C1C4Q1;A0A2G9R895	C1C4Q1	12;3	12;3	12;3	Proteasome subunit alpha type	2	12	12	12	9	9	7	9	9	9	7	5	10	9	9	7	8	8	6	8	8	8	8	8	7	8	8	7	7	7	8	8	7	7	8	9	8	8	9	8	8	8	8	9
C1C4Q2	C1C4Q2	6	6	6	Probable phosphatase phospho2	1	6	6	6	4	2	4	5	4	4	4	4	5	5	3	4	3	4	3	4	3	5	2	3	1	1	2	1	2	3	1	2	4	3	4	2	4	1	2	4	3	4	3	3
C1C4R6	C1C4R6	3	3	3	Ubiquitin-fold modifier 1	1	3	3	3	3	2	3	2	2	3	3	2	2	2	3	2	1	2	2	3	2	2	2	2	2	2	2	2	3	2	2	3	2	3	3	3	2	3	2	1	3	1	1	2
C1C4R7;C1C4B0;A0A2G9RUM4	C1C4R7;C1C4B0;A0A2G9RUM4	7;6;5	7;6;5	7;6;5	60S ribosomal protein L18a;60S ribosomal protein L18a;Ribosomal_L18A domain-containing protein	3	7	7	7	4	5	5	5	5	4	6	6	6	6	7	7	5	6	4	5	3	7	4	4	4	4	7	4	7	1	5	3	3	6	5	6	3	4	6	5	4	2	6	6
C1C4R8;A0A2G9RCR2;A0A2G9REI5	C1C4R8;A0A2G9RCR2	6;3;2	6;3;2	6;3;2	3-hydroxybutyrate dehydrogenase type 2;Uncharacterized protein	3	6	6	6	5	5	5	4	5	5	4	5	5	6	5	5	5	6	4	6	4	5	5	4	5	5	6	5	6	6	6	6	5	4	4	5	6	6	5	6	4	3	4	5
C1C4R9	C1C4R9	1	1	1	Late endosomal/lysosomal adaptor and MAPK and MTOR activator 5	1	1	1	1	1	1	1	1	1	1	1	1	1	1	1	1	1	1	1	0	1	1	1	1	1	1	1	0	1	1	0	0	1	1	0	1	0	0	0	0	1	1	0	1
C1C4S1;A0A2G9RYZ4	C1C4S1;A0A2G9RYZ4	15;9	15;9	15;9	Transaldolase;Transaldolase	2	15	15	15	12	14	13	12	13	11	12	11	14	12	14	12	13	12	10	12	11	10	14	12	11	12	13	10	12	12	11	11	9	11	12	13	13	14	9	12	11	13	10	13
C1C4S5	C1C4S5	2	2	2	ATP synthase subunit e, mitochondrial	1	2	2	2	2	2	2	2	2	2	2	2	2	2	2	2	2	2	2	2	2	2	1	1	2	2	2	2	2	2	2	2	2	2	2	2	2	2	2	2	2	2	1	2
C1C4S7;A0A2G9S5B5	C1C4S7;A0A2G9S5B5	6;3	6;3	6;3	60S acidic ribosomal protein P2;60S acidic ribosomal protein P2 (Fragment)	2	6	6	6	6	6	6	6	6	5	6	6	6	5	6	6	6	6	6	6	6	6	5	5	4	4	6	4	5	5	4	4	4	3	4	4	4	5	4	6	6	6	6	6
C1C4T2;A0A2G9R849	C1C4T2	3;1	3;1	3;1	DNA-directed RNA polymerases I, II, and III subunit RPABC3	2	3	3	3	2	1	1	1	1	1	1	0	1	1	1	0	1	0	1	1	1	0	2	2	1	2	2	2	2	2	1	1	1	1	2	2	1	1	1	3	2	2	2	1
C1C4U7	C1C4U7	3	3	3	Proteasome assembly chaperone 2	1	3	3	3	1	0	1	2	1	1	0	1	0	0	1	0	1	1	0	0	1	1	0	0	0	0	0	0	0	0	0	0	2	0	0	0	0	0	0	0	1	1	1	2
C1C4U8;A0A2G9Q8Y7;A0A2G9QIX3;Q5Q1M1;A0A2G9S3F8	C1C4U8;A0A2G9Q8Y7;A0A2G9QIX3;Q5Q1M1;A0A2G9S3F8	3;2;2;2;2	3;2;2;2;2	3;2;2;2;2	GTPase KRas;Uncharacterized protein;Uncharacterized protein (Fragment);Kirsten murine sarcoma virus protein (Fragment);Uncharacterized protein	5	3	3	3	0	0	0	0	0	0	0	0	0	0	0	1	0	0	0	0	0	0	0	0	0	0	0	0	1	0	0	0	0	0	0	1	0	0	0	0	0	0	1	0
C1C4V3;A0A2G9S346	C1C4V3;A0A2G9S346	4;3	4;3	4;3	3,2-trans-enoyl-CoA isomerase, mitochondrial;Uncharacterized protein (Fragment)	2	4	4	4	4	4	3	3	4	2	3	3	4	3	4	4	4	4	4	3	4	4	2	3	4	3	4	2	3	4	3	4	2	3	3	4	3	4	4	4	2	2	4	3
C1C4V5	C1C4V5	3	3	3	ATP synthase membrane subunit f	1	3	3	3	0	0	0	0	0	0	0	0	0	0	0	0	0	0	0	0	0	0	1	2	2	1	1	1	1	0	1	2	1	2	2	2	1	1	2	2	0	0	0	0
C1C4W0;A0A2G9SKU2	C1C4W0	6;2	6;2	6;2	Platelet-activating factor acetylhydrolase IB subunit gamma	2	6	6	6	3	4	4	2	2	2	3	3	2	4	4	3	3	5	3	4	5	4	3	2	4	5	4	4	4	5	3	4	4	3	3	4	3	4	5	4	1	2	3	4
C1C4W1	C1C4W1	1	1	1	Dpy-30 homolog	1	1	1	1	1	1	1	1	1	1	1	1	1	1	1	1	1	1	1	1	1	1	1	1	1	1	1	1	1	1	1	1	1	1	1	1	1	1	1	1	1	1	1	1
C1C4W2	C1C4W2	13	13	13	Succinate--CoA ligase [ADP/GDP-forming] subunit alpha, mitochondrial	1	13	13	13	9	9	9	9	9	8	9	9	9	8	9	10	8	8	7	8	9	8	11	12	11	12	10	10	12	10	12	11	11	10	12	12	12	12	11	12	9	10	8	8
C1C4W3	C1C4W3	4	2	2	Histone H2A	1	4	2	2	1	1	1	1	0	1	3	1	1	0	0	3	2	0	2	0	3	0	0	1	1	1	2	2	2	1	1	1	1	1	1	2	1	1	1	2	1	1	1	1
C1C4W7	C1C4W7	4	4	4	Protein-L-isoaspartateD-aspartate O-methyltransferase	1	4	4	4	3	4	4	4	4	4	3	4	4	4	4	4	3	4	4	4	4	4	3	2	2	2	3	3	3	3	2	3	2	3	3	3	2	3	3	3	4	4	4	4
C1C4W8	C1C4W8	12	12	12	Hepatitis A virus cellular receptor 1 homolog	1	12	12	12	7	6	7	7	6	6	5	6	6	5	7	3	5	7	6	6	7	5	5	5	7	7	8	9	4	8	4	6	9	4	8	10	6	7	5	4	5	7	4	7
C1C4X2	C1C4X2	2	2	2	GCS light chain	1	2	2	2	2	2	1	1	1	2	2	2	0	0	1	1	0	0	2	2	1	2	0	1	1	0	1	0	1	0	1	2	0	0	0	0	0	1	0	2	1	2	2	2
C1C4X6	C1C4X6	1	1	1	Nuclear ubiquitous casein and cyclin-dependent kinases substrate	1	1	1	1	0	0	0	0	0	1	1	0	0	0	0	0	0	0	0	0	0	0	0	0	0	0	0	0	0	0	0	0	0	0	0	0	0	0	0	0	0	0	0	0
C1C4Y4	C1C4Y4	4	4	4	Tubulin-specific chaperone A	1	4	4	4	3	3	3	2	2	2	2	3	3	3	3	3	3	2	2	3	3	2	2	1	4	2	3	1	3	2	3	2	1	3	3	3	2	2	2	3	2	0	2	3
C1C4Y8	C1C4Y8	3	3	3	Receptor expression-enhancing protein	1	3	3	3	2	2	2	3	2	2	1	3	1	3	1	3	2	1	2	2	2	1	1	2	1	1	2	1	2	1	0	1	1	2	2	2	2	0	1	2	2	2	1	1
C1C4Z0	C1C4Z0	17	17	17	Glutamate formimidoyltransferase	1	17	17	17	11	13	12	13	12	11	13	13	13	13	15	13	12	13	10	13	12	14	14	11	11	12	12	12	11	11	13	10	12	11	12	13	10	10	12	11	10	10	12	14
C1C4Z1;A0A2G9RE94;A0A2G9RE48	C1C4Z1;A0A2G9RE94;A0A2G9RE48	4;3;3	4;3;3	4;3;3	Transcription elongation factor A protein 1;Uncharacterized protein;Uncharacterized protein (Fragment)	3	4	4	4	0	1	2	1	1	1	0	1	0	1	1	2	2	2	1	1	1	3	1	1	1	1	1	1	2	1	1	1	1	1	1	2	1	1	1	1	1	1	1	1
C1C4Z7	C1C4Z7	3	3	3	U6 snRNA-associated Sm-like protein LSm2	1	3	3	3	2	2	3	2	2	1	2	3	3	2	1	3	3	1	2	3	3	3	1	1	1	2	3	2	3	0	2	2	1	1	2	2	1	2	1	2	3	3	3	2
C1C4Z8	C1C4Z8	12	12	10	NipSnap homolog 3A	1	12	12	10	8	7	10	7	9	7	9	7	7	8	8	8	9	7	7	9	8	8	7	8	4	6	5	5	8	7	5	6	5	7	7	8	6	7	7	8	7	5	8	7
C1C500	C1C500	14	14	14	Histone H4	1	14	14	14	7	7	8	7	4	6	11	7	6	4	5	11	11	6	10	3	11	4	6	3	5	7	10	12	11	7	6	7	10	5	5	11	7	5	5	11	4	9	9	10
C1C502;A0A2G9QK06;A0A2G9NBP1	C1C502;A0A2G9QK06	13;10;1	13;10;1	9;8;1	Tropomyosin-1 alpha chain;Uncharacterized protein	3	13	13	9	8	3	2	6	6	5	4	5	3	4	5	3	4	5	7	2	3	2	8	8	8	9	7	7	7	8	8	6	5	10	8	10	8	7	9	11	5	6	3	3
C1C503;A0A2G9PNI6	C1C503	3;1	3;1	2;1	Eukaryotic translation initiation factor 4E	2	3	3	2	1	2	1	2	2	2	3	2	2	2	2	1	2	1	2	2	2	3	2	2	1	2	2	1	2	1	1	1	1	1	2	2	2	2	1	3	2	2	1	2
C1C515	C1C515	2	2	2	Bisphosphoglycerate mutase	1	2	2	2	1	1	1	0	1	2	1	1	2	2	1	1	1	0	0	1	2	2	0	0	1	1	0	0	0	0	0	1	0	0	0	0	0	0	0	0	2	1	0	1
C1C518	C1C518	4	4	4	ADP-ribosylation factor 1	1	4	4	4	0	2	2	2	2	1	2	1	2	1	2	1	2	2	1	1	1	1	2	2	2	2	2	2	2	2	2	1	2	2	2	2	2	2	2	2	2	2	1	2
C1C523	C1C523	4	4	4	Death-associated protein 1	1	4	4	4	2	1	1	1	1	0	1	2	0	1	2	2	2	1	0	2	2	2	1	0	2	0	1	0	1	0	0	0	1	1	0	0	1	0	1	0	2	2	1	1
C1C525	C1C525	3	3	3	Three prime repair exonuclease 2	1	3	3	3	2	1	1	0	1	2	0	0	1	1	0	3	0	0	1	1	1	1	1	2	1	2	1	2	1	1	2	1	2	1	1	0	1	1	0	1	2	3	2	0
C1C528;A0A2G9NB36;A0A2G9NCA3	C1C528;A0A2G9NB36	9;5;4	9;5;4	9;5;4	Proteasome subunit beta;Uncharacterized protein	3	9	9	9	5	8	7	7	6	7	7	7	8	7	7	8	7	7	7	6	6	6	5	4	5	6	5	5	6	6	5	5	5	6	6	4	5	5	4	5	7	7	7	7
E5CYD3;A0A2G9QBJ9	E5CYD3	14;4	14;4	14;4	Catalase (Fragment)	2	14	14	14	9	9	9	10	9	9	11	8	9	10	10	10	9	10	9	10	8	10	10	11	10	11	10	11	10	11	10	12	11	10	10	10	12	9	10	10	9	10	10	10
I6PV35	I6PV35	1	1	1	MHC class Ia alpha antigen (Fragment)	1	1	1	1	1	1	0	0	1	0	0	0	0	0	0	0	0	0	1	0	1	0	0	0	0	0	0	0	0	0	0	0	0	0	0	0	0	0	0	0	0	0	1	0
P0C241	P0C241	6	6	6	Fatty acid-binding protein, liver	1	6	6	6	1	1	1	1	1	1	1	1	1	1	1	1	2	1	1	1	1	1	4	4	4	3	5	5	4	4	4	4	3	4	5	4	5	4	5	4	2	1	2	3
P15427	P15427	1	1	1	Pancreatic hormone	1	1	1	1	0	0	0	0	0	0	1	1	0	0	0	1	1	0	1	0	0	0	0	0	0	0	0	1	1	0	0	0	1	0	0	1	0	0	0	0	0	1	0	0
P15438	P15438	7	2	2	Pro-glucagon (Fragments)	1	7	2	2	1	2	1	0	0	0	6	2	0	0	0	6	4	0	4	0	7	1	2	2	0	0	0	5	5	0	0	0	3	0	0	5	0	0	0	4	1	3	1	2
P21847;A0A2G9SH04	P21847;A0A2G9SH04	6;5	6;5	6;5	Albumin (Fragment);Uncharacterized protein (Fragment)	2	6	6	6	5	4	4	4	3	5	5	5	4	5	4	5	4	5	5	4	5	4	5	5	5	5	5	5	5	5	5	5	5	5	5	5	5	5	5	5	5	5	5	4
P31226;A0A2G9QJE9	P31226	28;10	28;10	26;10	Saxiphilin	2	28	28	26	14	12	19	17	11	15	16	12	17	12	17	11	17	17	19	9	17	13	15	20	20	21	18	17	12	18	16	18	21	9	13	21	14	13	11	11	19	18	15	11
P31326	P31326	24	24	24	Ornithine carbamoyltransferase, mitochondrial	1	24	24	24	16	19	16	18	18	18	18	16	16	17	18	17	17	18	19	16	14	18	20	18	19	18	17	14	20	17	16	18	16	17	16	16	18	17	18	17	17	15	18	17
P40757	P40757	4	1	1	Allantoinase, mitochondrial	1	4	1	1	2	2	2	2	2	2	3	1	2	2	2	2	3	2	2	2	2	1	1	1	1	1	1	1	1	1	1	1	1	0	1	1	0	0	0	0	2	2	2	2
P51464;A0A2G9RKB0;A0A2G9RKE2;A0A2G9RM61	P51464;A0A2G9RKB0	34;25;12;11	34;25;12;11	34;25;12;11	Argininosuccinate lyase;Uncharacterized protein	4	34	34	34	27	23	27	24	29	25	26	27	26	27	25	27	25	26	25	28	26	26	25	24	26	23	25	26	27	26	23	27	24	24	27	26	26	25	22	21	27	25	24	24
Q0PCW3	Q0PCW3	9	9	9	Vacuolar proton-ATPase E-subunit	1	9	9	9	6	6	5	6	7	5	7	5	6	5	6	6	4	6	5	5	6	4	5	5	3	5	4	5	5	5	5	5	5	4	5	6	5	4	5	4	5	6	4	5
Q52QH6;Q52QH7	Q52QH6;Q52QH7	22;20	1;1	1;1	Smooth muscle alpha actin;Smooth muscle alpha actin	2	22	1	1	20	20	17	20	18	19	19	20	20	18	19	19	17	20	19	19	18	18	20	19	19	16	15	18	18	18	17	16	18	18	20	19	19	20	20	20	18	19	19	19
Q52QH9;A0A2G9SCR9	Q52QH9;A0A2G9SCR9	24;23	11;10	0;0	Cardiac alpha actin 1;Uncharacterized protein	2	24	11	0	21	21	17	21	18	20	20	20	20	19	19	20	18	20	19	20	18	19	21	21	21	18	17	20	19	19	18	18	20	19	21	21	21	21	22	21	18	19	19	20
Q6ED36;A0A2G9QJ05	Q6ED36	3;1	3;1	3;1	60S ribosomal protein L8 (Fragment)	2	3	3	3	2	2	2	3	2	3	2	2	3	2	2	3	2	2	2	3	2	2	3	3	2	2	1	2	1	2	1	2	2	2	2	3	2	2	2	2	3	3	2	3
Q7LZF9;Q9PRT9	Q7LZF9;Q9PRT9	2;1	2;1	2;1	Ribonuclease RCL2 protein;25 kDa base NON-specific acid ribonuclease (Fragment)	2	2	2	2	2	2	2	2	2	2	2	2	2	2	2	2	2	2	2	2	2	2	2	1	1	1	1	1	1	1	1	1	1	1	1	1	1	2	1	1	2	2	2	2
Q8QGD4	Q8QGD4	30	30	29	Monomeric alpha-macroglobulin	1	30	30	29	17	16	18	20	16	18	16	19	15	18	18	18	16	18	19	17	21	17	14	20	25	20	19	24	15	25	18	22	18	12	13	26	15	17	19	17	23	20	19	15
Q90ZF7;A0A2G9QHJ7;A0A2G9QCE8;CON__P05787;CON__H-INV:HIT000292931;CON__Q9H552	Q90ZF7	29;13;10;9;5;5	29;13;10;9;5;5	20;11;9;2;2;2	Keratin 8	6	29	29	20	23	20	20	21	22	21	22	23	22	19	20	22	22	22	21	21	19	18	23	21	22	21	21	20	21	20	20	21	22	19	22	21	21	19	22	20	19	23	23	24
Q91293	Q91293	100	100	100	Carbamoyl-phosphate synthase [ammonia], mitochondrial	1	100	100	100	73	74	77	70	73	71	69	72	69	72	76	75	72	72	68	69	65	64	84	81	83	81	79	70	84	76	78	80	71	74	77	81	76	80	79	81	69	67	74	73
Q91300	Q91300	12	11	6	Myosin II nonmuscle (Fragment)	1	12	11	6	8	10	9	9	11	9	11	9	9	11	8	8	9	8	7	8	9	10	8	6	5	7	8	5	6	6	8	5	4	6	7	8	8	7	8	8	9	5	7	7
Q91301	Q91301	5	3	3	Myosin II nonmuscle (Fragment)	1	5	3	3	3	4	4	4	4	4	5	4	4	5	4	4	4	3	3	4	3	4	4	4	4	4	3	3	4	4	4	4	3	4	4	3	4	4	4	4	4	3	4	4
Q91304	Q91304	3	3	3	Myosin II nonmuscle (Fragment)	1	3	3	3	0	1	0	2	2	1	1	1	3	2	1	1	2	1	0	0	0	1	1	2	1	1	2	1	1	1	2	1	0	3	2	2	1	2	2	3	0	0	0	0
Q91309;Q91309-2;A0A2G9RKR9	Q91309;Q91309-2	15;13;1	15;13;1	15;13;1	6-phosphofructo-2-kinase/fructose-2,6-bisphosphatase;Isoform Muscle of 6-phosphofructo-2-kinase/fructose-2,6-bisphosphatase	3	15	15	15	12	11	12	10	14	12	10	13	10	12	7	11	11	8	11	11	8	11	14	10	10	9	9	9	11	12	11	10	12	13	12	11	10	12	11	12	11	8	10	11
Q92002;A0A2G9SFY3;A0A2G9SFR3;A0A2G9SE26	Q92002	35;5;3;3	35;5;3;3	35;5;3;3	Unconventional myosin-Ic	4	35	35	35	17	17	15	17	14	10	17	18	16	14	13	11	13	19	17	19	15	18	20	15	8	15	13	6	11	13	12	10	5	19	17	12	18	18	18	20	17	11	14	15
Q98TT3;A0A2G9R3F7;A0A2G9R3G0;Q98TT2	Q98TT3	11;4;4;3	11;4;4;3	9;4;4;1	Calcium-transporting ATPase	4	11	11	9	1	6	1	1	3	2	2	2	2	0	2	2	3	3	1	4	2	1	2	0	1	3	5	1	2	1	2	2	1	2	2	2	4	2	2	6	2	4	3	3
Q9PS25	Q9PS25	1	1	1	Monomeric alpha-macroglobulin proteinase inhibitor (Fragment)	1	1	1	1	1	1	1	1	1	1	1	1	1	1	1	1	1	1	1	1	1	0	1	0	1	1	1	1	1	0	1	0	0	0	1	1	1	1	1	0	1	1	0	1
Q9YHD6	Q9YHD6	17	2	0	Myosin heavy chain (Fragment)	1	17	2	0	4	4	1	2	0	5	2	0	1	2	2	4	1	1	2	1	2	0	2	3	1	1	7	1	0	1	0	5	1	1	1	12	1	1	2	0	1	3	2	2
U3M277	U3M277	1	1	1	ATP synthase protein 8	1	1	1	1	0	1	1	1	1	0	1	1	1	1	0	1	1	0	1	1	0	1	1	1	1	1	1	1	1	1	1	1	1	1	1	1	0	1	1	1	1	0	0	1
U3M535	U3M535	2	2	2	Cytochrome c oxidase subunit 2	1	2	2	2	1	2	1	1	1	2	1	1	1	1	1	1	1	1	1	1	1	1	1	1	1	1	1	0	1	0	1	1	0	1	1	1	1	1	1	1	1	1	1	1
W0THW2	W0THW2	4	1	1	Histone H3 (Fragment)	1	4	1	1	3	2	2	2	2	1	3	2	1	3	1	3	4	2	3	2	4	2	1	1	3	4	4	4	4	3	3	3	4	1	1	3	3	2	2	3	2	3	2	2
[truncated: 560 more columns]

## Sheet: S2
Supplmentary Table S2
Number of identified and quantified proteins
Sample	Number of Identified Proteins	Number of Quantified Proteins
Anoxic_02	1260	855
Anoxic_03	1345	939
Anoxic_05	1280	863
Anoxic_06	1323	884
Anoxic_07	1301	884
Anoxic_08	1217	810
Anoxic_09	1356	933
Anoxic_10	1294	896
Anoxic_11	1304	881
Anoxic_12	1275	873
Anoxic_13	1298	915
Anoxic_14	1318	900
Anoxic_15	1312	883
Anoxic_16	1306	888
Anoxic_17	1313	888
Anoxic_18	1307	851
Anoxic_19	1305	868
Anoxic_20	1296	885
Control_01	1299	867
Control_02	1231	791
Control_03	1203	765
Control_04	1268	853
Control_05	1301	858
Control_06	1142	729
Control_07	1284	862
Control_08	1185	770
Control_09	1234	796
Control_10	1220	798
Control_11	1186	754
Control_13	1255	830
Control_14	1243	823
Control_15	1289	853
Control_16	1240	812
Control_17	1254	834
Control_18	1262	839
Control_20	1312	874
Dehydrated_01	1306	870
Dehydrated_02	1286	856
Dehydrated_03	1306	903
Dehydrated_04	1324	905
Dehydrated_05	1310	926
Dehydrated_06	1326	896
Dehydrated_09	1307	902
Dehydrated_10	1321	899
Dehydrated_11	1277	868
Dehydrated_12	1284	883
Dehydrated_13	1277	850
Dehydrated_14	1306	901
Dehydrated_15	1326	926
Dehydrated_16	1326	882
Dehydrated_17	1298	884
Dehydrated_18	1316	891
Dehydrated_19	1280	862
Dehydrated_20	1373	932
Frozen_01	1264	831
Frozen_02	1228	810
Frozen_03	1250	829
Frozen_05	1260	838
Frozen_07	1265	854
Frozen_08	1228	812
Frozen_09	1273	853
Frozen_10	1249	828
Frozen_11	1279	850
Frozen_12	1230	801
Frozen_13	1273	841
Frozen_14	1229	833
Frozen_15	1259	840
Frozen_16	1245	843
Frozen_17	1311	890
Frozen_18	1238	803
Frozen_19	1254	824
Frozen_20	1213	807

## Sheet: S3(A)
Supplmentary Table S3(A)
List of upregulated, downregulated, and non-significantly differentially expressed proteins in the anoxic group compared to the control.
Regulation selected criteria:	Fold change > 1.5 or Fold change < 0.667
	p value < 0.05
Upregulated Proteins
Protein Code	Protein Name	log2 (Fold change)	Fold change	p value	regulated	Condition
A0A2G9SFV4	Proteasomal ATPase OB C-terminal domain-containing protein	2.95405	7.74919	0.00031931	up	Anoxic
A0A2G9QDI8	Immunoglobulin-binding protein 1 (Fragment)	2.24012	4.72436	3.17641e-11	up	Anoxic
A0A2G9SLY7	chitinase	2.03729	4.10473	0.0139382	up	Anoxic
A0A2G9QE84	Sulfotransferase	1.86107	3.63276	9.4026e-05	up	Anoxic
A0A2G9RWH2	microsomal glutathione S-transferase 3	1.82906	3.55306	0.000172166	up	Anoxic
Q0PCW3	Vacuolar proton-ATPase E-subunit	1.53461	2.8971	1.26019e-08	up	Anoxic
A0A2G9QH69	T-complex protein 1 subunit gamma	1.52873	2.88532	8.21451e-12	up	Anoxic
A0A2G9RF67	Acyl-coenzyme A oxidase N-terminal domain-containing protein (Fragment)	1.44642	2.72531	0.0284795	up	Anoxic
A0A2G9R703	Serpin domain-containing protein (Fragment)	1.43063	2.69564	8.12301e-11	up	Anoxic
A0A2G9RMS3	ADP-ribosylation factor 3 (Fragment)	1.4234	2.68217	1.39623e-12	up	Anoxic
A0A2G9SB08	PCI domain-containing protein (Fragment)	1.40163	2.642	7.2966e-13	up	Anoxic
A0A2G9P1U6	JAB1/MPN/MOV34 metalloenzyme domain-containing protein	1.39252	2.62538	2.56079e-09	up	Anoxic
A0A2G9R4Q0	40S ribosomal protein S15	1.36851	2.58204	2.19244e-07	up	Anoxic
A0A2G9RH55	Eosinophil peroxidase	1.35571	2.55922	6.86132e-05	up	Anoxic
A0A2G9SE11	TOG domain-containing protein (Fragment)	1.31618	2.49007	2.22378e-10	up	Anoxic
A0A2G9R7E4	Protein-serine/threonine kinase	1.27775	2.4246	1.59028e-06	up	Anoxic
A0A2G9R4F2	TOG domain-containing protein (Fragment)	1.24171	2.36479	4.83102e-14	up	Anoxic
A0A2G9R735	L-lactate dehydrogenase	1.23006	2.34576	4.39906e-06	up	Anoxic
A0A2G9S8P6	EH domain-containing protein 3	1.21854	2.32711	7.54302e-06	up	Anoxic
A0A2G9S712	ATP citrate synthase (Fragment)	1.20139	2.29961	9.579e-07	up	Anoxic
A0A2G9S4J4	CYRIA/CYRIB Rac1 binding domain-containing protein (Fragment)	1.1887	2.27948	6.06505e-12	up	Anoxic
C1C3X3	High mobility group protein B1	1.17304	2.25486	0.0106556	up	Anoxic
Q7LZF9	Ribonuclease RCL2 protein	1.17043	2.25079	4.56494e-05	up	Anoxic
A0A2G9SAS9	Uncharacterized protein	1.13525	2.19656	1.66978e-05	up	Anoxic
A0A2G9R7F2	Uncharacterized protein	1.11203	2.16149	2.5463e-07	up	Anoxic
A0A2G9S8T6	Uncharacterized protein (Fragment)	1.08411	2.12006	0.00443878	up	Anoxic
C1C4I0	60S ribosomal protein L36	1.06968	2.09896	6.49544e-06	up	Anoxic
C1C4V3	3,2-trans-enoyl-CoA isomerase, mitochondrial	1.06235	2.08833	7.13075e-08	up	Anoxic
A0A2G9RD69	CBS domain-containing protein (Fragment)	1.03279	2.04598	4.47694e-05	up	Anoxic
A0A2G9RTJ4	RWD domain-containing protein 1	1.02915	2.04082	4.25956e-11	up	Anoxic
A0A2G9S5A8	Dynein heavy chain C-terminal domain-containing protein	1.02119	2.0296	1.76213e-05	up	Anoxic
A0A2G9RSP4	3-hydroxyisobutyrate dehydrogenase, mitochondrial	0.998131	1.99741	0.00279204	up	Anoxic
A0A2G9S0V3	GOLD domain-containing protein	0.996464	1.9951	5.07394e-07	up	Anoxic
A0A2G9Q498	Ribosomal protein L23/L25 N-terminal domain-containing protein	0.984023	1.97797	2.53129e-07	up	Anoxic
C1C475	S-methyl-5'-thioadenosine phosphorylase	0.977295	1.96877	2.50921e-06	up	Anoxic
A0A2G9RET5	40S ribosomal protein S7 (Fragment)	0.974327	1.96472	3.10474e-06	up	Anoxic
A0A2G9QGY6	Adenylate cyclase-associated CAP N-terminal domain-containing protein (Fragment)	0.966829	1.95454	0.016507	up	Anoxic
A0A2G9SGU6	Glycine amidinotransferase	0.960628	1.94616	0.0245226	up	Anoxic
A0A2G9RR74	Lupus La protein (Fragment)	0.947701	1.9288	9.69288e-06	up	Anoxic
A0A2G9QFK4	Translocon Sec61/SecY plug domain-containing protein	0.936615	1.91403	0.000128627	up	Anoxic
A0A2G9QCZ6	3-hydroxyacyl-CoA dehydrogenase C-terminal domain-containing protein	0.930751	1.90627	4.44631e-06	up	Anoxic
A0A2G9NBL4	Serine/threonine-protein phosphatase 6 regulatory subunit 1 (Fragment)	0.912121	1.88181	0.000103446	up	Anoxic
A0A2G9RB60	Clathrin/coatomer adaptor adaptin-like N-terminal domain-containing protein (Fragment)	0.910262	1.87939	3.94712e-07	up	Anoxic
A0A2G9RWH0	E1 ubiquitin-activating enzyme	0.902413	1.86919	1.39623e-12	up	Anoxic
A0A2G9RUK9	Microsomal glutathione S-transferase 3 (Fragment)	0.896933	1.8621	0.00838108	up	Anoxic
A0A2G9SA94	Glycoside hydrolase 35 catalytic domain-containing protein	0.896875	1.86203	0.000134558	up	Anoxic
A0A2G9SKE8	C-factor	0.884437	1.84604	2.46831e-06	up	Anoxic
A0A2G9RJ69	14-3-3 domain-containing protein	0.865168	1.82155	1.13158e-07	up	Anoxic
A0A2G9RZQ0	Uncharacterized protein	0.864362	1.82053	4.39177e-08	up	Anoxic
A0A2G9S2C2	mitogen-activated protein kinase	0.86169	1.81717	2.71154e-05	up	Anoxic
A0A2G9RRS3	HMG box domain-containing protein (Fragment)	0.855855	1.80983	0.00618745	up	Anoxic
A0A2G9QFX8	Proteasomal ATPase second OB domain-containing protein (Fragment)	0.847246	1.79906	1.22353e-06	up	Anoxic
A0A2G9P5D3	Alcohol dehydrogenase-like C-terminal domain-containing protein (Fragment)	0.846229	1.7978	0.000170322	up	Anoxic
C1C484	Nucleophosmin	0.837822	1.78735	1.26188e-07	up	Anoxic
A0A2G9RD35	Elongation factor 1-delta (Fragment)	0.837135	1.7865	0.000572751	up	Anoxic
A0A2G9RX97	IBB domain-containing protein (Fragment)	0.835627	1.78463	1.8521e-07	up	Anoxic
A0A2G9RUF0	RNA helicase (Fragment)	0.831041	1.77897	4.63038e-06	up	Anoxic
A0A2G9R613	Sulfotransferase	0.829271	1.77679	0.000100755	up	Anoxic
A0A2G9SDM5	DUF5110 domain-containing protein (Fragment)	0.814159	1.75827	0.0128931	up	Anoxic
A0A2G9SJN4	Phospholipase B-like (Fragment)	0.812505	1.75626	0.00279153	up	Anoxic
A0A2G9RQ11	Calponin-homology (CH) domain-containing protein (Fragment)	0.797078	1.73758	0.000351285	up	Anoxic
A0A2G9RP78	MPN domain-containing protein	0.794844	1.73489	2.94429e-06	up	Anoxic
A0A2G9RW81	NACHT domain-containing protein	0.79063	1.72983	0.0111589	up	Anoxic
A0A2G9P379	Nucleoporin Nup133/Nup155-like N-terminal domain-containing protein	0.788009	1.72669	6.66885e-06	up	Anoxic
A0A2G9P9J0	Plastin-3	0.785132	1.72325	2.26264e-06	up	Anoxic
A0A2G9R5C5	Large ribosomal subunit protein uL6 N-terminal domain-containing protein	0.77564	1.71195	5.66074e-06	up	Anoxic
A0A2G9RV13	Large ribosomal subunit protein uL24	0.769243	1.70438	1.2117e-06	up	Anoxic
A0A2G9RU01	Galectin	0.769111	1.70422	0.0416298	up	Anoxic
A0A2G9QCG4	thioredoxin-dependent peroxiredoxin	0.755833	1.68861	0.00776613	up	Anoxic
Q6ED36	Large ribosomal subunit protein uL2 (Fragment)	0.755558	1.68828	1.17132e-08	up	Anoxic
C1C4A8	Rho GDP-dissociation inhibitor 2	0.753994	1.68646	4.11928e-06	up	Anoxic
A0A2G9RB62	CN hydrolase domain-containing protein	0.75238	1.68457	1.86785e-07	up	Anoxic
A0A2G9Q671	Small ribosomal subunit protein uS11 (Fragment)	0.748425	1.67996	0.000116886	up	Anoxic
A0A2G9R4N8	40S ribosomal protein S16	0.727161	1.65538	6.74025e-08	up	Anoxic
A0A2G9QC89	Tr-type G domain-containing protein (Fragment)	0.726764	1.65492	4.17424e-05	up	Anoxic
A0A2G9S6I7	Venom factor	0.726153	1.65422	0.000815451	up	Anoxic
A0A2G9SHK2	Calreticulin	0.723798	1.65152	4.02935e-07	up	Anoxic
A0A2G9RTD7	Histidine ammonia-lyase	0.72295	1.65055	1.5342e-06	up	Anoxic
A0A2G9SLB3	Vacuolar protein sorting-associated protein 35 (Fragment)	0.712088	1.63817	1.57073e-05	up	Anoxic
A0A2G9QIH1	Zinc finger protein 346	0.708347	1.63393	4.11713e-08	up	Anoxic
A0A2G9RPP9	Eukaryotic translation initiation factor 3 subunit L	0.705861	1.63112	0.0045173	up	Anoxic
C1C3N9	Ubiquitin-ribosomal protein eS31 fusion protein	0.705265	1.63044	1.10197e-08	up	Anoxic
A0A2G9SLT7	EF-hand domain-containing protein	0.700825	1.62543	0.000727042	up	Anoxic
A0A2G9S5K7	Carbonic anhydrase (Fragment)	0.698559	1.62288	0.0132607	up	Anoxic
C1C4D8	Small ribosomal subunit protein uS10	0.697122	1.62127	2.02187e-06	up	Anoxic
A0A2G9SJV2	Aminotransferase class I/classII domain-containing protein	0.688944	1.6121	5.60502e-06	up	Anoxic
A0A2G9RRI3	14-3-3 domain-containing protein (Fragment)	0.685807	1.6086	0.00023913	up	Anoxic
A0A2G9P7U0	Alanine dehydrogenase/pyridine nucleotide transhydrogenase NAD(H)-binding domain-containing protein (Fragment)	0.684547	1.6072	0.00206583	up	Anoxic
A0A2G9RN09	RRM domain-containing protein (Fragment)	0.678631	1.60062	2.46674e-07	up	Anoxic
A0A2G9Q714	S-phase kinase-associated protein 1 (Fragment)	0.676776	1.59856	2.53129e-07	up	Anoxic
A0A2G9SC03	glutathione transferase (Fragment)	0.664674	1.58521	0.00776613	up	Anoxic
A0A2G9SEM7	Calponin-homology (CH) domain-containing protein (Fragment)	0.664381	1.58489	1.31424e-05	up	Anoxic
A0A2G9S7E9	T-complex protein 11-like protein 1	0.658272	1.57819	2.2889e-05	up	Anoxic
A0A2G9QHT6	Uncharacterized protein (Fragment)	0.65669	1.57646	0.000443928	up	Anoxic
A0A2G9RM95	Cytosolic Fe-S cluster assembly factor nubp2	0.652963	1.57239	0.010539	up	Anoxic
A0A2G9SA16	DUF913 domain-containing protein (Fragment)	0.652327	1.5717	0.00031931	up	Anoxic
A0A2G9PK54	Aminoglycoside phosphotransferase domain-containing protein	0.643875	1.56252	0.0117636	up	Anoxic
A0A2G9RLA8	Actin-related protein 2/3 complex subunit 1A (Fragment)	0.640563	1.55894	2.02186e-08	up	Anoxic
A0A2G9S9D2	26S proteasome non-ATPase regulatory subunit RPN1 C-terminal domain-containing protein (Fragment)	0.635521	1.5535	9.48376e-11	up	Anoxic
A0A2G9NX78	Alpha-centractin	0.633933	1.55179	3.54266e-07	up	Anoxic
A0A2G9RJW4	Coatomer subunit gamma-2	0.631287	1.54895	5.19017e-06	up	Anoxic
A0A2G9SM06	Carboxymethylenebutenolidase homolog (Fragment)	0.627851	1.54526	0.00502858	up	Anoxic
A0A2G9RLA2	Hypoxia up-regulated protein 1 (Fragment)	0.627367	1.54474	0.00231164	up	Anoxic
A0A2G9S8L2	Calponin-homology (CH) domain-containing protein (Fragment)	0.618161	1.53492	0.0485806	up	Anoxic
A0A2G9QDN8	40S ribosomal protein S19 (Fragment)	0.617616	1.53434	4.53007e-05	up	Anoxic
A0A2G9RCY5	Tubulin alpha chain (Fragment)	0.605216	1.52121	0.0130195	up	Anoxic
A0A2G9QM91	Calponin-homology (CH) domain-containing protein (Fragment)	0.600501	1.51624	4.69109e-05	up	Anoxic
A0A2G9SC76	Superkiller complex protein 8	0.599677	1.51538	0.00148468	up	Anoxic
A0A2G9SIZ8	Proteasome subunit alpha type-2	0.590814	1.5061	1.13158e-07	up	Anoxic
A0A2G9NBA8	Carbonic anhydrase	0.590324	1.50558	0.00545047	up	Anoxic
A0A2G9S8W8	Cytosolic purine 5'-nucleotidase	0.590152	1.50541	5.48776e-05	up	Anoxic
A0A2G9RMT4	Protein NDRG2	0.589233	1.50445	2.56079e-09	up	Anoxic
A0A2G9RFP4	Endoplasmin	0.586441	1.50154	0.00016612	up	Anoxic
Downregulated Proteins
Protein Code	Protein Name	log2 (Fold change)	Fold change	p value	regulated	Condition
A0A2G9SLK6	Ferritin	-2.54209	0.171694	0.000363912	down	Anoxic
P0C241	Fatty acid-binding protein, liver	-2.28514	0.205166	4.83102e-14	down	Anoxic
A0A2G9QIL2	Plastin-3 (Fragment)	-1.50984	0.351151	8.16428e-12	down	Anoxic
A0A2G9S1G6	Sulfotransferase	-1.43685	0.369374	0.0019563	down	Anoxic
A0A2G9RW05	NADP-dependent oxidoreductase domain-containing protein (Fragment)	-1.34143	0.394629	8.01671e-08	down	Anoxic
A0A2G9R622	Retinol dehydrogenase 16	-1.29995	0.40614	0.000867019	down	Anoxic
A0A2G9REH1	Citrate transport protein (Fragment)	-1.20811	0.432836	4.27216e-06	down	Anoxic
A0A2G9S0U8	Calcium-binding mitochondrial carrier protein Aralar2	-1.12922	0.457162	1.77219e-06	down	Anoxic
C1C4S5	ATP synthase subunit e, mitochondrial	-1.0871	0.470707	0.000373695	down	Anoxic
A0A2G9QJY1	ATP synthase subunit d, mitochondrial	-1.07932	0.47325	3.64044e-05	down	Anoxic
A0A2G9RKK6	S1-like domain-containing protein (Fragment)	-1.0628	0.478704	2.93494e-08	down	Anoxic
A0A2G9S9I0	NAD(P)-binding domain-containing protein (Fragment)	-1.00177	0.499385	1.93393e-05	down	Anoxic
A0A2G9QGR9	ATP synthase subunit alpha, mitochondrial	-0.999446	0.500192	4.35685e-06	down	Anoxic
A0A2G9R464	Prohibitin (Fragment)	-0.994379	0.501952	1.89843e-05	down	Anoxic
A0A2G9QCR8	Malate dehydrogenase	-0.982795	0.505999	1.20884e-07	down	Anoxic
A0A2G9R8L0	Elongation factor 1-alpha	-0.967531	0.511381	2.31406e-05	down	Anoxic
A0A2G9P3U0	ADP/ATP translocase	-0.962034	0.513333	0.000323706	down	Anoxic
C1C481	ATP synthase membrane subunit K, mitochondrial	-0.932181	0.524066	0.00023913	down	Anoxic
A0A2G9RCG2	Large ribosomal subunit protein uL13 (Fragment)	-0.929131	0.525175	1.53936e-08	down	Anoxic
A0A2G9R8S1	Mitochondrial ornithine transporter 1	-0.91665	0.529738	0.000370077	down	Anoxic
A0A2G9P4C3	Tubulin beta chain (Fragment)	-0.900876	0.535561	0.0416298	down	Anoxic
A0A2G9RNP9	transketolase (Fragment)	-0.850201	0.554707	9.83732e-06	down	Anoxic
A0A2G9QFN4	Peptidyl-cysteine S-nitrosylase GAPDH (Fragment)	-0.847613	0.555704	4.39906e-06	down	Anoxic
A0A2G9RK09	Aldehyde dehydrogenase domain-containing protein (Fragment)	-0.761381	0.589931	0.000532952	down	Anoxic
A0A2G9NVD1	Voltage-dependent anion-selective channel protein 3 (Fragment)	-0.735268	0.600707	7.13246e-06	down	Anoxic
A0A2G9SGE4	oxoglutarate dehydrogenase (succinyl-transferring) (Fragment)	-0.728499	0.603531	8.04272e-07	down	Anoxic
A0A2G9S6B1	RRM domain-containing protein (Fragment)	-0.717583	0.608115	1.04817e-05	down	Anoxic
A0A2G9S7D9	FAD dependent oxidoreductase domain-containing protein	-0.707961	0.612185	0.000687919	down	Anoxic
A0A2G9RDA8	Carrier domain-containing protein (Fragment)	-0.701487	0.614938	0.000784986	down	Anoxic
A0A2G9S6A2	F-BAR domain-containing protein (Fragment)	-0.700545	0.61534	9.44046e-09	down	Anoxic
A0A2G9S624	Twinfilin-1 (Fragment)	-0.69895	0.61602	0.0102136	down	Anoxic
A0A2G9RAE6	Electron transfer flavoprotein-ubiquinone oxidoreductase (Fragment)	-0.697452	0.61666	0.000275304	down	Anoxic
A0A2G9QDK1	ADP-ribosylarginine hydrolase	-0.693694	0.618269	0.000273762	down	Anoxic
A0A2G9S194	Cofilin-1	-0.648742	0.637836	4.39177e-08	down	Anoxic
A0A2G9S0C1	Small ubiquitin-related modifier	-0.63288	0.644888	8.12189e-05	down	Anoxic
C1C4K4	Stathmin	-0.628613	0.646798	0.000130756	down	Anoxic
A0A2G9RW36	Solute carrier family 25 member 3	-0.610669	0.654893	0.000594039	down	Anoxic
A0A2G9RBV1	C-type lectin domain-containing protein	-0.607332	0.65641	0.00301727	down	Anoxic
A0A2G9RAG4	Electron transfer flavoprotein-ubiquinone oxidoreductase	-0.607253	0.656445	0.00747373	down	Anoxic
Non-significantly Differentially Expressed Proteins
Protein Code	Protein Name	log2 (Fold change)	Fold change	p value	regulated	Condition
A0A2G9RZA5	10 kDa heat shock protein, mitochondrial (Fragment)	-0.297149	0.813859	0.00776613	not	Anoxic
A0A2G9RPQ6	116 kDa U5 small nuclear ribonucleoprotein component (Fragment)	0.299695	1.23088	0.0341074	not	Anoxic
A0A2G9SCR2	14-3-3 domain-containing protein (Fragment)	0.12732	1.09226	0.296291	not	Anoxic
A0A2G9QFM8	14-3-3 protein epsilon (Fragment)	0.142275	1.10364	0.208001	not	Anoxic
A0A2G9SKT9	14-3-3 protein eta	0.211499	1.15789	0.00315094	not	Anoxic
A0A2G9RMV8	1-alkyl-2-acetylglycerophosphocholine esterase	-0.106542	0.928811	0.502726	not	Anoxic
A0A2G9PPJ8	26S proteasome non-ATPase regulatory subunit 11 (Fragment)	0.0619805	1.0439	0.385623	not	Anoxic
A0A2G9RNA8	26S proteasome non-ATPase regulatory subunit 13	-0.131377	0.91296	0.214414	not	Anoxic
A0A2G9P5A4	26S proteasome non-ATPase regulatory subunit 5	0.479162	1.39393	0.0140761	not	Anoxic
A0A2G9RK26	26S proteasome non-ATPase regulatory subunit 6	0.555774	1.46996	1.06109e-08	not	Anoxic
A0A2G9SFB4	26S proteasome regulatory subunit 8	0.137562	1.10004	0.0921941	not	Anoxic
A0A2G9S3K7	2-oxoadipate dehydrogenase complex component E1	-0.156722	0.897061	0.330798	not	Anoxic
A0A2G9SGC5	2-oxoglutarate dehydrogenase complex component E1	-0.118745	0.920989	0.255802	not	Anoxic
A0A2G9SJ77	2-oxoisovalerate dehydrogenase subunit alpha	0.357207	1.28094	0.0236906	not	Anoxic
A0A2G9RBL3	3'(2'),5'-bisphosphate nucleotidase 1 (Fragment)	-0.258871	0.835742	0.00878049	not	Anoxic
A0A2G9P2I8	3-hydroxyisobutyryl-CoA hydrolase	-0.277254	0.82516	0.0134073	not	Anoxic
A0A2G9RN13	40S ribosomal protein S12	-0.102563	0.931377	0.468396	not	Anoxic
A0A2G9Q3E9	40S ribosomal protein S13	0.502739	1.4169	0.00177337	not	Anoxic
A0A2G9Q8K2	40S ribosomal protein S15a (Fragment)	-0.11186	0.925394	0.736597	not	Anoxic
A0A2G9S860	40S ribosomal protein S24 (Fragment)	-0.174976	0.885782	0.351595	not	Anoxic
A0A2G9SKG1	40S ribosomal protein S25 (Fragment)	0.20933	1.15615	0.304716	not	Anoxic
A0A2G9QJ39	40S ribosomal protein SA	-0.307865	0.807837	3.52792e-05	not	Anoxic
A0A2G9P7A4	4-hydroxyphenylpyruvate dioxygenase (Fragment)	-0.26885	0.829981	0.00931712	not	Anoxic
A0A2G9SGC0	5'-3' exonuclease PLD3	0.216482	1.1619	0.324996	not	Anoxic
A0A2G9RZA1	60 kDa heat shock protein, mitochondrial (Fragment)	-0.00858649	0.994066	0.91852	not	Anoxic
C1C4D7	60S ribosomal protein L18	-0.244	0.844401	0.0214865	not	Anoxic
C1C4R7	60S ribosomal protein L18a	-0.0725488	0.950956	0.834777	not	Anoxic
A0A2G9S0H1	60S ribosomal protein L21 (Fragment)	0.313814	1.24299	0.016697	not	Anoxic
A0A2G9QIS7	60S ribosomal protein L3 (Fragment)	0.382116	1.30325	0.000688956	not	Anoxic
A0A2G9RQK2	60S ribosomal protein L7a (Fragment)	0.23052	1.17326	0.0143479	not	Anoxic
Q91309	6-phosphofructo-2-kinase/fructose-2,6-bisphosphatase	-0.0204777	0.985906	0.62329	not	Anoxic
A0A2G9SGJ3	6-pyruvoyl tetrahydrobiopterin synthase (Fragment)	0.119585	1.08642	0.466187	not	Anoxic
A0A2G9RWK0	78 kDa glucose-regulated protein	0.216487	1.1619	0.130862	not	Anoxic
A0A2G9QGT7	78 kDa glucose-regulated protein (Fragment)	-0.081862	0.944837	0.514124	not	Anoxic
A0A2G9SKK9	acetyl-CoA C-acetyltransferase (Fragment)	0.160542	1.11771	0.896043	not	Anoxic
A0A2G9SEW5	Acidic leucine-rich nuclear phosphoprotein 32 family member (Fragment)	0.149439	1.10914	0.286662	not	Anoxic
A0A2G9RRH1	Acidic leucine-rich nuclear phosphoprotein 32 family member (Fragment)	-0.0507494	0.965435	0.803693	not	Anoxic
A0A2G9RTQ5	Aconitase A/isopropylmalate dehydratase small subunit swivel domain-containing protein	-0.38796	0.76421	0.0111538	not	Anoxic
A0A2G9RVL2	Aconitase/3-isopropylmalate dehydratase large subunit alpha/beta/alpha domain-containing protein	0.562394	1.47672	0.0215916	not	Anoxic
A0A2G9SK25	aconitate hydratase	0.318578	1.2471	0.0277314	not	Anoxic
A0A2G9RUJ7	aconitate hydratase (Fragment)	-0.0857792	0.942275	0.778587	not	Anoxic
Q52QH9	Actin, alpha cardiac muscle 1	0.416682	1.33485	0.376562	not	Anoxic
A0A2G9SC72	Actin, cytoplasmic 1	-0.324176	0.798755	0.0794822	not	Anoxic
A0A2G9R467	Actin, cytoplasmic 2	-0.017299	0.988081	0.747136	not	Anoxic
Q52QH6	Actin, gamma-enteric smooth muscle	0.55443	1.46859	0.103542	not	Anoxic
A0A2G9RNG0	Actin-related protein 2	0.465282	1.38059	4.47694e-05	not	Anoxic
C1C3J3	Actin-related protein 2/3 complex subunit 3	0.103592	1.07445	0.151757	not	Anoxic
A0A2G9Q5L5	Actin-related protein 3	0.398314	1.31797	0.0345541	not	Anoxic
A0A2G9Q2I0	Actin-related protein 3 (Fragment)	-0.231234	0.851906	0.0305014	not	Anoxic
C1C3Y7	Acyl carrier protein	0.300063	1.2312	0.0362606	not	Anoxic
C1C3W4	Acyl-CoA-binding protein	-0.190994	0.876002	0.418164	not	Anoxic
A0A2G9RGR6	Acyl-coenzyme A oxidase N-terminal domain-containing protein (Fragment)	0.701706	1.62643	0.0911074	not	Anoxic
A0A2G9QMK6	Adenylosuccinate synthase (Fragment)	-0.534998	0.69016	0.00384771	not	Anoxic
A0A2G9QFX4	ADF-H domain-containing protein (Fragment)	0.293266	1.22541	0.0550705	not	Anoxic
A0A2G9S078	ADP/ATP translocase (Fragment)	-0.274985	0.826459	0.0803525	not	Anoxic
A0A2G9S818	ADP-ribosylation factor-like protein 1	0.118134	1.08533	0.426305	not	Anoxic
A0A2G9S520	alanine transaminase	0.0780129	1.05556	0.693039	not	Anoxic
A0A2G9R5F6	Alanine--glyoxylate aminotransferase 2, mitochondrial (Fragment)	-0.253388	0.838924	0.125331	not	Anoxic
A0A2G9RJ03	Alanine--tRNA ligase (Fragment)	0.21	1.15669	0.088222	not	Anoxic
P21847	Albumin (Fragment)	-0.352954	0.782979	0.248796	not	Anoxic
A0A2G9R9S0	Alcohol dehydrogenase-like C-terminal domain-containing protein	0.529378	1.44331	0.0258318	not	Anoxic
A0A2G9RGS4	Alcohol dehydrogenase-like C-terminal domain-containing protein (Fragment)	-0.435667	0.739352	0.00931249	not	Anoxic
A0A2G9RMQ3	Alcohol dehydrogenase-like C-terminal domain-containing protein (Fragment)	-0.344051	0.787826	0.0524523	not	Anoxic
A0A2G9QDC4	Alcohol dehydrogenase-like C-terminal domain-containing protein (Fragment)	0.197546	1.14675	0.198928	not	Anoxic
A0A2G9RD80	Alcohol dehydrogenase-like N-terminal domain-containing protein	-0.284943	0.820774	0.0300622	not	Anoxic
A0A2G9S1K1	aldehyde dehydrogenase (NAD(+))	-0.21777	0.859893	0.0815521	not	Anoxic
A0A2G9PJ15	aldehyde dehydrogenase (NAD(+)) (Fragment)	0.239468	1.18056	0.255802	not	Anoxic
A0A2G9R443	Aldehyde dehydrogenase domain-containing protein	0.550135	1.46422	0.00269331	not	Anoxic
A0A2G9RUW7	Aldehyde oxidase/xanthine dehydrogenase a/b hammerhead domain-containing protein	0.335764	1.26205	0.211458	not	Anoxic
A0A2G9RVJ6	Allantoate amidinohydrolase	0.554673	1.46884	0.0165432	not	Anoxic
A0A2G9RDK8	Alpha galactosidase A C-terminal beta-sandwich domain-containing protein	-0.288703	0.818638	0.00776613	not	Anoxic
A0A2G9QE80	Alpha-1,4 glucan phosphorylase	0.358788	1.28235	0.0165432	not	Anoxic
A0A2G9P1F9	Alpha-1,4 glucan phosphorylase (Fragment)	0.145043	1.10576	0.151757	not	Anoxic
A0A2G9RU98	Alpha-D-phosphohexomutase alpha/beta/alpha domain-containing protein	-0.18522	0.879515	0.746663	not	Anoxic
A0A2G9RB01	Alpha-D-phosphohexomutase alpha/beta/alpha domain-containing protein (Fragment)	-0.339734	0.790187	0.00423752	not	Anoxic
A0A2G9QHJ4	alpha-L-fucosidase (Fragment)	-0.398384	0.758708	0.0280664	not	Anoxic
A0A2G9SHX0	Amidohydrolase-related domain-containing protein	0.399215	1.31879	0.0743729	not	Anoxic
A0A2G9S8D0	Amidohydrolase-related domain-containing protein	-0.112883	0.924738	0.518761	not	Anoxic
A0A2G9QDT7	Amine oxidase (Fragment)	-0.0301097	0.979346	0.871811	not	Anoxic
A0A2G9SFQ2	Aminopeptidase	-0.329572	0.795773	0.0374372	not	Anoxic
A0A2G9S1E4	Aminotransferase class I/classII domain-containing protein	-0.133887	0.911373	0.312503	not	Anoxic
A0A2G9SHH8	Aminotransferase class I/classII domain-containing protein (Fragment)	0.222115	1.16644	0.389519	not	Anoxic
A0A2G9RXX4	Anaphase-promoting complex subunit 4 WD40 domain-containing protein (Fragment)	0.188442	1.13953	0.159861	not	Anoxic
A0A2G9SHQ0	Anaphylatoxin-like domain-containing protein	-0.254079	0.838522	0.73464	not	Anoxic
A0A2G9RX24	Ancestral coatomer element 1 Sec16/Sec31 domain-containing protein	0.37157	1.29376	0.013468	not	Anoxic
A0A2G9P5B5	Anion exchange protein	-0.630005	0.646174	0.0870777	not	Anoxic
A5LHA3	Annexin	0.498074	1.41233	0.0037805	not	Anoxic
A5LHA5	Annexin	0.322171	1.25021	0.055508	not	Anoxic
A5LHA4	Annexin	0.291491	1.2239	0.0767132	not	Anoxic
A5LHA6	Annexin	0.19499	1.14472	0.474109	not	Anoxic
C1C3Z2	Annexin	0.222441	1.16671	0.57422	not	Anoxic
A0A2G9RA93	Annexin	-0.0916305	0.938462	0.677549	not	Anoxic
A0A2G9S290	AP complex subunit beta	0.575864	1.49057	3.53568e-08	not	Anoxic
A0A2G9S6W4	AP1B1 protein (Fragment)	-0.102204	0.931609	0.358119	not	Anoxic
A0A2G9NC66	Arginase	0.20601	1.15349	0.0396866	not	Anoxic
P51464	Argininosuccinate lyase	-0.00677824	0.995313	0.9586	not	Anoxic
A0A2G9RJY0	Aromatic amino acid beta-eliminating lyase/threonine aldolase domain-containing protein (Fragment)	0.0648475	1.04597	0.766451	not	Anoxic
A0A2G9RNR9	Asparagine synthetase domain-containing protein	-0.0415116	0.971636	0.956616	not	Anoxic
A0A2G9SD47	Aspartate aminotransferase	0.477542	1.39237	0.000557266	not	Anoxic
A0A2G9QJI3	Aspartate aminotransferase	0.267496	1.20372	0.0273	not	Anoxic
A0A2G9PIG6	Aspartoacylase (Fragment)	0.261843	1.19901	0.0577892	not	Anoxic
A0A2G9QJI0	ATP synthase subunit alpha, mitochondrial	0.0671212	1.04762	0.650114	not	Anoxic
A0A2G9RU37	ATP synthase subunit beta, mitochondrial	-0.318319	0.802004	0.0117636	not	Anoxic
A0A2G9QFQ2	ATP synthase subunit beta, mitochondrial (Fragment)	-0.0384077	0.973729	0.857961	not	Anoxic
A0A2G9S1E0	ATP synthase subunit gamma, mitochondrial	-0.166216	0.891177	0.409235	not	Anoxic
C1C4F9	ATP synthase subunit s, mitochondrial	-0.486208	0.713899	0.00299273	not	Anoxic
A0A2G9R7B6	ATPase AAA-type core domain-containing protein	0.0580412	1.04105	0.678428	not	Anoxic
A0A2G9QHP3	ATPase AAA-type core domain-containing protein	-0.238583	0.847577	0.683031	not	Anoxic
A0A2G9SEC6	ATP-binding cassette sub-family E member 1	0.314721	1.24377	0.00123021	not	Anoxic
A0A2G9S8F0	ATP-dependent Clp protease proteolytic subunit (Fragment)	-0.535605	0.68987	0.0043782	not	Anoxic
A0A2G9RIV4	ATP-grasp domain-containing protein	-0.473142	0.720394	0.00509637	not	Anoxic
A0A2G9RTW7	B30.2/SPRY domain-containing protein	-0.133916	0.911354	0.135566	not	Anoxic
A0A2G9S2Y2	Band 4.1 C-terminal domain-containing protein	0.152391	1.11141	0.544013	not	Anoxic
A0A2G9SEN5	Band 7 domain-containing protein (Fragment)	-0.35741	0.780565	0.389519	not	Anoxic
A0A2G9QLP4	B-box C-terminal domain-containing protein (Fragment)	0.16287	1.11951	0.0800952	not	Anoxic
A0A2G9SCJ6	Beta-adaptin appendage C-terminal subdomain domain-containing protein (Fragment)	0.0963421	1.06906	0.311301	not	Anoxic
A0A2G9SB96	Beta-crystallin B3	-0.0626151	0.957527	0.646909	not	Anoxic
A0A2G9QMC6	Beta-enolase	0.334657	1.26108	0.013468	not	Anoxic
A0A2G9SCD2	Betaine--homocysteine S-methyltransferase 1	-0.126851	0.915828	0.270243	not	Anoxic
C1C4C9	Beta-ureidopropionase	-0.2609	0.834567	0.00678787	not	Anoxic
A0A2G9NAZ9	Branched-chain-amino-acid aminotransferase (Fragment)	0.135123	1.09819	0.457495	not	Anoxic
A0A2G9S0B7	C2 domain-containing protein (Fragment)	0.0769574	1.05479	0.739103	not	Anoxic
Q98TT3	Calcium-transporting ATPase	-0.161759	0.893935	0.326252	not	Anoxic
A0A2G9RPM8	Calpain catalytic domain-containing protein (Fragment)	-0.0165831	0.988571	0.819093	not	Anoxic
A0A2G9RVR0	Calpastatin (Fragment)	0.290105	1.22273	0.033993	not	Anoxic
A0A2G9SF43	Calponin-homology (CH) domain-containing protein (Fragment)	0.558685	1.47293	4.39177e-08	not	Anoxic
A0A2G9SL23	Calponin-homology (CH) domain-containing protein (Fragment)	-0.211216	0.863809	0.00379212	not	Anoxic
A0A2G9RRH5	Calponin-homology (CH) domain-containing protein (Fragment)	-0.071764	0.951474	0.518761	not	Anoxic
A0A2G9RS26	Calponin-homology (CH) domain-containing protein (Fragment)	-0.0657516	0.955447	0.752822	not	Anoxic
A0A2G9QDI5	cAMP-dependent protein kinase type I-alpha regulatory subunit	0.38775	1.30835	0.0190087	not	Anoxic
Q91293	Carbamoyl-phosphate synthase [ammonia], mitochondrial	-0.322003	0.799958	0.0214865	not	Anoxic
A0A2G9RHL8	Carbonyl reductase 1 (Fragment)	0.323068	1.25099	0.281423	not	Anoxic
A0A2G9SAB8	Carboxylase conserved domain-containing protein	-0.138911	0.908205	0.407614	not	Anoxic
A0A2G9RZW0	Carboxylesterase type B domain-containing protein (Fragment)	-0.413067	0.751025	0.285033	not	Anoxic
A0A2G9S3G3	Carboxylic ester hydrolase (Fragment)	0.54637	1.46041	0.0247008	not	Anoxic
A0A2G9R8Y1	Catalase	-0.472366	0.720781	0.438232	not	Anoxic
E5CYD3	Catalase (Fragment)	-0.0273148	0.981245	0.773431	not	Anoxic
A0A2G9SKV4	Catalase core domain-containing protein	-0.44405	0.735068	0.00307602	not	Anoxic
A0A2G9RZT6	Catechol O-methyltransferase	0.236107	1.17781	0.250265	not	Anoxic
A0A2G9R5C3	Cathepsin C exclusion domain-containing protein (Fragment)	0.0857163	1.06121	0.646393	not	Anoxic
A0A2G9SEN3	Cathepsin D	0.082943	1.05918	0.877495	not	Anoxic
A0A2G9SEN2	Cathepsin D (Fragment)	0.077814	1.05542	0.752822	not	Anoxic
A0A2G9QM83	Cathepsin S	-0.0658795	0.955363	0.713938	not	Anoxic
A0A2G9P5F5	cathepsin X	-0.54401	0.685862	0.0258716	not	Anoxic
A0A2G9RF62	CCHC-type zinc finger nucleic acid binding protein	0.0643225	1.04559	0.57422	not	Anoxic
A0A2G9R665	CCT-theta	0.255001	1.19334	0.00297352	not	Anoxic
A0A2G9RDT3	CCT-theta (Fragment)	0.244856	1.18497	0.129124	not	Anoxic
A0A2G9RRN1	Chloride intracellular channel protein	0.280428	1.21455	0.00906887	not	Anoxic
A0A2G9PR68	Choline/carnitine acyltransferase domain-containing protein	0.14166	1.10317	0.304151	not	Anoxic
A0A2G9R3Y2	Citrate synthase (Fragment)	0.336303	1.26252	0.00164221	not	Anoxic
A0A2G9R5P0	Class II Histidinyl-tRNA synthetase (HisRS)-like catalytic core domain-containing protein (Fragment)	0.515272	1.42926	1.34563e-05	not	Anoxic
A0A2G9RMU1	Clathrin adaptor alpha-adaptin appendage C-terminal subdomain domain-containing protein (Fragment)	-0.132104	0.912499	0.597546	not	Anoxic
A0A2G9P4T8	Clathrin heavy chain	0.281296	1.21529	0.00148468	not	Anoxic
A0A2G9P3I8	Clathrin heavy chain linker core motif domain-containing protein	0.192001	1.14235	0.00931712	not	Anoxic
A0A2G9S2X2	Clathrin heavy chain linker core motif domain-containing protein (Fragment)	-0.109303	0.927036	0.371805	not	Anoxic
A0A2G9SCG9	Clathrin/coatomer adaptor adaptin-like N-terminal domain-containing protein (Fragment)	0.384341	1.30526	0.00210438	not	Anoxic
A0A2G9RIL6	Clathrin/coatomer adaptor adaptin-like N-terminal domain-containing protein (Fragment)	0.269777	1.20562	0.0152977	not	Anoxic
A0A2G9QFF7	Clathrin/coatomer adaptor adaptin-like N-terminal domain-containing protein (Fragment)	0.282714	1.21648	0.015835	not	Anoxic
A0A2G9QLA5	Clathrin/coatomer adaptor adaptin-like N-terminal domain-containing protein (Fragment)	0.141457	1.10302	0.092779	not	Anoxic
A0A2G9S4P0	Clathrin/coatomer adaptor adaptin-like N-terminal domain-containing protein (Fragment)	0.158233	1.11592	0.407614	not	Anoxic
A0A2G9S2P3	Clathrin/coatomer adaptor adaptin-like N-terminal domain-containing protein (Fragment)	-0.0543485	0.963029	0.786489	not	Anoxic
A0A2G9RPQ8	Clathrin/coatomer adaptor adaptin-like N-terminal domain-containing protein (Fragment)	0.0192881	1.01346	0.789238	not	Anoxic
C1C3Y8	Coactosin-like protein	0.308773	1.23865	0.117357	not	Anoxic
A0A2G9RIM1	Coatomer gamma subunit appendage Ig-like subdomain domain-containing protein (Fragment)	-0.238807	0.847446	0.0814866	not	Anoxic
A0A2G9P1V5	Coatomer subunit delta (Fragment)	0.183012	1.13525	0.126656	not	Anoxic
A0A2G9S469	Coatomer WD associated region domain-containing protein	0.502823	1.41698	0.000117168	not	Anoxic
A0A2G9S491	Coatomer WD associated region domain-containing protein (Fragment)	0.157574	1.11541	0.154594	not	Anoxic
A0A2G9NCH1	Collagen alpha-3(VI) chain	0.714267	1.64065	0.214414	not	Anoxic
A0A2G9S9J5	Complement C3 (Fragment)	0.484728	1.39932	0.016656	not	Anoxic
A0A2G9SGG8	COP9 signalosome complex subunit 4	0.242896	1.18337	0.015835	not	Anoxic
A0A2G9P3B9	Copine C-terminal domain-containing protein	0.126657	1.09176	0.0524523	not	Anoxic
A0A2G9R8S2	coproporphyrinogen oxidase	-0.388932	0.763695	0.158191	not	Anoxic
A0A2G9RYG6	Core histone macro-H2A	1.68057	3.20554	0.527662	not	Anoxic
A0A2G9S6B3	C-type lectin domain-containing protein (Fragment)	-0.56203	0.677349	0.0066166	not	Anoxic
A0A2G9S848	C-type lectin domain-containing protein (Fragment)	-0.303213	0.810445	0.0363119	not	Anoxic
A0A2G9R842	Cullin-associated NEDD8-dissociated protein 1	0.19466	1.14445	0.00618745	not	Anoxic
A0A2G9RWH7	Cysteine and glycine-rich protein 1 (Fragment)	0.242704	1.18321	0.303248	not	Anoxic
C1C4L2	Cytochrome c	-0.567768	0.67466	0.00224672	not	Anoxic
U3M535	Cytochrome c oxidase subunit 2	0.0963606	1.06907	0.779335	not	Anoxic
A0A2G9RNQ8	Cytochrome c oxidase subunit 4	0.434392	1.35134	0.0879415	not	Anoxic
A0A2G9R626	Cytochrome c oxidase subunit 5A, mitochondrial	-0.86307	0.549781	0.182971	not	Anoxic
A0A2G9QL54	Cytochrome c oxidase subunit NDUFA4 (Fragment)	0.0513184	1.03621	0.743216	not	Anoxic
A0A2G9S3B5	Cytochrome P450 1A	0.782304	1.71988	0.0909833	not	Anoxic
A0A2G9P1E4	Cytochrome P450 2B4	-0.184594	0.879897	0.255802	not	Anoxic
A0A2G9S8U8	Cytochrome P450 2G1 (Fragment)	0.250364	1.18951	0.451217	not	Anoxic
A0A2G9RQQ6	Cytochrome P450 2K1	0.380516	1.30181	0.130353	not	Anoxic
A0A2G9SCP2	Cytosol aminopeptidase (Fragment)	-0.235198	0.849568	0.0300622	not	Anoxic
A0A2G9SBF1	Cytosol aminopeptidase domain-containing protein	0.0935471	1.06699	0.541192	not	Anoxic
A0A2G9RZ44	Cytosolic fatty-acid binding proteins domain-containing protein	-0.246338	0.843034	0.648275	not	Anoxic
A0A2G9SFR6	DBIRD complex subunit ZNF326	-0.318779	0.801748	0.000333459	not	Anoxic
C1C3Q4	D-dopachrome decarboxylase	-0.0402599	0.97248	0.707783	not	Anoxic
C1C4R8	Dehydrogenase/reductase SDR family member 6	-0.128944	0.914501	0.43988	not	Anoxic
A0A2G9S6D9	deoxyribose-phosphate aldolase	0.281264	1.21526	0.0527086	not	Anoxic
A0A2G9SE50	Dimethylglycine dehydrogenase, mitochondrial (Fragment)	-0.123307	0.918081	0.517962	not	Anoxic
A0A2G9R6C6	D-isomer specific 2-hydroxyacid dehydrogenase NAD-binding domain-containing protein	-0.275124	0.826379	0.667552	not	Anoxic
A0A2G9SHM2	DNA damage-binding protein 1	0.0308831	1.02164	0.650114	not	Anoxic
A0A2G9SFX0	DNA damage-binding protein 1 (Fragment)	0.031249	1.0219	0.718779	not	Anoxic
A0A2G9NBD4	DnaJ homolog subfamily A member 1	-0.0267984	0.981596	0.836594	not	Anoxic
C1C4J7	DnaJ homolog subfamily C member 12	-0.142762	0.905783	0.74635	not	Anoxic
A0A2G9RZW8	Dolichyl-diphosphooligosaccharide--protein glycosyltransferase subunit 1 (Fragment)	0.482689	1.39735	0.0394515	not	Anoxic
A0A2G9RIW3	Dolichyl-diphosphooligosaccharide--protein glycosyltransferase subunit 2	0.445625	1.3619	0.00169631	not	Anoxic
A0A2G9RBX5	DUF1907 domain-containing protein	-0.405686	0.754877	0.0548788	not	Anoxic
A0A2G9SME1	dynamin GTPase	0.278548	1.21297	0.0627833	not	Anoxic
A0A2G9S5A7	Dynein heavy chain ATP-binding dynein motor region domain-containing protein (Fragment)	0.383258	1.30428	5.22892e-05	not	Anoxic
A0A2G9RP61	Dynein heavy chain tail domain-containing protein (Fragment)	0.285214	1.21859	0.00913578	not	Anoxic
A0A2G9SJZ5	Dynein light chain	-0.208073	0.865693	0.102719	not	Anoxic
A0A2G9R798	DZF domain-containing protein	-0.247883	0.842131	0.000619682	not	Anoxic
A0A2G9SCT7	EF-hand domain-containing protein	-0.0942042	0.936789	0.214414	not	Anoxic
A0A2G9SB24	EF-hand domain-containing protein	-0.00845015	0.99416	0.973012	not	Anoxic
A0A2G9S9L0	EF-hand domain-containing protein (Fragment)	0.302693	1.23344	0.000322751	not	Anoxic
A0A2G9SF85	EF-hand domain-containing protein (Fragment)	-0.237032	0.848489	0.013468	not	Anoxic
A0A2G9RXW1	eIF3 subunit M C-terminal helix domain-containing protein (Fragment)	0.194347	1.14421	0.00770086	not	Anoxic
A0A2G9S2F1	Electron transfer flavoprotein alpha subunit C-terminal domain-containing protein (Fragment)	0.127417	1.09234	0.565502	not	Anoxic
A0A2G9QB93	Elongation factor 1-alpha	0.572858	1.48747	4.17013e-06	not	Anoxic
A0A2G9RM75	Elongation factor 1-beta	0.568442	1.48292	7.15e-06	not	Anoxic
A0A2G9QIF6	Elongation factor 1-gamma	0.23148	1.17404	0.0143479	not	Anoxic
C1C460	Elongin-C	-0.233876	0.850347	0.0442628	not	Anoxic
A0A2G9RE03	Enolase	-0.314647	0.804048	0.00418206	not	Anoxic
A0A2G9RZG0	Enoyl-CoA hydratase, mitochondrial (Fragment)	-0.171293	0.888046	0.2485	not	Anoxic
A0A2G9SGP7	ENTH domain-containing protein	0.0284156	1.01989	0.860706	not	Anoxic
A0A2G9SI76	ENTH domain-containing protein (Fragment)	0.411667	1.33022	3.52792e-05	not	Anoxic
A0A2G9RK95	Epoxide hydrolase	0.388619	1.30914	0.209268	not	Anoxic
A0A2G9RK82	Epoxide hydrolase	0.397177	1.31693	0.255802	not	Anoxic
A0A2G9RX93	Epoxide hydrolase N-terminal domain-containing protein (Fragment)	0.0474889	1.03346	0.862542	not	Anoxic
A0A2G9SDM0	ERAP1-like C-terminal domain-containing protein	-0.047931	0.967323	0.911791	not	Anoxic
A0A2G9SIX0	Ethanolamine-phosphate phospho-lyase (Fragment)	-0.147804	0.902623	0.4388	not	Anoxic
A0A2G9QLE9	Eukaryotic translation initiation factor 3 subunit A (Fragment)	-0.130598	0.913453	0.533448	not	Anoxic
A0A2G9S668	Eukaryotic translation initiation factor 3 subunit B	0.48395	1.39857	3.65968e-06	not	Anoxic
A0A2G9R5B3	Eukaryotic translation initiation factor 3 subunit p66 (Fragment)	0.543494	1.4575	5.48776e-05	not	Anoxic
C1C503	Eukaryotic translation initiation factor 4E	0.444988	1.3613	0.00393439	not	Anoxic
A0A2G9Q5R4	Eukaryotic translation initiation factor 5 (Fragment)	0.0101378	1.00705	0.934357	not	Anoxic
C1C496	Eukaryotic translation initiation factor 5A	0.305836	1.23613	0.000724085	not	Anoxic
A0A2G9QNB4	Eukaryotic translation initiation factor 5A	0.16812	1.12359	0.285625	not	Anoxic
A0A2G9R3C3	Eukaryotic translation initiation factor 6	-0.120208	0.920055	0.402226	not	Anoxic
A0A2G9QGC8	Exportin-2 C-terminal domain-containing protein (Fragment)	0.267671	1.20386	0.120628	not	Anoxic
A0A2G9SKM3	F-actin-capping protein subunit alpha (Fragment)	0.0632117	1.04479	0.655819	not	Anoxic
A0A2G9S965	FAD/NAD(P)-binding domain-containing protein (Fragment)	0.180338	1.13315	0.347441	not	Anoxic
A0A2G9SJ43	FBA domain-containing protein	0.347569	1.27242	0.0794822	not	Anoxic
A0A2G9RSY7	FERM domain-containing protein (Fragment)	0.47286	1.38786	0.00150683	not	Anoxic
A0A2G9Q9L4	Fibrinogen C-terminal domain-containing protein	-0.510747	0.701859	0.146828	not	Anoxic
A0A2G9SAK4	Fibrinogen C-terminal domain-containing protein	0.249893	1.18912	0.228756	not	Anoxic
A0A2G9SAL8	Fibrinogen C-terminal domain-containing protein (Fragment)	-0.154092	0.898698	0.911791	not	Anoxic
A0A2G9RAR0	Fibronectin (Fragment)	-0.326283	0.797589	0.348145	not	Anoxic
A0A2G9S7I3	Filamin-A	-0.541102	0.687246	0.0001649	not	Anoxic
A0A2G9RV01	Filamin-A	0.178333	1.13158	0.124881	not	Anoxic
A0A2G9S7J4	Filamin-B (Fragment)	-0.159418	0.895386	0.130571	not	Anoxic
A0A2G9QLP1	Flavin-containing monooxygenase 5 (Fragment)	-0.15755	0.896546	0.863535	not	Anoxic
A0A2G9R496	Flavodoxin-like domain-containing protein (Fragment)	-0.379995	0.768441	0.0889994	not	Anoxic
A0A2G9SKI1	Flotillin	0.0978269	1.07016	0.395383	not	Anoxic
A0A2G9QLT5	Flotillin	0.0491893	1.03468	0.609197	not	Anoxic
A0A2G9RL46	FMN hydroxy acid dehydrogenase domain-containing protein (Fragment)	1.15362	2.22471	0.314689	not	Anoxic
A0A2G9S463	Fructose-1,6-bisphosphatase 1 (Fragment)	-0.143508	0.905315	0.82107	not	Anoxic
A0A2G9S460	fructose-bisphosphatase (Fragment)	0.119545	1.08639	0.410864	not	Anoxic
A0A2G9RKQ8	Fructose-bisphosphate aldolase	-0.0920451	0.938192	0.41495	not	Anoxic
A0A2G9QHQ5	Fructose-bisphosphate aldolase	0.123221	1.08916	0.560638	not	Anoxic
A0A2G9Q8G9	Fructose-bisphosphate aldolase A (Fragment)	-0.0728702	0.950745	0.710689	not	Anoxic
A0A2G9SJQ7	Fucolectin tachylectin-4 pentraxin-1 domain-containing protein	0.0459641	1.03237	0.995241	not	Anoxic
A0A2G9SJS3	Fumarase C C-terminal domain-containing protein (Fragment)	0.435709	1.35258	0.0043827	not	Anoxic
A0A2G9P249	Fumarylacetoacetase-like C-terminal domain-containing protein	-0.358199	0.780138	0.0262691	not	Anoxic
A0A2G9S7S1	Galectin (Fragment)	-0.653728	0.635636	0.201851	not	Anoxic
A0A2G9S598	GDH/6PGL endoplasmic bifunctional protein (Fragment)	0.498215	1.41246	0.0281959	not	Anoxic
A0A2G9SET8	Gelsolin (Fragment)	-0.131994	0.912569	0.708715	not	Anoxic
A0A2G9SGG9	Gelsolin (Fragment)	0.0750019	1.05336	0.89321	not	Anoxic
A0A2G9S225	Gelsolin-like domain-containing protein	0.289987	1.22263	0.0668129	not	Anoxic
A0A2G9RBX2	Gelsolin-like domain-containing protein	0.386343	1.30708	0.301755	not	Anoxic
A0A2G9S7G7	General vesicular transport factor p115	-0.328319	0.796464	0.000182917	not	Anoxic
A0A2G9S217	Glucagon / GIP / secretin / VIP family domain-containing protein	0.283606	1.21723	0.678428	not	Anoxic
A0A2G9R5H5	Glucose-6-phosphate 1-dehydrogenase	0.0541024	1.03821	0.914396	not	Anoxic
A0A2G9SAE1	Glucose-methanol-choline oxidoreductase N-terminal domain-containing protein (Fragment)	-0.310546	0.806337	0.088222	not	Anoxic
C1C4Z0	glutamate formimidoyltransferase	-0.0390814	0.973274	0.802507	not	Anoxic
A0A2G9SAT6	glutamine--fructose-6-phosphate transaminase (isomerizing)	-0.130214	0.913696	0.201851	not	Anoxic
A0A2G9S260	Glutathione S-transferase	0.419794	1.33774	0.055508	not	Anoxic
C1C4E9	Glutathione S-transferase	-0.269895	0.82938	0.374061	not	Anoxic
A0A2G9SP12	Glutathione S-transferase	0.130852	1.09494	0.893899	not	Anoxic
C1C3U6	glutathione transferase	0.205274	1.15291	0.134954	not	Anoxic
A0A2G9R481	Glycerate kinase (Fragment)	-0.30064	0.811892	0.137477	not	Anoxic
A0A2G9SHT9	Glycine cleavage system H protein, mitochondrial (Fragment)	-0.00801466	0.99446	0.835735	not	Anoxic
A0A2G9S5P8	Glycine cleavage system P protein	0.297011	1.2286	0.205364	not	Anoxic
A0A2G9SCE3	Glycine cleavage T-protein C-terminal barrel domain-containing protein	0.26879	1.2048	0.0896839	not	Anoxic
A0A2G9RHY4	Glycine N-acyltransferase-like protein	0.105228	1.07566	0.352208	not	Anoxic
A0A2G9RJ82	Glycine--tRNA ligase (Fragment)	-0.189465	0.876931	0.374692	not	Anoxic
A0A2G9RJZ8	Glycogen debranching enzyme C-terminal domain-containing protein	-0.0512357	0.965109	0.750124	not	Anoxic
A0A2G9RJY8	Glycogen debranching enzyme glucanotransferase domain-containing protein (Fragment)	-0.398518	0.758637	0.000560549	not	Anoxic
A0A2G9QKF2	Glycogen debranching enzyme glucanotransferase domain-containing protein (Fragment)	-0.276843	0.825395	0.00727457	not	Anoxic
A0A2G9S6F2	glycogenin glucosyltransferase (Fragment)	-0.00761511	0.994736	0.911791	not	Anoxic
A0A2G9RA77	Glycoside hydrolase family 31 N-terminal domain-containing protein (Fragment)	-0.0536838	0.963473	0.930068	not	Anoxic
A0A2G9R8P2	GMP reductase	-0.177869	0.884008	0.273406	not	Anoxic
A0A2G9S154	GMPS ATP-PPase domain-containing protein (Fragment)	0.232076	1.17452	0.0341762	not	Anoxic
A0A2G9S866	GOLD domain-containing protein (Fragment)	-0.300199	0.812141	0.0432228	not	Anoxic
A0A2G9QH59	GST N-terminal domain-containing protein	0.0238985	1.0167	0.807556	not	Anoxic
C1C3P8	GTP-binding nuclear protein Ran	0.306257	1.2365	0.00092123	not	Anoxic
A0A2G9RUU9	Guanine nucleotide-binding protein G(K) subunit alpha	-0.0192644	0.986736	0.930381	not	Anoxic
A0A2G9R7Y0	H(+)-transporting two-sector ATPase	0.320617	1.24886	0.0181496	not	Anoxic
A0A2G9R9I8	Heat shock 70 kDa protein 4 (Fragment)	0.0513939	1.03627	0.576845	not	Anoxic
A0A2G9NLZ8	Heat shock cognate 71 kDa protein	-0.558794	0.678869	2.82607e-06	not	Anoxic
A0A2G9SES1	Heat shock cognate 71 kDa protein	0.0948017	1.06792	0.327572	not	Anoxic
A0A2G9SGY0	Heat shock cognate 71 kDa protein (Fragment)	-0.159142	0.895557	0.000333459	not	Anoxic
A0A2G9SJP3	Heat shock factor-binding protein 1	0.310791	1.24039	0.766451	not	Anoxic
C1C487	Heat shock protein 67B2	0.0403369	1.02835	0.756345	not	Anoxic
A0A2G9QNM9	HELP domain-containing protein (Fragment)	-0.417365	0.748791	0.0108936	not	Anoxic
A0A2G9R6J7	heme oxygenase (biliverdin-producing) (Fragment)	0.181556	1.13411	0.0542999	not	Anoxic
A0A2G9RLE5	Heme oxygenase (biliverdin-producing) (Fragment)	0.195807	1.14536	0.357035	not	Anoxic
A0A2G9S265	Heme-binding protein 2 (Fragment)	-0.0525158	0.964253	0.646393	not	Anoxic
A0A2G9S8S9	Hemoglobin subunit alpha-3	-0.0930135	0.937562	0.73616	not	Anoxic
P51465	Hemoglobin subunit alpha-B	0.182986	1.13523	0.560638	not	Anoxic
P55267	Hemoglobin subunit alpha-C	-0.195498	0.873271	0.778587	not	Anoxic
C1C4W8	Hepatitis A virus cellular receptor 1 homolog	-0.46181	0.726075	0.0739262	not	Anoxic
C1C3Z9	Hepatoma-derived growth factor	0.343072	1.26845	0.00166548	not	Anoxic
A0A2G9RJG8	Heterogeneous nuclear ribonucleoprotein K (Fragment)	0.39335	1.31344	0.000181991	not	Anoxic
C1C4J0	High mobility group protein B2	0.36994	1.2923	0.129282	not	Anoxic
A0A2G9RTF4	Histidine ammonia-lyase (Fragment)	0.0871904	1.0623	0.659872	not	Anoxic
A0A2G9P8B7	Histone H2A/H2B/H3 domain-containing protein (Fragment)	1.85419	3.61549	0.619127	not	Anoxic
W0THW2	Histone H3 (Fragment)	3.13371	8.77686	0.348605	not	Anoxic
C1C500	Histone H4	0.817648	1.76253	0.676559	not	Anoxic
A0A2G9RUA1	Histone-glutamine methyltransferase	0.433759	1.35075	0.0177488	not	Anoxic
A0A2G9RIW4	Hydroxyacylglutathione hydrolase, mitochondrial	-0.149432	0.901605	0.667454	not	Anoxic
A0A2G9RT11	IBB domain-containing protein (Fragment)	0.388145	1.30871	4.47694e-05	not	Anoxic
A0A2G9S8X2	IF rod domain-containing protein	0.173617	1.12788	0.326314	not	Anoxic
A0A2G9RJQ5	IF rod domain-containing protein	-0.00538383	0.996275	0.73014	not	Anoxic
A0A2G9SKP5	IF rod domain-containing protein	0.0837831	1.05979	0.787995	not	Anoxic
A0A2G9Q4F9	IF rod domain-containing protein (Fragment)	0.189298	1.14021	0.312503	not	Anoxic
A0A2G9RMS8	IF rod domain-containing protein (Fragment)	0.87323	1.83176	0.576656	not	Anoxic
A0A2G9SKZ3	IF rod domain-containing protein (Fragment)	-0.0837805	0.943582	0.74635	not	Anoxic
A0A2G9S222	Ig-like domain-containing protein	-0.269422	0.829652	0.0527086	not	Anoxic
A0A2G9RIX0	Ig-like domain-containing protein (Fragment)	1.30531	2.47136	0.103542	not	Anoxic
A0A2G9RU15	Ig-like domain-containing protein (Fragment)	0.0779604	1.05552	0.57422	not	Anoxic
A0A2G9P9F9	Importin N-terminal domain-containing protein	0.161294	1.11829	0.185493	not	Anoxic
A0A2G9SFJ2	Importin N-terminal domain-containing protein (Fragment)	0.348771	1.27347	5.40504e-05	not	Anoxic
A0A2G9SEC2	Indolethylamine N-methyltransferase	-0.19517	0.87347	0.255802	not	Anoxic
Q9I9P5	Inner-ear cytokeratin	0.109959	1.0792	0.878172	not	Anoxic
A0A2G9P3V0	Inositol monophosphatase 1 (Fragment)	-0.0560961	0.961863	0.878699	not	Anoxic
A0A2G9QJF6	inositol-1,4-bisphosphate 1-phosphatase	0.190381	1.14107	0.0548788	not	Anoxic
A0A2G9RJ51	Integrin beta	-0.157993	0.896271	0.436259	not	Anoxic
A0A2G9RX41	Interleukin enhancer-binding factor 3-A (Fragment)	0.133181	1.09671	0.0944995	not	Anoxic
A0A2G9RHV7	Isochorismatase-like domain-containing protein (Fragment)	0.0134414	1.00936	0.863535	not	Anoxic
A0A2G9S9R1	Isocitrate dehydrogenase [NADP]	-0.27373	0.827178	0.0653507	not	Anoxic
A0A2G9S5N4	Isovaleryl-CoA dehydrogenase, mitochondrial (Fragment)	0.0167564	1.01168	0.834777	not	Anoxic
A0A2G9SA88	K Homology domain-containing protein	0.233425	1.17562	0.00961279	not	Anoxic
A0A2G9RAW6	K Homology domain-containing protein	-0.207693	0.865921	0.0758121	not	Anoxic
A0A2G9S4A7	K Homology domain-containing protein (Fragment)	0.0295344	1.02068	0.605462	not	Anoxic
A0A2G9QKX7	K Homology domain-containing protein (Fragment)	-0.0330619	0.977344	0.756476	not	Anoxic
A0A2G9SHW2	K Homology domain-containing protein (Fragment)	-0.00987049	0.993182	0.927516	not	Anoxic
A0A2G9S8D6	Keratin, type I cytoskeletal 19	0.60503	1.52101	0.131918	not	Anoxic
Q90ZF7	Keratin, type II cytoskeletal 8	-0.299608	0.812473	0.0667384	not	Anoxic
A0A2G9QKX0	Kinesin-like protein	0.186835	1.13826	0.0659475	not	Anoxic
A0A2G9RZ09	Large ribosomal subunit protein eL13	-0.00430331	0.997022	0.880646	not	Anoxic
A0A2G9RYC4	Large ribosomal subunit protein eL14	-0.27662	0.825523	0.00489832	not	Anoxic
A0A2G9NL28	Large ribosomal subunit protein eL19 domain-containing protein (Fragment)	0.0156121	1.01088	0.9586	not	Anoxic
C1C4G1	Large ribosomal subunit protein eL24	0.084308	1.06018	0.466735	not	Anoxic
A0A2G9P1A4	Large ribosomal subunit protein eL31	-0.461989	0.725985	0.000474671	not	Anoxic
A0A2G9RDD2	Large ribosomal subunit protein P1	0.543834	1.45784	0.000532952	not	Anoxic
C1C4S7	Large ribosomal subunit protein P2	-0.127192	0.915612	0.198199	not	Anoxic
A0A2G9RJP3	Large ribosomal subunit protein uL10	0.390703	1.31103	0.000965525	not	Anoxic
A0A2G9QFL6	Large ribosomal subunit protein uL10 (Fragment)	0.0316643	1.02219	0.808726	not	Anoxic
A0A2G9QES0	Large ribosomal subunit protein uL22 (Fragment)	0.475827	1.39072	0.000906745	not	Anoxic
C1C4J3	Large ribosomal subunit protein uL30	0.162603	1.11931	0.0758121	not	Anoxic
A0A2G9QMY3	Large ribosomal subunit protein uL4 C-terminal domain-containing protein (Fragment)	-0.253649	0.838772	0.0122096	not	Anoxic
A0A2G9RSK7	Large ribosomal subunit protein uL6 (Fragment)	-0.0292762	0.979912	0.803693	not	Anoxic
A0A2G9QLF2	L-fucokinase domain-containing protein (Fragment)	0.265223	1.20182	0.291458	not	Anoxic
A0A2G9RRV8	L-fucose kinase	-0.338081	0.791093	0.088222	not	Anoxic
A0A2G9RDW1	long-chain-fatty-acid--CoA ligase (Fragment)	0.440835	1.35739	0.19768	not	Anoxic
A0A2G9RE11	Longin domain-containing protein	-0.203275	0.868576	0.35852	not	Anoxic
C1C4H0	Low molecular weight phosphotyrosine protein phosphatase	0.355615	1.27953	0.0804558	not	Anoxic
A0A2G9RXL0	L-serine ammonia-lyase	-0.305228	0.809314	0.281781	not	Anoxic
A0A2G9SC10	Lumican	-0.159994	0.895029	0.726181	not	Anoxic
A0A2G9RIC0	MACPF domain-containing protein (Fragment)	0.0970262	1.06957	0.646393	not	Anoxic
C1C3U4	Macrophage migration inhibitory factor	-0.390228	0.763009	0.101888	not	Anoxic
C1C3X4	Malate dehydrogenase	0.194573	1.14439	0.0745639	not	Anoxic
A0A2G9PJK3	Malate dehydrogenase, mitochondrial (Fragment)	-0.092956	0.9376	0.409235	not	Anoxic
A0A2G9RFJ5	Medium-chain acyl-CoA ligase ACSF2, mitochondrial	-0.192732	0.874947	0.314689	not	Anoxic
A0A2G9RJ53	methylmalonate-semialdehyde dehydrogenase (CoA acylating) (Fragment)	-0.579109	0.669377	0.00369658	not	Anoxic
A0A2G9RWD1	MHD domain-containing protein (Fragment)	0.223474	1.16754	0.0308272	not	Anoxic
A0A2G9RBK6	MI domain-containing protein	0.275082	1.21006	0.0378093	not	Anoxic
A0A2G9RCC5	MI domain-containing protein	-0.0133819	0.990767	0.402226	not	Anoxic
A0A2G9R8R8	MIF4G domain-containing protein (Fragment)	0.1365	1.09923	0.470733	not	Anoxic
C1C434	Mitochondrial carrier homolog 2	-0.463921	0.725013	0.00776613	not	Anoxic
A0A2G9RC19	Mitochondrial glutamate carrier 1	0.226752	1.1702	0.916021	not	Anoxic
C1C404	Mitochondrial pyruvate carrier	0.0258681	1.01809	0.862542	not	Anoxic
Q8QGD4	Monomeric alpha-macroglobulin	0.0594254	1.04205	0.392606	not	Anoxic
A0A2G9QKX5	MOSC domain-containing protein	-0.244937	0.843853	0.180589	not	Anoxic
Q91301	Myosin II nonmuscle (Fragment)	0.326829	1.25425	0.127748	not	Anoxic
Q91300	Myosin II nonmuscle (Fragment)	-0.109437	0.92695	0.574846	not	Anoxic
C1C4X4	Myosin light polypeptide 6	-0.159216	0.895512	0.143525	not	Anoxic
A0A2G9RZH2	Myosin motor domain-containing protein	0.113033	1.0815	0.249875	not	Anoxic
A0A2G9RZP4	Myosin motor domain-containing protein	-0.0520756	0.964548	0.752822	not	Anoxic
C1C435	Myosin regulatory light chain 2, smooth muscle major isoform	0.561063	1.47536	0.000278433	not	Anoxic
A0A2G9RTQ1	Myosin tail domain-containing protein	-0.260782	0.834635	0.0391859	not	Anoxic
A0A2G9RFN1	Myosin tail domain-containing protein	-0.186528	0.878718	0.0678074	not	Anoxic
A0A2G9SB62	Myosin tail domain-containing protein (Fragment)	-0.305299	0.809275	0.0164455	not	Anoxic
A0A2G9REV9	Myosin tail domain-containing protein (Fragment)	-0.117349	0.92188	0.750661	not	Anoxic
A0A2G9RZE8	Myosin-11 (Fragment)	0.314156	1.24328	0.226255	not	Anoxic
A0A2G9P8U3	N-acetyltransferase domain-containing protein	-0.00878685	0.993928	0.878602	not	Anoxic
A0A2G9R4K7	NACHT domain-containing protein (Fragment)	-0.256866	0.836904	0.62329	not	Anoxic
A0A2G9RRQ2	NACHT domain-containing protein (Fragment)	-0.0893527	0.939944	0.862373	not	Anoxic
A0A2G9S9I8	NAD(P)-binding domain-containing protein	-0.330283	0.79538	0.136757	not	Anoxic
A0A2G9QGN7	NAD-dependent epimerase/dehydratase domain-containing protein (Fragment)	-0.403861	0.755833	0.0664046	not	Anoxic
A0A2G9RC18	NAD-dependent protein deacylase sirtuin-5, mitochondrial	-0.485567	0.714216	0.000557266	not	Anoxic
C1C4K7	NADH dehydrogenase [ubiquinone] 1 alpha subcomplex subunit 5	0.377875	1.29943	0.151714	not	Anoxic
A0A2G9RP57	NADH dehydrogenase [ubiquinone] flavoprotein 1, mitochondrial	-0.364128	0.776938	0.0168399	not	Anoxic
A0A2G9S084	NADP-dependent oxidoreductase domain-containing protein	-0.446352	0.733896	0.00297982	not	Anoxic
A0A2G9R674	NADP-dependent oxidoreductase domain-containing protein	-0.208194	0.86562	0.150198	not	Anoxic
A0A2G9RT08	NADP-dependent oxidoreductase domain-containing protein	0.265274	1.20186	0.489695	not	Anoxic
A0A2G9S5L3	NADP-dependent oxidoreductase domain-containing protein (Fragment)	-0.543656	0.68603	0.012904	not	Anoxic
A0A2G9S245	NADP-dependent oxidoreductase domain-containing protein (Fragment)	0.236179	1.17787	0.0870777	not	Anoxic
C1C4C1	NHP2-like protein 1	0.428809	1.34612	0.0105175	not	Anoxic
A0A2G9QKW9	NIPSNAP domain-containing protein (Fragment)	0.19122	1.14173	0.272101	not	Anoxic
C1C4Z8	NipSnap homolog 3A	-0.12488	0.917081	0.371805	not	Anoxic
C1C3P3	NmrA-like family domain-containing protein 1	0.309604	1.23937	0.330448	not	Anoxic
A0A2G9SHQ3	NTR domain-containing protein	0.341319	1.26691	0.0881769	not	Anoxic
A0A2G9S604	Nuclear pore complex protein Nup160	0.381781	1.30295	0.0688062	not	Anoxic
A0A2G9S0I7	Nuclear pore complex protein Nup93	0.178513	1.13172	0.153361	not	Anoxic
A0A2G9R792	Nucleolar protein 56 (Fragment)	0.490817	1.40524	0.00585886	not	Anoxic
A0A2G9NWC5	Nucleolar protein 58/56 N-terminal domain-containing protein	0.431859	1.34897	0.0148821	not	Anoxic
A0A2G9RPX1	Nucleosome assembly protein 1-like 1	0.0758235	1.05396	0.37519	not	Anoxic
A0A2G9S391	Nudix hydrolase domain-containing protein	-0.0417734	0.97146	0.917169	not	Anoxic
A0A2G9RFV5	omega-amidase	0.145987	1.10649	0.504913	not	Anoxic
P31326	Ornithine carbamoyltransferase, mitochondrial	0.0529962	1.03742	0.64394	not	Anoxic
A0A2G9RQP5	Oxidoreductase FAD/NAD(P)-binding domain-containing protein	-0.491102	0.711481	0.0178489	not	Anoxic
A0A2G9S2W3	Palmitoyl-protein thioesterase ABHD10, mitochondrial	-0.30996	0.806664	0.0542978	not	Anoxic
A0A2G9S5Q7	Paraoxonase (Fragment)	0.579378	1.49421	0.551296	not	Anoxic
A0A2G9R8J0	PCI domain-containing protein (Fragment)	0.237854	1.17924	0.0206185	not	Anoxic
A0A2G9Q8V0	PCI domain-containing protein (Fragment)	0.268953	1.20493	0.047204	not	Anoxic
A0A2G9SIW9	PCI domain-containing protein (Fragment)	0.154765	1.11324	0.116719	not	Anoxic
A0A2G9QIX6	PCI domain-containing protein (Fragment)	0.170306	1.1253	0.22572	not	Anoxic
A0A2G9S1U3	PDZ GRASP-type domain-containing protein (Fragment)	-0.243694	0.84458	0.0664046	not	Anoxic
A0A2G9SEP9	Peptidase A1 domain-containing protein	0.0528725	1.03733	0.845612	not	Anoxic
A0A2G9QGL3	Peptidase C1A papain C-terminal domain-containing protein	-0.178727	0.883482	0.391624	not	Anoxic
A0A2G9R5F0	Peptidase C1A papain C-terminal domain-containing protein (Fragment)	-0.116261	0.922576	0.326314	not	Anoxic
A0A2G9QE96	Peptidase C1A papain C-terminal domain-containing protein (Fragment)	0.0628042	1.04449	0.450386	not	Anoxic
A0A2G9RL56	Peptidase M24 C-terminal domain-containing protein	-0.519688	0.697522	0.000532952	not	Anoxic
A0A2G9SAR2	Peptidase M24 domain-containing protein	0.320128	1.24844	0.0204443	not	Anoxic
A0A2G9RDL4	Peptidase S53 activation domain-containing protein (Fragment)	0.385803	1.30659	0.0664046	not	Anoxic
A0A2G9R8Z6	peptide-methionine (S)-S-oxide reductase	-0.239115	0.847265	0.190749	not	Anoxic
A0A2G9RX38	Peptidyl-prolyl cis-trans isomerase (Fragment)	-0.105327	0.929594	0.587539	not	Anoxic
A0A2G9RSP0	Perilipin	0.452559	1.36847	0.0162668	not	Anoxic
A0A2G9S9J1	Peripheral plasma membrane protein CASK (Fragment)	0.282898	1.21664	0.0543007	not	Anoxic
A0A2G9NAV1	Peripherin	-0.240487	0.84646	0.5506	not	Anoxic
A0A2G9S247	PH domain-containing protein	0.207657	1.15481	0.129124	not	Anoxic
A0A2G9S0V0	PH domain-containing protein	-0.0230514	0.984149	0.877495	not	Anoxic
A0A2G9S637	Phosphatidylethanolamine-binding protein 1	-0.0494648	0.966295	0.830458	not	Anoxic
A0A2G9RB18	phosphoenolpyruvate carboxykinase (GTP)	-0.1307	0.913388	0.314689	not	Anoxic
A0A2G9RME1	Phosphoenolpyruvate carboxykinase, cytosolic [GTP]	0.102204	1.07341	0.89321	not	Anoxic
A0A2G9S2W2	phosphoethanolamine N-methyltransferase	-0.382644	0.767031	0.0833145	not	Anoxic
A0A2G9S099	Phosphofructokinase domain-containing protein	0.356378	1.28021	0.161408	not	Anoxic
A0A2G9S510	phosphogluconate dehydrogenase (NADP(+)-dependent, decarboxylating) (Fragment)	0.200346	1.14897	0.151757	not	Anoxic
A0A2G9SHH5	Phosphoglycerate kinase (Fragment)	0.285644	1.21895	0.000532952	not	Anoxic
A0A2G9Q8N6	phosphoglycerate mutase (2,3-diphosphoglycerate-dependent) (Fragment)	0.572018	1.4866	0.00313205	not	Anoxic
A0A2G9QEZ3	phospholipid-hydroperoxide glutathione peroxidase	-0.478417	0.717765	0.00091607	not	Anoxic
A0A2G9RZV5	Phosphomannose isomerase type I catalytic domain-containing protein	0.131908	1.09574	0.255802	not	Anoxic
A0A2G9Q9D7	Phosphomannose isomerase type I C-terminal domain-containing protein	0.624117	1.54127	0.225898	not	Anoxic
A0A2G9PNM4	Phosphotransferase	-0.208014	0.865728	0.016507	not	Anoxic
C1C4W0	Platelet-activating factor acetylhydrolase IB subunit alpha1	-0.157353	0.896669	0.371352	not	Anoxic
A0A2G9S9U7	Plectin	-0.0423893	0.971045	0.830458	not	Anoxic
A0A2G9S7K6	Plectin/eS10 N-terminal domain-containing protein	0.334906	1.2613	0.0356218	not	Anoxic
A0A2G9RYY0	Polyadenylate-binding protein	0.124339	1.09001	0.0241282	not	Anoxic
A0A2G9RZ66	porphobilinogen synthase	-0.39099	0.762606	0.00469924	not	Anoxic
A0A2G9SKG6	Prefoldin subunit 3	-0.0701962	0.952508	0.673401	not	Anoxic
C1C3T7	Prefoldin subunit 5	0.307034	1.23716	0.028634	not	Anoxic
C1C4C8	Prefoldin subunit 6	0.169735	1.12485	0.288567	not	Anoxic
A0A2G9R6T2	Pre-mRNA-processing-splicing factor 8 U5-snRNA-binding domain-containing protein	0.242898	1.18337	0.0696813	not	Anoxic
A0A2G9P899	Prenylcysteine oxidase 1 (Fragment)	-0.112096	0.925243	0.280302	not	Anoxic
A0A2G9S9H2	Probable aminopeptidase NPEPL1 N-terminal domain-containing protein	0.129755	1.09411	0.247191	not	Anoxic
A0A2G9RGY8	Probable ATP-dependent RNA helicase DDX5	-0.502403	0.70593	0.00199525	not	Anoxic
C1C4Q2	Probable phosphatase phospho2	0.478068	1.39288	0.00884622	not	Anoxic
A0A2G9RV62	Propionyl-CoA carboxylase beta chain, mitochondrial	-0.108379	0.92763	0.415042	not	Anoxic
C1C416	Prostamide/prostaglandin F synthase	0.0687799	1.04883	0.974199	not	Anoxic
A0A2G9SM03	Proteasome activator complex subunit 1	0.0754935	1.05372	0.533295	not	Anoxic
C1C4B5	Proteasome activator complex subunit 2	0.52571	1.43964	0.000474671	not	Anoxic
A0A2G9SDF2	proteasome endopeptidase complex	-0.0720368	0.951294	0.943908	not	Anoxic
C1C4Q1	Proteasome subunit alpha type	-0.224301	0.85601	0.0183607	not	Anoxic
C1C4L6	Proteasome subunit alpha type	0.0785502	1.05596	0.560638	not	Anoxic
C1C3R4	Proteasome subunit alpha type	-0.0145122	0.989991	0.951726	not	Anoxic
A0A2G9Q975	Proteasome subunit alpha type-4 (Fragment)	0.446339	1.36258	0.00157706	not	Anoxic
C1C4F8	Proteasome subunit beta	0.561748	1.47606	1.8521e-07	not	Anoxic
C1C3T2	Proteasome subunit beta	-0.4248	0.744942	0.000721979	not	Anoxic
C1C528	Proteasome subunit beta	-0.295426	0.814831	0.00418206	not	Anoxic
A0A2G9SDL2	Proteasome subunit beta (Fragment)	0.287145	1.22022	0.0889994	not	Anoxic
A0A2G9RQN5	Proteasome-associated protein ECM29 homolog	0.535145	1.44909	0.00474237	not	Anoxic
A0A2G9RTR7	Protein arginine methyltransferase 1 (Fragment)	0.0238816	1.01669	0.712618	not	Anoxic
A0A2G9RLD6	Protein disulfide-isomerase A3 (Fragment)	-0.0771257	0.947944	0.402226	not	Anoxic
A0A2G9RGX9	Protein kinase C and casein kinase substrate in neurons protein 2	-0.368787	0.774433	0.00692565	not	Anoxic
A0A2G9R5D7	Protein kinase domain-containing protein	0.565863	1.48027	0.0007964	not	Anoxic
A0A2G9SC63	Protein kinase domain-containing protein (Fragment)	0.405386	1.32444	0.00328201	not	Anoxic
A0A2G9R3K4	Protein lin-7 homolog C (Fragment)	0.139108	1.10122	0.314689	not	Anoxic
A0A2G9QBT6	Protein S100-A10 (Fragment)	-0.0216028	0.985138	0.834777	not	Anoxic
A0A2G9S7W6	Protein SEC13 homolog (Fragment)	-0.0532633	0.963754	0.605462	not	Anoxic
A0A2G9RWT0	Protein SET (Fragment)	0.123502	1.08938	0.150674	not	Anoxic
C1C4W7	Protein-L-isoaspartate(D-aspartate) O-methyltransferase	-0.304695	0.809613	0.013468	not	Anoxic
A0A2G9RSI6	protein-synthesizing GTPase	0.188016	1.1392	0.423979	not	Anoxic
A0A2G9S8F3	Pterin-4-alpha-carbinolamine dehydratase (Fragment)	-0.415995	0.749502	0.480008	not	Anoxic
A0A2G9Q7Y3	P-type Ca(2+) transporter (Fragment)	-0.144766	0.904526	0.566735	not	Anoxic
A0A2G9RR63	PurE domain-containing protein	0.059975	1.04245	0.706239	not	Anoxic
A0A2G9SK05	Putative oxidoreductase C24B10.20	0.148152	1.10815	0.57422	not	Anoxic
A0A2G9RH15	PX domain-containing protein (Fragment)	-0.18275	0.881022	0.028634	not	Anoxic
A0A2G9RSV5	PX domain-containing protein (Fragment)	0.0599134	1.0424	0.834777	not	Anoxic
A0A2G9SJU8	PX domain-containing protein (Fragment)	-0.0155205	0.9893	0.990791	not	Anoxic
A0A2G9QA21	Pyruvate dehydrogenase E1 component subunit beta (Fragment)	0.0324737	1.02276	0.673661	not	Anoxic
A0A2G9SAB3	Pyruvate kinase	0.292401	1.22468	1.75597e-05	not	Anoxic
A0A2G9RFA9	Pyruvate kinase	-0.329273	0.795938	0.0222075	not	Anoxic
A0A2G9R5K2	Queuosine 5'-phosphate N-glycosylase/hydrolase	0.447992	1.36414	0.00980323	not	Anoxic
A0A2G9S3F2	Rab GDP dissociation inhibitor (Fragment)	-0.26395	0.832804	0.00226284	not	Anoxic
A0A2G9PUH3	Rab GDP dissociation inhibitor (Fragment)	0.170219	1.12523	0.0186905	not	Anoxic
A0A2G9RXE1	RanBD1 domain-containing protein	0.393293	1.31339	0.0108936	not	Anoxic
A0A2G9S1L6	Ras-GAP domain-containing protein (Fragment)	0.461686	1.37715	2.47379e-06	not	Anoxic
A0A2G9RD83	Ras-GAP domain-containing protein (Fragment)	-0.13182	0.91268	0.554956	not	Anoxic
A0A2G9QFD1	Ras-related protein Rab-11A (Fragment)	-0.517988	0.698345	0.000370077	not	Anoxic
A0A2G9RHQ3	Ras-related protein Rab-14	-0.146208	0.903622	0.657101	not	Anoxic
A0A2G9RAB7	Ras-related protein Rab-1A (Fragment)	0.139392	1.10144	0.134157	not	Anoxic
A0A2G9RCT8	Ras-related protein Rab-5B (Fragment)	-0.279928	0.823632	0.0743729	not	Anoxic
A0A2G9RWB5	Regucalcin	-0.114858	0.923473	0.395745	not	Anoxic
A0A2G9S335	Retinol dehydrogenase 16	-0.2424	0.845338	0.726137	not	Anoxic
A0A2G9S4F9	Rho crystallin	0.329365	1.25646	0.0231255	not	Anoxic
A0A2G9QL74	Ribose-phosphate pyrophosphokinase 1	0.227631	1.17091	0.0815653	not	Anoxic
A0A2G9RPH1	Ribose-phosphate pyrophosphokinase N-terminal domain-containing protein (Fragment)	0.530158	1.44409	0.00098125	not	Anoxic
A0A2G9SHF6	Ribosomal protein	-0.132823	0.912045	0.541192	not	Anoxic
A0A2G9QDT8	Ribosomal protein L19	0.0619596	1.04388	0.554956	not	Anoxic
A0A2G9QAU3	Ribosomal protein L5 eukaryotic C-terminal domain-containing protein (Fragment)	-0.0470948	0.967883	0.918753	not	Anoxic
A0A2G9S5J4	RING-type E3 ubiquitin transferase	0.360739	1.28408	0.0007964	not	Anoxic
A0A2G9Q4V0	RING-type E3 ubiquitin transferase (Fragment)	-0.315133	0.803777	0.275308	not	Anoxic
A0A2G9PMW3	RNA helicase	0.261651	1.19885	0.00297982	not	Anoxic
A0A2G9Q730	RNA helicase	-0.0917252	0.9384	0.464071	not	Anoxic
A0A2G9SLC0	RNA helicase (Fragment)	0.263137	1.20009	0.00418206	not	Anoxic
A0A2G9R479	RNA helicase (Fragment)	0.150163	1.1097	0.123418	not	Anoxic
C1C3R2	RNA transcription, translation and transport factor protein	-0.0582968	0.960397	0.466173	not	Anoxic
C1C3T3	RNA-binding protein 4B	0.374945	1.29679	0.00269331	not	Anoxic
A0A2G9RI97	RNA-binding protein EWS (Fragment)	0.0717652	1.051	0.650114	not	Anoxic
A0A2G9RQ18	RRM domain-containing protein	0.516612	1.43059	0.000182917	not	Anoxic
A0A2G9R9Q5	RRM domain-containing protein	0.407361	1.32626	0.00509549	not	Anoxic
A0A2G9RY88	RRM domain-containing protein	-0.552868	0.681664	0.00703796	not	Anoxic
A0A2G9SKZ1	RRM domain-containing protein	-0.220696	0.858151	0.0165432	not	Anoxic
A0A2G9QLB4	RRM domain-containing protein	-0.179783	0.882836	0.067812	not	Anoxic
A0A2G9RLV0	RRM domain-containing protein	0.188173	1.13932	0.127096	not	Anoxic
A0A2G9QNA3	RRM domain-containing protein	-0.211194	0.863822	0.148715	not	Anoxic
A0A2G9SKL5	RRM domain-containing protein	-0.262979	0.833365	0.177138	not	Anoxic
A0A2G9SKM7	RRM domain-containing protein	0.148791	1.10864	0.214414	not	Anoxic
A0A2G9QK41	RRM domain-containing protein	0.0839804	1.05994	0.314689	not	Anoxic
A0A2G9RM57	RRM domain-containing protein	-0.127612	0.915346	0.407614	not	Anoxic
A0A2G9RBG5	RRM domain-containing protein	0.0820986	1.05856	0.436259	not	Anoxic
A0A2G9S3H4	RRM domain-containing protein	-0.239921	0.846792	0.526787	not	Anoxic
A0A2G9S7I8	RRM domain-containing protein	0.102894	1.07393	0.641581	not	Anoxic
A0A2G9R559	RRM domain-containing protein	0.0586302	1.04148	0.89321	not	Anoxic
A0A2G9Q885	RRM domain-containing protein (Fragment)	0.396646	1.31644	0.0152089	not	Anoxic
A0A2G9R3G1	RRM domain-containing protein (Fragment)	0.24204	1.18266	0.0305014	not	Anoxic
A0A2G9RHX4	RRM domain-containing protein (Fragment)	0.147784	1.10787	0.0889994	not	Anoxic
A0A2G9QLU7	RRM domain-containing protein (Fragment)	-0.0623104	0.957729	0.57422	not	Anoxic
A0A2G9P406	RRM domain-containing protein (Fragment)	0.0179625	1.01253	0.877495	not	Anoxic
A0A2G9SHI0	RS4 protein (Fragment)	-0.0845318	0.943091	0.681067	not	Anoxic
A0A2G9QKB5	S100/CaBP-9k-type calcium binding subdomain domain-containing protein	0.0359532	1.02523	0.857961	not	Anoxic
A0A2G9RVH8	SAB domain-containing protein (Fragment)	-0.169769	0.888985	0.462268	not	Anoxic
A0A2G9QDS1	S-adenosyl-L-homocysteine hydrolase NAD binding domain-containing protein (Fragment)	0.0894248	1.06395	0.631332	not	Anoxic
A0A2G9S681	S-adenosylmethionine synthase	-0.195459	0.873295	0.269051	not	Anoxic
P31226	Saxiphilin	-0.0258906	0.982214	0.812039	not	Anoxic
A0A2G9S059	Sema domain-containing protein (Fragment)	0.130883	1.09496	0.751804	not	Anoxic
A0A2G9S4C4	Septin-type G domain-containing protein	0.229657	1.17256	0.0508325	not	Anoxic
A0A2G9RZV3	Septin-type G domain-containing protein	0.0391979	1.02754	0.752822	not	Anoxic
A0A2G9RDS3	Serine hydroxymethyltransferase, cytosolic	-0.167174	0.890586	0.214414	not	Anoxic
A0A2G9RGF7	Serine/threonine specific protein phosphatases domain-containing protein	0.127093	1.09209	0.159861	not	Anoxic
A0A2G9S2M1	Serine/threonine-protein phosphatase	-0.0944852	0.936606	0.733891	not	Anoxic
A0A2G9RBH6	serine--tRNA ligase (Fragment)	0.265728	1.20224	0.0565523	not	Anoxic
A0A2G9RHZ5	Serpin B6 (Fragment)	0.130358	1.09456	0.409018	not	Anoxic
A0A2G9SBX0	Serpin domain-containing protein	0.355257	1.27921	0.0422738	not	Anoxic
A0A2G9QLG9	SH3 domain-binding glutamic acid-rich-like protein 3	-0.125491	0.916692	0.462268	not	Anoxic
A0A2G9S9U4	SH3 domain-containing protein	0.513726	1.42773	0.000227837	not	Anoxic
A0A2G9SB35	SH3 domain-containing protein	-0.140807	0.907012	0.0431598	not	Anoxic
A0A2G9S595	SH3 domain-containing protein	0.137133	1.09972	0.261914	not	Anoxic
A0A2G9SFH8	SH3 domain-containing protein (Fragment)	-0.401258	0.757198	0.00906114	not	Anoxic
A0A2G9RXD9	Short/branched chain specific acyl-CoA dehydrogenase, mitochondrial (Fragment)	-0.123061	0.918237	0.975778	not	Anoxic
C1C4G0	Short-chain specific acyl-CoA dehydrogenase, mitochondrial	-0.0681308	0.953873	0.84982	not	Anoxic
A0A2G9QJC0	Sm domain-containing protein (Fragment)	0.285484	1.21882	0.128971	not	Anoxic
A0A2G9SBE0	Small monomeric GTPase	0.138703	1.10091	0.197227	not	Anoxic
A0A2G9Q8A7	small monomeric GTPase (Fragment)	0.144374	1.10525	0.182971	not	Anoxic
A0A2G9RAN7	Small ribosomal subunit protein eS28	-0.571191	0.673061	9.99493e-05	not	Anoxic
A0A2G9RLQ1	Small ribosomal subunit protein eS6 (Fragment)	-0.0818425	0.94485	0.855344	not	Anoxic
A0A2G9RFK6	Small ribosomal subunit protein RACK1	-0.00322393	0.997768	0.916021	not	Anoxic
A0A2G9RQU9	Small ribosomal subunit protein uS13	0.571097	1.48565	7.889e-06	not	Anoxic
A0A2G9QLZ0	Small ribosomal subunit protein uS17	0.138184	1.10052	0.402844	not	Anoxic
A0A2G9R6N4	Small ribosomal subunit protein uS4	-0.226177	0.854897	0.183672	not	Anoxic
A0A2G9R921	Small ribosomal subunit protein uS5	0.0721742	1.0513	0.424687	not	Anoxic
A0A2G9RQM4	Small ribosomal subunit protein uS7 (Fragment)	-0.193681	0.874372	0.167011	not	Anoxic
A0A2G9R7W0	Small ribosomal subunit protein uS8	0.518259	1.43223	0.00900333	not	Anoxic
A0A2G9S632	S-methyl-5-thioribose-1-phosphate isomerase	0.384176	1.30511	0.0221396	not	Anoxic
A0A862QSR2	Sodium/potassium-transporting ATPase subunit alpha	-0.164119	0.892473	0.258258	not	Anoxic
A0A2G9RRG4	Sorting nexin/Vps5-like C-terminal domain-containing protein (Fragment)	0.420534	1.33842	0.000539725	not	Anoxic
A0A2G9S3R5	Sorting nexin/Vps5-like C-terminal domain-containing protein (Fragment)	0.0786333	1.05602	0.514662	not	Anoxic
A0A2G9S7T9	Spectrin beta chain (Fragment)	0.0634802	1.04498	0.832828	not	Anoxic
A0A2G9SF36	Splicing factor 3B subunit 3	0.15914	1.11662	0.0797606	not	Anoxic
A0A2G9PRM7	Stress-induced-phosphoprotein 1 (Fragment)	-0.0441068	0.96989	0.639506	not	Anoxic
A0A2G9S3T4	Succinate dehydrogenase assembly factor 2, mitochondrial	-0.48349	0.715245	0.0416298	not	Anoxic
C1C4W2	Succinate--CoA ligase [ADP/GDP-forming] subunit alpha, mitochondrial	-0.111703	0.925495	0.511232	not	Anoxic
C1C3L3	Sulfotransferase	0.280515	1.21463	0.055508	not	Anoxic
A0A2G9QBM6	Sulfotransferase	0.287033	1.22013	0.129124	not	Anoxic
A0A2G9R4N0	Sulfotransferase	-0.125412	0.916742	0.57422	not	Anoxic
A0A2G9RBX1	Sulfotransferase	0.00270365	1.00188	0.865406	not	Anoxic
A0A2G9S1H5	Sulfotransferase	-0.200393	0.870313	0.951726	not	Anoxic
A0A2G9QCI9	Sulfurtransferase	0.207353	1.15457	0.0696813	not	Anoxic
A0A2G9SE49	Superoxide dismutase (Fragment)	0.177597	1.131	0.324258	not	Anoxic
C1C4J6	Superoxide dismutase [Cu-Zn]	-0.470782	0.721573	0.314689	not	Anoxic
A0A2G9SL87	Tankyrase 1-binding protein C-terminal domain-containing protein (Fragment)	0.460643	1.37615	0.000556086	not	Anoxic
A0A2G9RUM9	T-complex protein 1 subunit alpha	-0.120727	0.919724	0.208001	not	Anoxic
A0A2G9QDM2	T-complex protein 1 subunit alpha (Fragment)	0.201735	1.15008	0.0747172	not	Anoxic
A0A2G9RVK9	T-complex protein 1 subunit beta (Fragment)	0.520878	1.43483	2.20534e-06	not	Anoxic
A0A2G9R9R1	T-complex protein 1 subunit delta (Fragment)	0.120895	1.08741	0.158191	not	Anoxic
A0A2G9R3R1	T-complex protein 1 subunit eta (Fragment)	-0.158594	0.895898	0.0450905	not	Anoxic
A0A2G9QJU6	T-complex protein 1 subunit gamma (Fragment)	-0.0347899	0.976174	0.718598	not	Anoxic
A0A2G9S6Y2	T-complex protein 1 subunit zeta (Fragment)	0.454534	1.37034	3.47934e-05	not	Anoxic
A0A2G9QLZ1	TCTP domain-containing protein (Fragment)	-0.291836	0.816862	0.07954	not	Anoxic
A0A2G9NBQ2	Thimet oligopeptidase	0.354116	1.2782	0.0236814	not	Anoxic
A0A2G9SHU8	Thioesterase domain-containing protein (Fragment)	0.252062	1.19091	0.0812645	not	Anoxic
A0A2G9RMV2	Thiolase N-terminal domain-containing protein	0.214445	1.16026	0.15855	not	Anoxic
A0A2G9QEJ0	Thioredoxin domain-containing protein (Fragment)	0.171255	1.12604	0.24401	not	Anoxic
A0A2G9R4D8	Thioredoxin-dependent peroxide reductase, mitochondrial (Fragment)	-0.16488	0.892003	0.138375	not	Anoxic
A0A2G9RZ38	Thyroglobulin type-1 domain-containing protein (Fragment)	-0.441485	0.736376	0.23246	not	Anoxic
A0A2G9S7X9	Tight junction protein ZO-1	0.401888	1.32124	0.000244384	not	Anoxic
A0A2G9P402	TLN2 protein (Fragment)	-0.122183	0.918796	0.847974	not	Anoxic
A0A2G9QLY7	TOG domain-containing protein (Fragment)	-0.230088	0.852583	0.0324045	not	Anoxic
A0A2G9RED8	TOG domain-containing protein (Fragment)	0.091989	1.06584	0.337352	not	Anoxic
A0A2G9RCU6	Trans-1,2-dihydrobenzene-1,2-diol dehydrogenase	0.202249	1.15049	0.632217	not	Anoxic
C1C4S1	Transaldolase	0.253937	1.19246	0.0711129	not	Anoxic
A0A2G9Q9Q6	Transcription factor BTF3 (Fragment)	0.400346	1.31982	0.000557266	not	Anoxic
A0A2G9R689	Transferrin-like domain-containing protein	-0.250293	0.840726	0.318386	not	Anoxic
A0A2G9RMT3	Transforming protein RhoA	-0.097365	0.934739	0.433829	not	Anoxic
A0A2G9QDW6	transketolase	-0.0872949	0.941286	0.649503	not	Anoxic
A0A2G9S3P1	Translin (Fragment)	-0.292783	0.816326	0.049761	not	Anoxic
A0A2G9SIN5	Trifunctional enzyme subunit beta, mitochondrial (Fragment)	-0.429059	0.742746	0.00178484	not	Anoxic
A0A2G9S5H5	Triokinase/FMN cyclase (Fragment)	-0.541559	0.687028	0.00418206	not	Anoxic
A0A2G9QH21	Triosephosphate isomerase	0.71321	1.63945	0.135566	not	Anoxic
A0A2G9QLW8	Tropomodulin-2	0.519992	1.43395	0.000277373	not	Anoxic
A0A2G9RHG7	Tropomyosin alpha-1 chain	-0.366392	0.77572	0.0363617	not	Anoxic
C1C502	Tropomyosin alpha-1 chain	0.0229648	1.01605	0.791903	not	Anoxic
A0A2G9P272	Tryptophan 2,3-dioxygenase	0.296478	1.22814	0.589986	not	Anoxic
A0A2G9R749	Tryptophan synthase beta chain-like PALP domain-containing protein	0.0920255	1.06587	0.830458	not	Anoxic
A0A2G9SF47	Tubulin alpha chain	0.372312	1.29443	0.00148468	not	Anoxic
A0A2G9QJS4	Tubulin alpha chain (Fragment)	-0.0679508	0.953992	0.54914	not	Anoxic
A0A2G9SIA1	Tubulin beta chain	-0.363086	0.7775	0.00479275	not	Anoxic
A0A2G9SI14	Tubulin beta chain	0.250495	1.18962	0.0132747	not	Anoxic
A0A2G9P536	Tubulin beta chain	0.0614393	1.04351	0.423665	not	Anoxic
A0A2G9RNM7	Tubulin/FtsZ GTPase domain-containing protein (Fragment)	0.141459	1.10302	0.385623	not	Anoxic
A0A2G9RNK3	Tubulin/FtsZ GTPase domain-containing protein (Fragment)	-0.0636681	0.956828	0.526787	not	Anoxic
A0A2G9RZT1	Tubulin-folding cofactor B	-0.299446	0.812565	0.0224617	not	Anoxic
C1C4Y4	Tubulin-specific chaperone A	0.665393	1.586	0.0627818	not	Anoxic
C1C406	Tumor protein D52	-0.332265	0.794288	0.0159775	not	Anoxic
A0A2G9NNJ7	Tumor protein D54	-0.087113	0.941405	0.769438	not	Anoxic
C1C3U7	U1 small nuclear ribonucleoprotein A	-0.294188	0.815531	0.0163959	not	Anoxic
A0A2G9SFF7	U1 small nuclear ribonucleoprotein C	0.0317734	1.02227	0.797662	not	Anoxic
A0A2G9SE84	U5 small nuclear ribonucleoprotein 200 kDa helicase (Fragment)	0.477224	1.39206	0.000596914	not	Anoxic
C1C442	U5 small nuclear ribonucleoprotein TSSC4	-0.268854	0.829979	0.120013	not	Anoxic
C1C4Z7	U6 snRNA-associated Sm-like protein LSm2	0.261689	1.19888	0.00498287	not	Anoxic
A0A2G9SHA6	U8 snoRNA-decapping enzyme	-0.0816545	0.944973	0.447654	not	Anoxic
A0A2G9Q5G4	UBC core domain-containing protein (Fragment)	0.0940913	1.06739	0.287522	not	Anoxic
C1C418	Ubiquitin-conjugating enzyme E2 L3	-0.0734174	0.950384	0.324725	not	Anoxic
C1C4R6	Ubiquitin-fold modifier 1	0.368103	1.29065	0.0448224	not	Anoxic
A0A2G9SA80	Ubiquitin-like protein 4A	0.194212	1.1441	0.0804558	not	Anoxic
A0A2G9RXH3	ubiquitinyl hydrolase 1	-0.20747	0.866055	0.0948439	not	Anoxic
A0A2G9S0H2	ubiquitinyl hydrolase 1 (Fragment)	-0.44662	0.73376	0.00135211	not	Anoxic
A0A2G9RJ64	ubiquitinyl hydrolase 1 (Fragment)	0.197218	1.14649	0.0424258	not	Anoxic
A0A2G9REV4	UBX domain-containing protein (Fragment)	-0.432597	0.740927	0.577634	not	Anoxic
A0A2G9RSK3	UDP-glucose 6-dehydrogenase	0.123182	1.08913	0.480008	not	Anoxic
A0A2G9RFY2	UDP-glucuronosyltransferase	-0.0908874	0.938945	0.5506	not	Anoxic
A0A2G9S4P7	UDP-N-acetylhexosamine pyrophosphorylase	-0.314919	0.803896	0.291458	not	Anoxic
A0A2G9SB49	UDP-N-acetylhexosamine pyrophosphorylase-like protein 1 (Fragment)	-0.479575	0.717189	0.116968	not	Anoxic
A0A2G9RCW9	Uncharacterized protein	-0.490322	0.711866	0.000556086	not	Anoxic
A0A2G9S9K1	Uncharacterized protein	0.518712	1.43268	0.000594039	not	Anoxic
A0A2G9SGY5	Uncharacterized protein	0.565055	1.47944	0.00550759	not	Anoxic
A0A2G9Q6N8	Uncharacterized protein	-0.257614	0.83647	0.0239309	not	Anoxic
A0A2G9RK98	Uncharacterized protein	0.41039	1.32905	0.0770258	not	Anoxic
A0A2G9RPV2	Uncharacterized protein	-0.613296	0.653701	0.0794822	not	Anoxic
A0A2G9S979	Uncharacterized protein	-0.181268	0.881927	0.0896839	not	Anoxic
A0A2G9QDC3	Uncharacterized protein	-0.130582	0.913463	0.193676	not	Anoxic
A0A2G9Q860	Uncharacterized protein	0.309466	1.23925	0.311234	not	Anoxic
A0A2G9P2N8	Uncharacterized protein	-0.285083	0.820694	0.336036	not	Anoxic
A0A2G9QGQ3	Uncharacterized protein	-0.121007	0.919545	0.341234	not	Anoxic
A0A2G9SD75	Uncharacterized protein	0.268611	1.20465	0.390116	not	Anoxic
A0A2G9P5A1	Uncharacterized protein	0.178672	1.13184	0.424175	not	Anoxic
A0A2G9SIP6	Uncharacterized protein	0.0569509	1.04026	0.434325	not	Anoxic
A0A2G9P8A0	Uncharacterized protein	0.0308613	1.02162	0.528873	not	Anoxic
A0A2G9RTN9	Uncharacterized protein	-0.175004	0.885765	0.646909	not	Anoxic
A0A2G9SDY0	Uncharacterized protein	-0.133325	0.911728	0.786274	not	Anoxic
A0A2G9R4U4	Uncharacterized protein	0.0349502	1.02452	0.878602	not	Anoxic
A0A2G9S5B2	Uncharacterized protein	-0.00505918	0.996499	0.880646	not	Anoxic
A0A2G9Q7W9	Uncharacterized protein (Fragment)	0.490761	1.40519	1.31424e-05	not	Anoxic
A0A2G9R742	Uncharacterized protein (Fragment)	-0.556995	0.679716	0.000213547	not	Anoxic
A0A2G9RLV6	Uncharacterized protein (Fragment)	0.57976	1.4946	0.00776613	not	Anoxic
A0A2G9S089	Uncharacterized protein (Fragment)	-0.372643	0.772366	0.00776613	not	Anoxic
A0A2G9S0T4	Uncharacterized protein (Fragment)	0.26581	1.20231	0.00902389	not	Anoxic
A0A2G9RW44	Uncharacterized protein (Fragment)	0.242832	1.18331	0.00926584	not	Anoxic
A0A2G9RLC9	Uncharacterized protein (Fragment)	-0.244457	0.844133	0.0147615	not	Anoxic
A0A2G9RYG0	Uncharacterized protein (Fragment)	0.336515	1.2627	0.0227117	not	Anoxic
A0A2G9RMR7	Uncharacterized protein (Fragment)	0.279363	1.21366	0.0258307	not	Anoxic
A0A2G9RRX1	Uncharacterized protein (Fragment)	-0.269855	0.829403	0.0408281	not	Anoxic
A0A2G9SEH5	Uncharacterized protein (Fragment)	0.178872	1.132	0.108198	not	Anoxic
A0A2G9SEF2	Uncharacterized protein (Fragment)	0.212082	1.15836	0.130417	not	Anoxic
A0A2G9SKM8	Uncharacterized protein (Fragment)	-0.155095	0.898074	0.135499	not	Anoxic
A0A2G9RKX6	Uncharacterized protein (Fragment)	0.413934	1.33231	0.216085	not	Anoxic
A0A2G9QJI5	Uncharacterized protein (Fragment)	0.317449	1.24613	0.234676	not	Anoxic
A0A2G9S800	Uncharacterized protein (Fragment)	0.170451	1.12541	0.238787	not	Anoxic
A0A2G9NCR3	Uncharacterized protein (Fragment)	-0.31768	0.802359	0.37842	not	Anoxic
A0A2G9RHZ4	Uncharacterized protein (Fragment)	-0.12174	0.919079	0.626148	not	Anoxic
A0A2G9RFA4	Uncharacterized protein (Fragment)	-0.0990572	0.933643	0.703917	not	Anoxic
A0A2G9RPK1	Uncharacterized protein (Fragment)	0.231836	1.17433	0.711523	not	Anoxic
A0A2G9RAB8	Uncharacterized protein (Fragment)	0.100523	1.07216	0.807556	not	Anoxic
Q92002	Unconventional myosin-Ic	0.0190253	1.01327	0.659872	not	Anoxic
A0A2G9SHC9	unspecific monooxygenase	-0.485508	0.714245	0.11157	not	Anoxic
A0A2G9S251	unspecific monooxygenase	0.234416	1.17643	0.21844	not	Anoxic
A0A2G9RUS3	unspecific monooxygenase	-0.328056	0.796609	0.316973	not	Anoxic
A0A2G9NXC2	unspecific monooxygenase	0.200012	1.14871	0.395745	not	Anoxic
A0A2G9SDS2	unspecific monooxygenase	-0.0282517	0.980608	0.543615	not	Anoxic
A0A2G9S404	UV excision repair protein RAD23 (Fragment)	-0.0554476	0.962296	0.695192	not	Anoxic
C1C4A9	Vacuolar protein sorting-associated protein 29	0.0628988	1.04456	0.616609	not	Anoxic
A0A2G9SL50	Vacuolar protein sorting-associated protein 35 (Fragment)	0.191372	1.14185	0.180381	not	Anoxic
A0A2G9SJC7	Vacuolar proton pump subunit B (Fragment)	0.298482	1.22985	0.0117636	not	Anoxic
A0A2G9NBZ8	Vesicle-fusing ATPase (Fragment)	0.167796	1.12334	0.214414	not	Anoxic
A0A385KNQ9	Vimentin-4 (Fragment)	-0.0237563	0.983668	0.631332	not	Anoxic
A0A2G9R4L3	VOC domain-containing protein (Fragment)	-0.51508	0.699754	0.00770086	not	Anoxic
A0A2G9QLQ3	VOC domain-containing protein (Fragment)	-0.237962	0.847943	0.109745	not	Anoxic
A0A2G9SAM5	V-type proton ATPase subunit G	-0.158304	0.896078	0.831899	not	Anoxic
A0A2G9QIK9	VWFA domain-containing protein (Fragment)	-0.0178889	0.987677	0.82459	not	Anoxic
A0A2G9RWV1	Zasp-like motif domain-containing protein (Fragment)	0.134576	1.09777	0.198199	not	Anoxic
A0A2G9RRA9	ZZ-type domain-containing protein (Fragment)	-0.139598	0.907772	0.470733	not	Anoxic

## Sheet: S3(B)
Supplmentary Table S3(B)
List of upregulated, downregulated, and non-significantly differentially expressed proteins in the dehydrated group compared to the control.
Regulation selected criteria:	Fold change > 1.5 or Fold change < 0.667
	p value < 0.05
Upregulated Proteins
Protein Code	Protein Name	log2 (Fold change)	Fold change	p value	regulated	Condition
W0THW2	Histone H3 (Fragment)	3.40026	10.5579	0.037029	up	Dehydrated
A0A2G9SFV4	Proteasomal ATPase OB C-terminal domain-containing protein	2.97483	7.86161	2.06874e-05	up	Dehydrated
A0A2G9SLY7	chitinase	2.71978	6.58773	0.000395862	up	Dehydrated
A0A2G9QGY6	Adenylate cyclase-associated CAP N-terminal domain-containing protein (Fragment)	2.6618	6.32823	1.03103e-07	up	Dehydrated
A0A2G9RH55	Eosinophil peroxidase	2.23305	4.70128	1.17392e-07	up	Dehydrated
A0A2G9RWH2	microsomal glutathione S-transferase 3	2.17207	4.50669	2.07647e-07	up	Dehydrated
A0A2G9QDI8	Immunoglobulin-binding protein 1 (Fragment)	2.1581	4.46326	3.09397e-10	up	Dehydrated
A0A2G9R4Q0	40S ribosomal protein S15	2.14556	4.42465	1.45398e-11	up	Dehydrated
A0A2G9S8P6	EH domain-containing protein 3	2.04374	4.12314	1.12032e-11	up	Dehydrated
Q0PCW3	Vacuolar proton-ATPase E-subunit	2.0327	4.0917	3.92003e-11	up	Dehydrated
A0A2G9RMS3	ADP-ribosylation factor 3 (Fragment)	1.99779	3.99389	1.76497e-17	up	Dehydrated
C1C3X3	High mobility group protein B1	1.96553	3.90556	3.02485e-09	up	Dehydrated
A0A2G9QE84	Sulfotransferase	1.95401	3.87451	0.000127976	up	Dehydrated
A0A2G9SA94	Glycoside hydrolase 35 catalytic domain-containing protein	1.88701	3.69867	1.52581e-05	up	Dehydrated
A0A2G9R7E4	Protein-serine/threonine kinase	1.8846	3.69251	1.92261e-06	up	Dehydrated
A0A2G9P1U6	JAB1/MPN/MOV34 metalloenzyme domain-containing protein	1.76663	3.40258	8.34833e-11	up	Dehydrated
A0A2G9S8T6	Uncharacterized protein (Fragment)	1.7244	3.30443	1.03395e-07	up	Dehydrated
A0A2G9S712	ATP citrate synthase (Fragment)	1.63023	3.09562	1.03395e-07	up	Dehydrated
A0A2G9RSP4	3-hydroxyisobutyrate dehydrogenase, mitochondrial	1.62645	3.08753	0.00621785	up	Dehydrated
Q7LZF9	Ribonuclease RCL2 protein	1.57188	2.97292	1.54335e-07	up	Dehydrated
A0A2G9SB08	PCI domain-containing protein (Fragment)	1.57036	2.9698	7.03521e-15	up	Dehydrated
A0A2G9SE11	TOG domain-containing protein (Fragment)	1.5501	2.92837	1.09274e-09	up	Dehydrated
A0A2G9QFK4	Translocon Sec61/SecY plug domain-containing protein	1.53737	2.90264	1.70379e-08	up	Dehydrated
A0A2G9S2C2	mitogen-activated protein kinase	1.51516	2.8583	4.58919e-08	up	Dehydrated
A0A2G9RL46	FMN hydroxy acid dehydrogenase domain-containing protein (Fragment)	1.49081	2.81047	0.00621785	up	Dehydrated
A0A2G9SAS9	Uncharacterized protein	1.46339	2.75755	1.88647e-07	up	Dehydrated
A0A2G9RZW8	Dolichyl-diphosphooligosaccharide--protein glycosyltransferase subunit 1 (Fragment)	1.43131	2.69692	1.39486e-09	up	Dehydrated
A0A2G9R703	Serpin domain-containing protein (Fragment)	1.41022	2.65778	3.88206e-07	up	Dehydrated
A0A2G9S6I7	Venom factor	1.40538	2.64887	4.04087e-06	up	Dehydrated
A0A2G9QCZ6	3-hydroxyacyl-CoA dehydrogenase C-terminal domain-containing protein	1.37382	2.59155	3.94748e-09	up	Dehydrated
A0A2G9RF67	Acyl-coenzyme A oxidase N-terminal domain-containing protein (Fragment)	1.37033	2.58529	0.00142824	up	Dehydrated
A0A2G9RUK9	Microsomal glutathione S-transferase 3 (Fragment)	1.34957	2.54836	2.07806e-05	up	Dehydrated
A0A2G9RVJ6	Allantoate amidinohydrolase	1.34274	2.53633	1.48488e-06	up	Dehydrated
A0A2G9SHK2	Calreticulin	1.34232	2.53558	3.56432e-16	up	Dehydrated
A0A2G9R735	L-lactate dehydrogenase	1.32859	2.51156	2.31158e-05	up	Dehydrated
A0A2G9QH69	T-complex protein 1 subunit gamma	1.31356	2.48554	1.3017e-10	up	Dehydrated
A0A2G9RD69	CBS domain-containing protein (Fragment)	1.28637	2.43913	9.31709e-06	up	Dehydrated
C1C4V3	3,2-trans-enoyl-CoA isomerase, mitochondrial	1.28594	2.43841	1.88647e-07	up	Dehydrated
C1C475	S-methyl-5'-thioadenosine phosphorylase	1.27536	2.42059	7.21174e-07	up	Dehydrated
A0A2G9SGU6	Glycine amidinotransferase	1.2751	2.42016	5.45988e-05	up	Dehydrated
A0A2G9SC03	glutathione transferase (Fragment)	1.26665	2.40603	1.94767e-06	up	Dehydrated
A0A2G9RX97	IBB domain-containing protein (Fragment)	1.24083	2.36335	1.26791e-10	up	Dehydrated
A0A2G9RRS3	HMG box domain-containing protein (Fragment)	1.22602	2.33921	0.000995121	up	Dehydrated
A0A2G9S4J4	CYRIA/CYRIB Rac1 binding domain-containing protein (Fragment)	1.222	2.33271	2.11235e-08	up	Dehydrated
A0A2G9R4F2	TOG domain-containing protein (Fragment)	1.21746	2.32537	6.23622e-15	up	Dehydrated
A0A2G9SJN4	Phospholipase B-like (Fragment)	1.2155	2.32221	6.64e-07	up	Dehydrated
A0A2G9RR74	Lupus La protein (Fragment)	1.20855	2.31105	1.03103e-07	up	Dehydrated
C1C484	Nucleophosmin	1.20844	2.31087	7.32838e-12	up	Dehydrated
A0A2G9P9J0	Plastin-3	1.19895	2.29573	4.31838e-12	up	Dehydrated
A0A2G9RJ69	14-3-3 domain-containing protein	1.19233	2.28522	6.03905e-10	up	Dehydrated
A0A2G9P379	Nucleoporin Nup133/Nup155-like N-terminal domain-containing protein	1.18664	2.27621	3.88626e-08	up	Dehydrated
A0A2G9S3B5	Cytochrome P450 1A	1.16408	2.2409	0.000196514	up	Dehydrated
A0A2G9RRI3	14-3-3 domain-containing protein (Fragment)	1.16146	2.23683	1.88647e-07	up	Dehydrated
A0A2G9RP78	MPN domain-containing protein	1.1596	2.23396	1.10904e-09	up	Dehydrated
A0A2G9RB60	Clathrin/coatomer adaptor adaptin-like N-terminal domain-containing protein (Fragment)	1.15447	2.22603	3.04045e-07	up	Dehydrated
A0A2G9RQQ6	Cytochrome P450 2K1	1.14904	2.21767	0.00210501	up	Dehydrated
A0A2G9R7F2	Uncharacterized protein	1.14809	2.2162	0.000360267	up	Dehydrated
A0A2G9RET5	40S ribosomal protein S7 (Fragment)	1.13546	2.19688	4.17247e-06	up	Dehydrated
A0A2G9RZQ0	Uncharacterized protein	1.13033	2.18909	1.39486e-09	up	Dehydrated
A0A2G9P7U0	Alanine dehydrogenase/pyridine nucleotide transhydrogenase NAD(H)-binding domain-containing protein (Fragment)	1.1302	2.18888	1.4411e-07	up	Dehydrated
A0A2G9RTD7	Histidine ammonia-lyase	1.1243	2.17996	9.3965e-08	up	Dehydrated
A0A2G9RWH0	E1 ubiquitin-activating enzyme	1.11702	2.16899	1.26222e-13	up	Dehydrated
A0A2G9Q714	S-phase kinase-associated protein 1 (Fragment)	1.11618	2.16772	1.72369e-12	up	Dehydrated
A0A2G9S9K1	Uncharacterized protein	1.11021	2.15877	5.16415e-09	up	Dehydrated
A0A2G9S598	GDH/6PGL endoplasmic bifunctional protein (Fragment)	1.09932	2.14254	0.000153482	up	Dehydrated
A0A2G9RW81	NACHT domain-containing protein	1.09073	2.12982	0.00106597	up	Dehydrated
A0A2G9RK82	Epoxide hydrolase	1.08212	2.11714	0.000350305	up	Dehydrated
A0A2G9RQ11	Calponin-homology (CH) domain-containing protein (Fragment)	1.07896	2.11251	9.30303e-06	up	Dehydrated
A0A2G9RGR6	Acyl-coenzyme A oxidase N-terminal domain-containing protein (Fragment)	1.07613	2.10837	1.00961e-06	up	Dehydrated
A0A2G9RC19	Mitochondrial glutamate carrier 1	1.07608	2.10829	0.00785683	up	Dehydrated
A0A2G9RK98	Uncharacterized protein	1.04706	2.06632	0.0001002	up	Dehydrated
A0A2G9QFX8	Proteasomal ATPase second OB domain-containing protein (Fragment)	1.041	2.05766	1.03395e-07	up	Dehydrated
A0A2G9SJP3	Heat shock factor-binding protein 1	1.01759	2.02454	0.0402505	up	Dehydrated
A0A2G9RTN9	Uncharacterized protein	0.988686	1.98438	0.00114527	up	Dehydrated
A0A2G9RDD2	Large ribosomal subunit protein P1	0.974927	1.96554	1.88647e-07	up	Dehydrated
A0A2G9Q498	Ribosomal protein L23/L25 N-terminal domain-containing protein	0.969646	1.95836	2.45544e-07	up	Dehydrated
A0A2G9QC89	Tr-type G domain-containing protein (Fragment)	0.961477	1.9473	1.2979e-08	up	Dehydrated
A0A2G9S3G3	Carboxylic ester hydrolase (Fragment)	0.956775	1.94097	4.30446e-05	up	Dehydrated
A0A2G9SLT7	EF-hand domain-containing protein	0.954506	1.93792	0.00918026	up	Dehydrated
A0A2G9QHT6	Uncharacterized protein (Fragment)	0.94758	1.92863	1.26774e-06	up	Dehydrated
A0A2G9SBX0	Serpin domain-containing protein	0.945972	1.92649	0.000117995	up	Dehydrated
A0A2G9SE84	U5 small nuclear ribonucleoprotein 200 kDa helicase (Fragment)	0.927146	1.90151	1.40296e-07	up	Dehydrated
A0A2G9SC76	Superkiller complex protein 8	0.915374	1.88606	0.000161799	up	Dehydrated
A0A2G9QDI5	cAMP-dependent protein kinase type I-alpha regulatory subunit	0.915273	1.88593	0.00106597	up	Dehydrated
A0A2G9S0V3	GOLD domain-containing protein	0.91296	1.8829	8.87425e-05	up	Dehydrated
Q6ED36	Large ribosomal subunit protein uL2 (Fragment)	0.906576	1.87459	1.74856e-11	up	Dehydrated
A0A2G9RB62	CN hydrolase domain-containing protein	0.904939	1.87247	2.01285e-07	up	Dehydrated
A0A2G9RNQ8	Cytochrome c oxidase subunit 4	0.900271	1.86642	0.0150995	up	Dehydrated
A0A2G9NXC2	unspecific monooxygenase	0.892703	1.85665	0.000264159	up	Dehydrated
A0A2G9QCG4	thioredoxin-dependent peroxiredoxin	0.892262	1.85608	0.0251419	up	Dehydrated
C1C4I0	60S ribosomal protein L36	0.878635	1.83864	0.00137916	up	Dehydrated
A0A2G9S800	Uncharacterized protein (Fragment)	0.875817	1.83505	0.000728481	up	Dehydrated
A0A2G9PK54	Aminoglycoside phosphotransferase domain-containing protein	0.850582	1.80323	0.00210727	up	Dehydrated
A0A2G9RDW1	long-chain-fatty-acid--CoA ligase (Fragment)	0.834825	1.78364	0.0102612	up	Dehydrated
A0A2G9RUF0	RNA helicase (Fragment)	0.828729	1.77612	2.25462e-05	up	Dehydrated
A0A2G9RV13	Large ribosomal subunit protein uL24	0.821539	1.76729	3.44175e-08	up	Dehydrated
A0A2G9SKE8	C-factor	0.820873	1.76647	9.61187e-05	up	Dehydrated
A0A2G9RTJ4	RWD domain-containing protein 1	0.818449	1.76351	7.27027e-10	up	Dehydrated
A0A2G9NBL4	Serine/threonine-protein phosphatase 6 regulatory subunit 1 (Fragment)	0.815476	1.75988	0.0022298	up	Dehydrated
A0A2G9RFP4	Endoplasmin	0.815211	1.75956	4.74859e-09	up	Dehydrated
A0A2G9SCG9	Clathrin/coatomer adaptor adaptin-like N-terminal domain-containing protein (Fragment)	0.805278	1.74748	2.39258e-07	up	Dehydrated
A0A2G9SEM7	Calponin-homology (CH) domain-containing protein (Fragment)	0.800543	1.74176	1.67082e-08	up	Dehydrated
A0A2G9QFF7	Clathrin/coatomer adaptor adaptin-like N-terminal domain-containing protein (Fragment)	0.799915	1.741	6.5405e-07	up	Dehydrated
A0A2G9QIH1	Zinc finger protein 346	0.796631	1.73704	1.58496e-09	up	Dehydrated
A0A2G9RQ18	RRM domain-containing protein	0.796161	1.73647	3.86072e-07	up	Dehydrated
A0A2G9Q671	Small ribosomal subunit protein uS11 (Fragment)	0.789247	1.72817	3.16381e-05	up	Dehydrated
A0A2G9S5P8	Glycine cleavage system P protein	0.788646	1.72745	0.0056338	up	Dehydrated
A0A2G9Q885	RRM domain-containing protein (Fragment)	0.788004	1.72668	0.000127976	up	Dehydrated
A0A2G9S290	AP complex subunit beta	0.781333	1.71872	2.38629e-09	up	Dehydrated
A0A2G9RM95	Cytosolic Fe-S cluster assembly factor nubp2	0.772241	1.70792	0.00191871	up	Dehydrated
A0A2G9P5A4	26S proteasome non-ATPase regulatory subunit 5	0.771795	1.70739	0.000143774	up	Dehydrated
A0A2G9S604	Nuclear pore complex protein Nup160	0.768484	1.70348	0.000317592	up	Dehydrated
A0A2G9RJW4	Coatomer subunit gamma-2	0.76362	1.69774	8.58681e-09	up	Dehydrated
A0A2G9SA16	DUF913 domain-containing protein (Fragment)	0.762759	1.69673	0.000100559	up	Dehydrated
A0A2G9QES0	Large ribosomal subunit protein uL22 (Fragment)	0.761696	1.69548	7.24177e-05	up	Dehydrated
A0A2G9S7X9	Tight junction protein ZO-1	0.758694	1.69196	2.38629e-09	up	Dehydrated
A0A2G9SD47	Aspartate aminotransferase	0.758372	1.69158	6.33376e-06	up	Dehydrated
A0A2G9RN09	RRM domain-containing protein (Fragment)	0.757235	1.69025	6.23612e-08	up	Dehydrated
A0A2G9RIW3	Dolichyl-diphosphooligosaccharide--protein glycosyltransferase subunit 2	0.745861	1.67698	3.46952e-07	up	Dehydrated
A0A2G9RK95	Epoxide hydrolase	0.740555	1.67082	0.00362914	up	Dehydrated
A0A2G9S5A8	Dynein heavy chain C-terminal domain-containing protein	0.732882	1.66196	0.00406088	up	Dehydrated
A0A2G9S9J5	Complement C3 (Fragment)	0.732475	1.66149	0.00851244	up	Dehydrated
A0A2G9P5D3	Alcohol dehydrogenase-like C-terminal domain-containing protein (Fragment)	0.731194	1.66001	1.10182e-05	up	Dehydrated
A0A2G9NCH1	Collagen alpha-3(VI) chain	0.728553	1.65698	0.0357798	up	Dehydrated
A0A2G9RX24	Ancestral coatomer element 1 Sec16/Sec31 domain-containing protein	0.724059	1.65182	0.000122168	up	Dehydrated
A0A2G9RPH1	Ribose-phosphate pyrophosphokinase N-terminal domain-containing protein (Fragment)	0.723881	1.65162	7.73164e-06	up	Dehydrated
A0A2G9QA21	Pyruvate dehydrogenase E1 component subunit beta (Fragment)	0.703689	1.62866	0.00120933	up	Dehydrated
A0A2G9RMT4	Protein NDRG2	0.703521	1.62847	3.97417e-09	up	Dehydrated
A0A2G9SF43	Calponin-homology (CH) domain-containing protein (Fragment)	0.6853	1.60804	2.15082e-11	up	Dehydrated
A0A2G9Q860	Uncharacterized protein	0.680129	1.60228	0.00786839	up	Dehydrated
A0A2G9R5C5	Large ribosomal subunit protein uL6 N-terminal domain-containing protein	0.678115	1.60005	3.02318e-06	up	Dehydrated
A0A2G9SC63	Protein kinase domain-containing protein (Fragment)	0.675743	1.59742	0.000201963	up	Dehydrated
A0A2G9R4N8	40S ribosomal protein S16	0.674858	1.59644	8.98192e-07	up	Dehydrated
A0A2G9RFY2	UDP-glucuronosyltransferase	0.670933	1.5921	0.0266141	up	Dehydrated
A0A2G9S8X2	IF rod domain-containing protein	0.660034	1.58012	0.00126193	up	Dehydrated
A0A2G9S2F1	Electron transfer flavoprotein alpha subunit C-terminal domain-containing protein (Fragment)	0.659005	1.57899	0.00540799	up	Dehydrated
A0A2G9Q9Q6	Transcription factor BTF3 (Fragment)	0.652902	1.57233	2.46574e-07	up	Dehydrated
A0A2G9SHQ3	NTR domain-containing protein	0.651568	1.57087	0.00763602	up	Dehydrated
A0A2G9RWK0	78 kDa glucose-regulated protein	0.648197	1.56721	4.34028e-06	up	Dehydrated
A0A2G9RQN5	Proteasome-associated protein ECM29 homolog	0.645499	1.56428	0.0020057	up	Dehydrated
A0A2G9SCE3	Glycine cleavage T-protein C-terminal barrel domain-containing protein	0.641684	1.56015	0.0319287	up	Dehydrated
C1C3Y7	Acyl carrier protein	0.634374	1.55226	0.00305213	up	Dehydrated
A0A2G9R613	Sulfotransferase	0.632799	1.55057	0.0022298	up	Dehydrated
A0A2G9SDM5	DUF5110 domain-containing protein (Fragment)	0.628317	1.54576	0.00660308	up	Dehydrated
A0A2G9R5D7	Protein kinase domain-containing protein	0.626581	1.5439	0.000241397	up	Dehydrated
A0A2G9RVK9	T-complex protein 1 subunit beta (Fragment)	0.624108	1.54126	2.79733e-08	up	Dehydrated
A0A2G9SM06	Carboxymethylenebutenolidase homolog (Fragment)	0.623707	1.54083	0.0247831	up	Dehydrated
A0A2G9S8W8	Cytosolic purine 5'-nucleotidase	0.61936	1.53619	0.00609906	up	Dehydrated
A0A2G9SLB3	Vacuolar protein sorting-associated protein 35 (Fragment)	0.610327	1.52661	0.000178952	up	Dehydrated
A0A2G9RVL2	Aconitase/3-isopropylmalate dehydratase large subunit alpha/beta/alpha domain-containing protein	0.60792	1.52406	0.00106597	up	Dehydrated
A0A2G9RSP0	Perilipin	0.605571	1.52158	0.00295177	up	Dehydrated
A0A2G9RSY7	FERM domain-containing protein (Fragment)	0.600295	1.51603	0.000254839	up	Dehydrated
A0A2G9R5B3	Eukaryotic translation initiation factor 3 subunit p66 (Fragment)	0.599082	1.51475	0.000364177	up	Dehydrated
A0A2G9S3R5	Sorting nexin/Vps5-like C-terminal domain-containing protein (Fragment)	0.595505	1.511	0.0052061	up	Dehydrated
A0A2G9SF47	Tubulin alpha chain	0.590378	1.50564	3.50424e-05	up	Dehydrated
C1C4D8	Small ribosomal subunit protein uS10	0.588667	1.50386	3.70073e-05	up	Dehydrated
Downregulated Proteins
Protein Code	Protein Name	log2 (Fold change)	Fold change	p value	regulated	Condition
A0A2G9SLK6	Ferritin	-2.51728	0.174672	0.000284847	down	Dehydrated
P0C241	Fatty acid-binding protein, liver	-1.97337	0.254657	7.55993e-12	down	Dehydrated
A0A2G9QIL2	Plastin-3 (Fragment)	-1.66047	0.316337	5.54051e-15	down	Dehydrated
A0A2G9RW05	NADP-dependent oxidoreductase domain-containing protein (Fragment)	-1.59741	0.330469	2.86302e-10	down	Dehydrated
A0A2G9S1G6	Sulfotransferase	-1.54447	0.342821	0.000536483	down	Dehydrated
A0A2G9S9I0	NAD(P)-binding domain-containing protein (Fragment)	-1.36177	0.389105	1.88647e-07	down	Dehydrated
C1C3W4	Acyl-CoA-binding protein	-1.34441	0.393814	0.000209234	down	Dehydrated
A0A2G9RT08	NADP-dependent oxidoreductase domain-containing protein	-1.34246	0.394348	0.0364009	down	Dehydrated
A0A2G9S624	Twinfilin-1 (Fragment)	-1.26461	0.416211	2.12568e-05	down	Dehydrated
A0A2G9QCR8	Malate dehydrogenase	-1.25337	0.419468	2.01975e-10	down	Dehydrated
A0A2G9QFN4	Peptidyl-cysteine S-nitrosylase GAPDH (Fragment)	-1.17027	0.444337	1.9423e-07	down	Dehydrated
A0A2G9R622	Retinol dehydrogenase 16	-1.12028	0.460003	0.00381447	down	Dehydrated
A0A2G9RKK6	S1-like domain-containing protein (Fragment)	-1.11796	0.460743	1.591e-09	down	Dehydrated
A0A2G9P4C3	Tubulin beta chain (Fragment)	-1.0661	0.477608	0.00936265	down	Dehydrated
A0A2G9QJY1	ATP synthase subunit d, mitochondrial	-1.05493	0.48132	4.44909e-05	down	Dehydrated
A0A2G9RGS4	Alcohol dehydrogenase-like C-terminal domain-containing protein (Fragment)	-0.891258	0.539144	3.83407e-06	down	Dehydrated
A0A2G9S6B3	C-type lectin domain-containing protein (Fragment)	-0.890786	0.53932	2.25462e-05	down	Dehydrated
A0A2G9R626	Cytochrome c oxidase subunit 5A, mitochondrial	-0.890154	0.539557	0.0442066	down	Dehydrated
A0A2G9S0U8	Calcium-binding mitochondrial carrier protein Aralar2	-0.889857	0.539668	0.000109385	down	Dehydrated
A0A2G9S6B1	RRM domain-containing protein (Fragment)	-0.88504	0.541473	4.17268e-08	down	Dehydrated
A0A2G9QGR9	ATP synthase subunit alpha, mitochondrial	-0.874263	0.545533	3.94301e-05	down	Dehydrated
C1C4S5	ATP synthase subunit e, mitochondrial	-0.87154	0.546563	0.00338118	down	Dehydrated
A0A2G9R8L0	Elongation factor 1-alpha	-0.864323	0.549304	0.000108966	down	Dehydrated
A0A2G9RCG2	Large ribosomal subunit protein uL13 (Fragment)	-0.859628	0.551094	5.38409e-09	down	Dehydrated
A0A2G9RTQ1	Myosin tail domain-containing protein	-0.829994	0.562531	6.30224e-06	down	Dehydrated
A0A2G9P5B5	Anion exchange protein	-0.817411	0.567459	0.0457115	down	Dehydrated
A0A2G9R6C6	D-isomer specific 2-hydroxyacid dehydrogenase NAD-binding domain-containing protein	-0.812231	0.5695	0.0149819	down	Dehydrated
A0A2G9RA93	Annexin	-0.776951	0.583599	0.00142949	down	Dehydrated
A0A2G9SGE4	oxoglutarate dehydrogenase (succinyl-transferring) (Fragment)	-0.768587	0.586992	1.88647e-07	down	Dehydrated
A0A2G9S3T4	Succinate dehydrogenase assembly factor 2, mitochondrial	-0.748019	0.59542	0.00133889	down	Dehydrated
A0A2G9RAN7	Small ribosomal subunit protein eS28	-0.71344	0.609864	2.88302e-06	down	Dehydrated
A0A2G9RBX5	DUF1907 domain-containing protein	-0.705909	0.613056	0.0025282	down	Dehydrated
Q91300	Myosin II nonmuscle (Fragment)	-0.694494	0.617926	0.000369437	down	Dehydrated
A0A2G9R464	Prohibitin (Fragment)	-0.691574	0.619178	0.000515104	down	Dehydrated
A0A2G9SB62	Myosin tail domain-containing protein (Fragment)	-0.683422	0.622687	4.44909e-05	down	Dehydrated
A0A2G9S084	NADP-dependent oxidoreductase domain-containing protein	-0.675076	0.626299	8.61763e-06	down	Dehydrated
A0A2G9RD80	Alcohol dehydrogenase-like N-terminal domain-containing protein	-0.669188	0.62886	4.25102e-05	down	Dehydrated
A0A2G9RNP9	transketolase (Fragment)	-0.656493	0.634418	0.000134992	down	Dehydrated
A0A2G9S5H5	Triokinase/FMN cyclase (Fragment)	-0.648162	0.638093	0.00108974	down	Dehydrated
A0A2G9S194	Cofilin-1	-0.640869	0.641327	1.1199e-08	down	Dehydrated
A0A2G9P3U0	ADP/ATP translocase	-0.639644	0.641871	0.00076023	down	Dehydrated
C1C3T2	Proteasome subunit beta	-0.634652	0.644096	0.000149883	down	Dehydrated
A0A2G9RCW9	Uncharacterized protein	-0.628848	0.646693	0.000122168	down	Dehydrated
A0A2G9QEZ3	phospholipid-hydroperoxide glutathione peroxidase	-0.62214	0.649707	0.000121088	down	Dehydrated
A0A2G9RHG7	Tropomyosin alpha-1 chain	-0.6197	0.650806	0.000393827	down	Dehydrated
A0A2G9S7I3	Filamin-A	-0.613263	0.653717	8.67345e-05	down	Dehydrated
A0A2G9RDA8	Carrier domain-containing protein (Fragment)	-0.611936	0.654318	0.00282525	down	Dehydrated
A0A2G9S265	Heme-binding protein 2 (Fragment)	-0.593561	0.662705	0.00182341	down	Dehydrated
C1C4L2	Cytochrome c	-0.589921	0.664379	0.000277931	down	Dehydrated
Non-significantly Changed Proteins
Protein Code	Protein Name	log2 (Fold change)	Fold change	p value	regulated	Condition
A0A2G9RZA5	10 kDa heat shock protein, mitochondrial (Fragment)	-0.104521	0.930114	0.361914	not	Dehydrated
A0A2G9RPQ6	116 kDa U5 small nuclear ribonucleoprotein component (Fragment)	0.554573	1.46873	0.000510526	not	Dehydrated
A0A2G9SCR2	14-3-3 domain-containing protein (Fragment)	0.262404	1.19948	0.107087	not	Dehydrated
A0A2G9QFM8	14-3-3 protein epsilon (Fragment)	-0.058336	0.960371	0.578413	not	Dehydrated
A0A2G9SKT9	14-3-3 protein eta	0.0746645	1.05312	0.271189	not	Dehydrated
A0A2G9RMV8	1-alkyl-2-acetylglycerophosphocholine esterase	0.181755	1.13426	0.157824	not	Dehydrated
A0A2G9PPJ8	26S proteasome non-ATPase regulatory subunit 11 (Fragment)	-0.111487	0.925633	0.262957	not	Dehydrated
A0A2G9RNA8	26S proteasome non-ATPase regulatory subunit 13	-0.104908	0.929864	0.319235	not	Dehydrated
A0A2G9RK26	26S proteasome non-ATPase regulatory subunit 6	0.188803	1.13982	0.0328624	not	Dehydrated
A0A2G9S9D2	26S proteasome non-ATPase regulatory subunit RPN1 C-terminal domain-containing protein (Fragment)	0.462259	1.3777	7.04321e-08	not	Dehydrated
A0A2G9SFB4	26S proteasome regulatory subunit 8	0.048408	1.03412	0.43749	not	Dehydrated
A0A2G9S3K7	2-oxoadipate dehydrogenase complex component E1	0.31454	1.24362	0.107469	not	Dehydrated
A0A2G9SGC5	2-oxoglutarate dehydrogenase complex component E1	0.0785126	1.05593	0.431575	not	Dehydrated
A0A2G9SJ77	2-oxoisovalerate dehydrogenase subunit alpha	0.246579	1.18639	0.177099	not	Dehydrated
A0A2G9RBL3	3'(2'),5'-bisphosphate nucleotidase 1 (Fragment)	-0.269796	0.829437	0.00161733	not	Dehydrated
A0A2G9P2I8	3-hydroxyisobutyryl-CoA hydrolase	0.274976	1.20997	0.130189	not	Dehydrated
A0A2G9RN13	40S ribosomal protein S12	-0.238673	0.847525	0.0587763	not	Dehydrated
A0A2G9Q3E9	40S ribosomal protein S13	0.170758	1.12565	0.987229	not	Dehydrated
[truncated: 647 more rows]

## Sheet: S3(C)
Supplmentary Table S3©
[truncated: 879 more rows]

## Sheet: S4
Supplmentary Table S4
[truncated: 70 more rows]
